# Supplementary material for: Intelectin-2 is a broad-spectrum antimicrobial lectin
Source: Nat Commun. 2026 Jan 13;17:231. doi: 10.1038/s41467-025-67099-4 (PMC12800186; doi:10.1038/s41467-025-67099-4)
Supplement: Supplementary file 3 — Supplementary Dataset 1 [file 41467_2025_67099_MOESM3_ESM.xlsx]

## Sheet: CFG_Microbial_hItln2
Chart#	BPS#	BACTERIA / STRAIN	NAME / STRUCTURE /Cat.No.	Average		%CV															Chart#	BPS#	BACTERIA / STRAIN	NAME / STRUCTURE /Cat.No.	Average	Stdev	%CV
1	1	Providencia stuartii O49	PO49 Core-linked	1.25		177.388															120	128	Proteus penneri O73a,b (103)	OPS	215.75	13.301	6.16501
2	2	Providencia stuartii O52	PO52 Core-linked	4.25		48.5071															99	107	Proteus mirabilis O27 (PrK 50/57)	OPS	207.5	7.93725	3.82518
3	3	Pseudomonas aeruginosa O4 (Habs serotype 4)	PO4 Core-linked	2.5		83.2666															103	111	Proteus mirabilis O41 (PrK 67/57)	OPS	190	5.35413	2.81796
4	4	Pseudomonas aeruginosa O1 (Fisher immunotype 4)	PO1 Core-linked	3.25		98.5096															129	137	Providencia stuartii O47, Core 9	OPS	172.5	19.4679	11.2858
5	5	Pseudomonas aeruginosa O2 (Fisher immunotype 3)	PO2 Core-linked	27		23.6187															130	138	Providencia stuartii O49, Core 1	OPS	157.5	18.3394	11.6441
6	6	Pseudomonas aeruginosa O13 (Sandvik serotype II)	PO13 Core-linked	0		#DIV/0!															98	106	Proteus mirabilis O26 (PrK 49/57)	OPS	116.25	11.2657	9.69095
7	7	Pseudomonas aeruginosa O9 (9a, 9b, 9d)	PO9 Core-linked	11		10.4973															96	103	Proteus mirabilis O17 (PrK 32/57)	OPS	97	20.5751	21.2114
8	8	Pseudomonas aeruginosa O6a (Habs serotype6, fraction IIa)	PO6a Core-linked-O-unit	45.75		32.9262															269	278	Proteus mirabilis O33 (D52)	PS	86.5	2.64575	3.05867
9	9	Pseudomonas aeruginosa O6a (Habs serotype6, fraction IIb)	PO6a unsubstituted core	0.75		66.6667															95	102	Proteus mirabilis O16 (4652)	OPS	81.25	13.5739	16.7063
10	12	Salmonella typhimurium SL 11881 (Re mut)	LPS-L9516	16.25		9.23077															104	112	Proteus mirabilis O51 (19011)*	LPS	57.5	7.54983	13.1301
11	13	Salmonella typhimurium TV 119 (Ra mut)	LPS-L6016	12.25		82.0059															217	225	Shigella dysenteriae type 5	OPS	54	2.16025	4.00046
12	14	Salmonella typhimurium SL 684 (Rc mut)	LPS-L5891	37		19.111															100	108	Proteus mirabilis O28 (PrK 51/57)	OPS	52.5	8.69866	16.5689
13	15	Pseudomonas aeruginosa O10	L8643	0.5		115.47															270	279	Proteus mirabilis O43 (PrK 69/57)	PS	52.5	8.22598	15.6685
14	16	Salmonella typhimurium dodeca saccharide	4809	5		58.8784															84	91	Proteus vulgaris O37a,c (PrK 72/57)	OPS	52	11.7473	22.591
15	17	Salmonella enteritidis dodeca saccharide	1262	0.75		66.6667															282	291	Shigella flexneri type 4a	PS	52	8.0829	15.544
16	18	Salmonella typhimurium LPS	L2262	18		6.415															26	31	Shigella dysennteriae type 3		48	2.16025	4.50051
17	20	Serratia marcescens LPS	L6136	1.75		28.5714															62	67	Pseudomonas aeruginosa O7 7a,7b,7c	IATS 7,LPS	47.25	10.9659	23.2082
18	22	Escherichia coli K235 LPS	L2143	23.25		7.34548															8	8	Pseudomonas aeruginosa O6a (Habs serotype6, fraction IIa)	PO6a Core-linked-O-unit	45.75	15.0638	32.9262
19	23	Escherichia coli O128-B12 LPS	L2755	37.75		9.27152															221	229	Shigella dysenteriae type 9	OPS	45.5	2.64575	5.81484
20	25	Salmonella enterica abortus equi LPS	L5886	19		4.29735															262	271	Proteus mirabilis O5 (PrK 12/57)	PS	44.25	8.09835	18.3014
21	26	Salmonella typhosa LPS	L2387	22.75		2.1978															138	146	Providencia alcalifaciens O23	OPS	43.75	1.25831	2.87613
22	27	Salmonella enteritidis LPS	L2012	5.5		10.4973															171	179	Yersinia pestis, KIMD1-25	Core oligo saccharide	43.75	6.65207	15.2047
23	28	Shigella bodyii type2		4.25		22.5277															92	99	Proteus mirabilis O11 (PrK 24/57)	OPS	43.25	11.758	27.1861
24	29	Shigella bodyii type4		0.25		200															117	125	Proteus penneri O67 (8)	OPS	43.25	10.9049	25.2136
25	30	Shigella bodyii type10		1		0															313	322	1-2 Mannan Acetobacter methanolieus MB135		41.75	5.37742	12.8801
26	31	Shigella dysennteriae type 3		48		4.50051															174	182	Proteus mirabilis O23a, 23b, 23c (CCUG 10701)	OPS	41	1.41421	3.4493
27	32	Shigella dysennteriae type 8 (batch 12)		1.75		28.5714															308	317	Laminarin		39	2.3094	5.92154
28	33	Shigella dysennteriae type 11		-0.75		-66.6667															19	23	Escherichia coli O128-B12 LPS	L2755	37.75	3.5	9.27152
29	34	Shigella dysennteriae type 13		1		81.6497															12	14	Salmonella typhimurium SL 684 (Rc mut)	LPS-L5891	37	7.07107	19.111
30	35	Escherichia coli O29		0.5		346.41															87	94	Proteus vulgaris O53 (TG 276-10)	OPS	35.75	3.0957	8.65929
31	36	Escherichia coli O40		3.5		54.7101															203	211	Shigella boydii type 17	OPS	34.25	5.5	16.0584
32	37	Escherichia coli O106		0.75		200															261	270	Proteus mirabilis O3ab (S1959)	PS	33.75	2.62996	7.79246
33	38	Escherichia coli O130		2		70.7107															105	113	Proteus mirabilis O74 (10705, OF)	OPS	33.25	5.96518	17.9404
34	39	Escherichia coli O148		3.25		52.5485															102	110	Proteus mirabilis O40 (10703)	OPS	32	9.4163	29.4259
35	40	Escherichia coli O150		1.25		120															132	140	Providencia alcalifaciens O5	OPS	31.75	0.957427	3.01552
36	41	Escherichia coli O180		0.5		115.47															119	127	Proteus penneri O70 (60)	OPS	31.5	5.44671	17.2911
37	42	Proteus mirabilis O3a, 3c (G1)		0.25		200															188	196	Klebsiella O2a OPS	OPS	31.25	1.89297	6.0575
38	43	Proteus mirabilis O8 (TG326)		2		81.6497															207	215	Escherichia coli O58	OPS	30.25	1.25831	4.15969
39	44	Proteus mirabilis O10 (HJ4320)		0.75		66.6667															305	314	Escherichia coli K13	CPS	30	3.3665	11.2217
40	45	Proteus mirabilis O29a, 29b (2002)		1.75		85.7143															192	200	Klebsiella O5 OPS	OPS	29.5	4.93288	16.7216
41	46	Proteus mirabilis O50 (TG332)		0.25		200															125	133	Providencia stuartii O20*	LPS	29.25	7.67572	26.2418
42	47	Proteus mirabilis O54a, 54b (10704)		0.5		200															82	89	Proteus vulgaris O34 (4669)*	LPS	28.75	7.88987	27.443
43	48	Proteus mirabilis O57 (TG319)		-0.25		-200															97	104	Proteus mirabilis O23a,b,d (PrK 42/57)	OPS	28.25	1.5	5.30973
44	49	Proteus penneri O8 (106)		3		90.2671															64	69	Pseudomonas aeruginosa O7 7a,7d	IATS NO, LPS	28	6.97615	24.9148
45	50	Proteus penneri O64a, 64b, 64d (39)		1.25		76.5942															198	206	Shigella boydii type 9	OPS	27.5	2.51661	9.15131
46	51	Proteus penneri O66 (2)		1.25		40															136	144	Providencia alcalifaciens O19	LPS/NaOH	27.25	9.97914	36.6207
47	52	Proteus penneri O69 (25)		9.5		55.3675															5	5	Pseudomonas aeruginosa O2 (Fisher immunotype 3)	PO2 Core-linked	27	6.37704	23.6187
48	53	Proteus penneri O71 (42)		4.5		42.5523															71	77	Pseudomonas aeruginosa O15 15	IATS 15, OPS	26.75	3.86221	14.4382
49	54	Proteus penneri O72a, 72b (4)		1.75		28.5714															143	151	Providencia alcalifaciens O36*	LPS-NH4OH	26.5	7.54983	28.4899
50	55	Pseudomonas aeruginosa O2 (2a),2d,2f	IATS 10 , OPS	7.75		120.756															133	141	Providencia alcalifaciens O6*	LPS	25.25	2.5	9.90099
51	56	Pseudomonas aeruginosa O2 2a,2b	IATS 16 OPS	7		48.0929															146	154	Providencia rustigianii O16	OPS	24.25	15.7771	65.0602
52	57	Pseudomonas aeruginosa O2 2a,2b,2e	IATS NO, OPS	13		34.9697															18	22	Escherichia coli K235 LPS	L2143	23.25	1.70783	7.34548
53	58	Pseudomonas aeruginosa O2 2a,2d	IATS 5 OPS	0.25		382.971															63	68	Pseudomonas aeruginosa O7 7a,7b,7d	IATS 8,LPS	23.25	1.25831	5.41207
54	59	Pseudomonas aeruginosa O2 Immuno 7	IATS 18, OPS	17.25		5.5503															293	302	Shigella boydii type 14	LPSOH	23.25	3.30404	14.2109
55	60	Pseudomonas aeruginosa O3 3a,3b	IATS NO, OPS	1		0															21	26	Salmonella typhosa LPS	L2387	22.75	0.5	2.1978
56	61	Pseudomonas aeruginosa O3 3a,3b,3c	IATS 3, OPS	3.75		45.542															189	197	Klebsiella O2ac OPS	OPS	22	3.55903	16.1774
57	62	Pseudomonas aeruginosa O3 3a,3d	IATS NO, OPS	0.75		66.6667															72	78	Proteus vulgaris O1 (18984)*	LPS	21.75	2.87228	13.2059
58	63	Pseudomonas aeruginosa O4 4a,4c	IATS NO, OPS	1		115.47															292	301	Shigella boydii type 13	LPSOH	21.5	2.51661	11.7052
59	64	Pseudomonas aeruginosa O6 6a	IATS 6, OPS	0.75		66.6667															228	237	Streptococcus pneumoniae type 3 (Danish type 3)	169-X// Capsular PS	21.25	1.5	7.05882
60	65	Pseudomonas aeruginosa O6 6a,6c	IATS NO, OPS	5.75		57.4615															191	199	Klebsiella O4 OPS	OPS	21	2.94392	14.0187
61	66	Pseudomonas aeruginosa O6 Immuno 1	IATS NO, OPS	3.5		28.5714															208	216	Escherichia coli O61	LPSOH	20.75	1.5	7.22892
62	67	Pseudomonas aeruginosa O7 7a,7b,7c	IATS 7,LPS	47.25		23.2082															139	147	Providencia alcalifaciens O27	OPS	19.25	3.59398	18.67
63	68	Pseudomonas aeruginosa O7 7a,7b,7d	IATS 8,LPS	23.25		5.41207															267	276	Proteus mirabilis O20 (PrK 38/57)	LPSOH	19.25	0.5	2.5974
64	69	Pseudomonas aeruginosa O7 7a,7d	IATS NO, LPS	28		24.9148															20	25	Salmonella enterica abortus equi LPS	L5886	19	0.816497	4.29735
65	71	Pseudomonas aeruginosa O10 10a,10b	IATS 10, OPS	1.25		136.626															215	223	Shigella dysenteriae type 2	LPSOH	18.5	3.41565	18.463
66	72	Pseudomonas aeruginosa O10 10a,10c	IATS 19, OPS	8.25		54.5455															16	18	Salmonella typhimurium LPS	L2262	18	1.1547	6.415
67	73	Pseudomonas aeruginosa O11 11a,11b	IATS 11, OPS	0.75		66.6667															306	315	Neisseria meningitidis Group C	CPS	18	3.3665	18.7028
68	74	Pseudomonas aeruginosa O12 12	IATS 12, OPS Habs 12	0.5		258.199															93	100	Proteus mirabilis O13 (PrK 26/57)	OPS	17.75	2.87228	16.1819
69	75	Pseudomonas aeruginosa O13 13a,13c	IATS 14, OPS	4.5		28.6888															194	202	Klebsiella O12 OPS	OPS	17.75	2.21736	12.4921
70	76	Pseudomonas aeruginosa O14 14	IATS 17,OPS Meitert X	8		65.3516															54	59	Pseudomonas aeruginosa O2 Immuno 7	IATS 18, OPS	17.25	0.957427	5.5503
71	77	Pseudomonas aeruginosa O15 15	IATS 15, OPS	26.75		14.4382															272	281	Proteus mirabilis O49 (PrK 75/57)	PS	17.25	1.89297	10.9737
72	78	Proteus vulgaris O1 (18984)*	LPS	21.75		13.2059															175	183	Proteus vulgaris O24 (PrK 47/57)	LPSOH	17	1.41421	8.3189
73	79	Proteus vulgaris O4 (PrK 9/57)	OPS	0.25		200															10	12	Salmonella typhimurium SL 11881 (Re mut)	LPS-L9516	16.25	1.5	9.23077
74	80	Proteus vulgaris O12 (PrK 25/57)	OPS	0.5		115.47															145	153	Providencia rustigianii O14	OPS	16.25	2.62996	16.1843
75	81	Proteus vulgaris O13 (8344)	OPS	3		156.347															141	149	Providencia alcalifaciens O30	OPS	16	3.55903	22.2439
76	82	Proteus vulgaris O15 (PrK 30/57)	OPS	1.25		40															297	306	Escherichia coli O145	LPSOH	15	2	13.3333
77	83	Proteus vulgaris O17 (PrK 33/57)	OPS	0.25		200															303	312	Escherichia coli K92	CPS	15	2.58199	17.2133
78	84	Proteus vulgaris O19a (PrK 37/57)	OPS	1.5		66.6667															172	180	Yersinia pestis, 11M-25	LPS	14	1.41421	10.1015
79	85	Proteus vulgaris O21 (PrK 39/57)*	LPS	12		35.3553															52	57	Pseudomonas aeruginosa O2 2a,2b,2e	IATS NO, OPS	13	4.54606	34.9697
80	86	Proteus vulgaris O22 (PrK 40/57)	OPS	1		141.421															281	290	Shigella flexneri type 3b	PS	13	0.816497	6.28074
81	88	Proteus vulgaris O25 (PrK 48/57)	OPS	1.25		100.664															266	275	Proteus mirabilis O18 (PrK 34/57)	LPSOH	12.75	2.62996	20.6271
82	89	Proteus vulgaris O34 (4669)*	LPS	28.75		27.443															213	221	Escherichia coli O151	OPS	12.5	3.10913	24.873
83	90	Proteus vulgaris O37a,b (PrK 63/57)	OPS	0.75		127.657															11	13	Salmonella typhimurium TV 119 (Ra mut)	LPS-L6016	12.25	10.0457	82.0059
84	91	Proteus vulgaris O37a,c (PrK 72/57)	OPS	52		22.591															144	152	Providencia alcalifaciens O39	OPS	12.25	2.36291	19.289
85	92	Proteus vulgaris O44 (PrK 67/57)	OPS	0.75		66.6667															79	85	Proteus vulgaris O21 (PrK 39/57)*	LPS	12	4.24264	35.3553
86	93	Proteus vulgaris O45 (4680)	OPS	2.25		55.9247															126	134	Providencia stuartii O43	OPS	11.25	7.63217	67.8415
87	94	Proteus vulgaris O53 (TG 276-10)	OPS	35.75		8.65929															7	7	Pseudomonas aeruginosa O9 (9a, 9b, 9d)	PO9 Core-linked	11	1.1547	10.4973
88	95	Proteus vulgaris O54a,54c (TG 103)	OPS	0.75		127.657															135	143	Providencia alcalifaciens O19	LPS	11	0.816497	7.4227
89	96	Proteus vulgaris O55 (TG 155)	OPS	2.5		40															200	208	Shigella boydii type 12	OPS	11	1.41421	12.8565
90	97	Proteus vulgaris O65 (TG 251)	OPS	1.25		40															121	129	Proteus myxofaciens O60	OPS	10.75	0.957427	8.9063
91	98	Proteus mirabilis O6 (PrK 14/57)	OPS	4.75		60.4691															173	181	Yersinia pestis, 11M-37	LPS	10.75	1.70783	15.8867
92	99	Proteus mirabilis O11 (PrK 24/57)	OPS	43.25		27.1861															252	261	Yersinia pestis KM260(11)-wabC/waaL	OS	10.75	4.42531	41.1656
93	100	Proteus mirabilis O13 (PrK 26/57)	OPS	17.75		16.1819															47	52	Proteus penneri O69 (25)		9.5	5.25991	55.3675
94	101	Proteus mirabilis O14a,14b (PrK 29/57)	OPS	1.25		40															156	164	Yersinia pestis, 0KM218-37	LPS	9.25	1.25831	13.6033
95	102	Proteus mirabilis O16 (4652)	OPS	81.25		16.7063															137	145	Providencia alcalifaciens O21	OPS	9	1.1547	12.83
96	103	Proteus mirabilis O17 (PrK 32/57)	OPS	97		21.2114															176	184	Yersinia pestis KM260(11)-6C	LPS	9	1.82574	20.286
97	104	Proteus mirabilis O23a,b,d (PrK 42/57)	OPS	28.25		5.30973															154	162	Yersinia pestis, 1146-37	LPS	8.75	1.70783	19.518
98	106	Proteus mirabilis O26 (PrK 49/57)	OPS	116.25		9.69095															179	187	Yersinia pestis 260(11)-37C-416	LPS	8.5	2.38048	28.0056
99	107	Proteus mirabilis O27 (PrK 50/57)	OPS	207.5		3.82518															195	203	Shigella boydii type 1	LPSOH	8.5	5.68624	66.8969
100	108	Proteus mirabilis O28 (PrK 51/57)	OPS	52.5		16.5689															66	72	Pseudomonas aeruginosa O10 10a,10c	IATS 19, OPS	8.25	4.5	54.5455
101	109	Proteus mirabilis O29a (PrK 52/57)	OPS	0.25		600															164	172	Yersinia pestis, KM260(11)-∆waaQ	LPS	8.25	3.20156	38.8068
102	110	Proteus mirabilis O40 (10703)	OPS	32		29.4259															257	266	Yersinia pseudotuberculosis O:2c	PS	8.25	1.70783	20.7009
103	111	Proteus mirabilis O41 (PrK 67/57)	OPS	190		2.81796															70	76	Pseudomonas aeruginosa O14 14	IATS 17,OPS Meitert X	8	5.22813	65.3516
104	112	Proteus mirabilis O51 (19011)*	LPS	57.5		13.1301															182	190	Yersinia pestis P-1680-37C	LPS	8	0.816497	10.2062
105	113	Proteus mirabilis O74 (10705, OF)	OPS	33.25		17.9404															225	234	Escherichia coli O127:B8 LPS- solution at 1 mg/mL	L5668-2ML (LPS) (Sigma)	8	5.59762	69.9702
106	114	Proteus mirabilis O75 (10702, OC)	OPS	0.5		115.47															50	55	Pseudomonas aeruginosa O2 (2a),2d,2f	IATS 10 , OPS	7.75	9.3586	120.756
107	115	Proteus mirabilis O77 (3 B-m)	OPS	0		#DIV/0!															151	159	Yersinia pestis, KM260(11)-∆rfe	Core oligo saccharide	7.5	7.04746	93.9661
108	116	Proteus penneri O31a (26)	OPS	0.5		200															161	169	Yersinia pestis, KM260(11)-∆pmrF	Core oligo saccharide	7.25	8.65544	119.385
109	117	Proteus penneri O52 (15)	OPS	2.5		76.5942															51	56	Pseudomonas aeruginosa O2 2a,2b	IATS 16 OPS	7	3.3665	48.0929
110	118	Proteus penneri O58 (12)	OPS	1.25		76.5942															206	214	Escherichia coli O52	OPS	7	1.63299	23.3285
111	119	Proteus penneri O59 (9)	OPS	1.5		38.49															250	259	Yersinia pestis KM260(11)-yjhW-6C	OS	7	5.59762	79.966
112	120	Proteus penneri O61 (21)	OPS	1		0															177	185	Yersinia pestis 260(11)-37C-186	LPS	6.75	1.5	22.2222
113	121	Proteus penneri O62 (41)	OPS	1		81.6497															152	160	Yersinia pestis, 1146-25	LPS	6.5	3.10913	47.8327
114	122	Proteus penneri O63 (22)	OPS	1.25		120															184	192	Yersinia pestis I-2377-37C	LPS	6.25	1.5	24
115	123	Proteus penneri O64a,b,c (27)	OPS	0.5		115.47															60	65	Pseudomonas aeruginosa O6 6a,6c	IATS NO, OPS	5.75	3.30404	57.4615
116	124	Proteus penneri O65 (34)	OPS	0.5		115.47															150	158	Yersinia pestis, KM260(11)-∆rfe	LPS	5.75	4.11299	71.5302
117	125	Proteus penneri O67 (8)	OPS	43.25		25.2136															166	174	Yersinia pestis, KM260(11)-∆waaL	LPS	5.75	0.957427	16.6509
118	126	Proteus penneri O68 (63)	OPS	5		71.1805															310	319	Escherichia coli O86		5.75	1.5	26.087
119	127	Proteus penneri O70 (60)	OPS	31.5		17.2911															22	27	Salmonella enteritidis LPS	L2012	5.5	0.57735	10.4973
120	128	Proteus penneri O73a,b (103)	OPS	215.75		6.16501															178	186	Yersinia pestis 260(11)-37C-187	LPS	5.5	0.57735	10.4973
121	129	Proteus myxofaciens O60	OPS	10.75		8.9063															158	166	Yersinia pestis, KM218-25	LPS	5.25	0.957427	18.2367
122	130	Proteus O56 (genomospecies 4)	OPS	0.75		66.6667															14	16	Salmonella typhimurium dodeca saccharide	4809	5	2.94392	58.8784
123	131	Providencia stuartii O4	OPS	3		94.2809															118	126	Proteus penneri O68 (63)	OPS	5	3.55903	71.1805
124	132	Providencia stuartii O18	OPS	0		#DIV/0!															263	272	Proteus mirabilis O9 (PrK 18/57)	PS	5	0.816497	16.3299
125	133	Providencia stuartii O20*	LPS	29.25		26.2418															91	98	Proteus mirabilis O6 (PrK 14/57)	OPS	4.75	2.87228	60.4691
126	134	Providencia stuartii O43	OPS	11.25		67.8415															48	53	Proteus penneri O71 (42)		4.5	1.91485	42.5523
127	135	Providencia stuartii O44	OPS	0.75		66.6667															69	75	Pseudomonas aeruginosa O13 13a,13c	IATS 14, OPS	4.5	1.29099	28.6888
128	136	Providencia stuartii O47	OPS	4		122.474															162	170	Yersinia pestis, KM260(11)-∆0186	LPS	4.5	3.41565	75.9033
129	137	Providencia stuartii O47, Core 9	OPS	172.5		11.2858															190	198	Klebsiella O3 OPS	OPS	4.5	4.12311	91.6246
130	138	Providencia stuartii O49, Core 1	OPS	157.5		11.6441															2	2	Providencia stuartii O52	PO52 Core-linked	4.25	2.06155	48.5071
131	139	Providencia stuartii O57	OPS	4		35.3553															23	28	Shigella bodyii type2		4.25	0.957427	22.5277
132	140	Providencia alcalifaciens O5	OPS	31.75		3.01552															149	157	Yersinia pestis, KM260(11)-∆0187	Core oligo saccharide	4.25	3.20156	75.3309
133	141	Providencia alcalifaciens O6*	LPS	25.25		9.90099															160	168	Yersinia pestis, KM260(11)-∆pmrF	LPS	4.25	0.957427	22.5277
134	142	Providencia alcalifaciens O19	OPS	4		70.7107															128	136	Providencia stuartii O47	OPS	4	4.89898	122.474
135	143	Providencia alcalifaciens O19	LPS	11		7.4227															131	139	Providencia stuartii O57	OPS	4	1.41421	35.3553
136	144	Providencia alcalifaciens O19	LPS/NaOH	27.25		36.6207															134	142	Providencia alcalifaciens O19	OPS	4	2.82843	70.7107
137	145	Providencia alcalifaciens O21	OPS	9		12.83															271	280	Proteus vulgaris O47 (PrK 73/57)	Not stated	4	2.44949	61.2372
138	146	Providencia alcalifaciens O23	OPS	43.75		2.87613															56	61	Pseudomonas aeruginosa O3 3a,3b,3c	IATS 3, OPS	3.75	1.70783	45.542
139	147	Providencia alcalifaciens O27	OPS	19.25		18.67															167	175	Yersinia pestis, KM260(11)-25	LPS	3.75	1.70783	45.542
140	148	Providencia alcalifaciens O29	OPS	0.5		115.47															258	267	Yersinia pseudotuberculosis O:3	PS	3.75	1.25831	33.5548
141	149	Providencia alcalifaciens O30	OPS	16		22.2439															31	36	Escherichia coli O40		3.5	1.91485	54.7101
142	150	Providencia alcalifaciens O32	OPS	3		47.1405															61	66	Pseudomonas aeruginosa O6 Immuno 1	IATS NO, OPS	3.5	1	28.5714
143	151	Providencia alcalifaciens O36*	LPS-NH4OH	26.5		28.4899															169	177	Yersinia pestis, KM260(11)-37	Core oligo saccharide	3.5	0.57735	16.4957
144	152	Providencia alcalifaciens O39	OPS	12.25		19.289															223	232	Escherichia coli O26:B6 LPS- solution at 1 mg/mL	L5543-2ML (LPS) (Sigma)	3.5	0.57735	16.4957
145	153	Providencia rustigianii O14	OPS	16.25		16.1843															259	268	Yersinia pseudotuberculosis O:4b	PS	3.5	1.29099	36.8856
146	154	Providencia rustigianii O16	OPS	24.25		65.0602															4	4	Pseudomonas aeruginosa O1 (Fisher immunotype 4)	PO1 Core-linked	3.25	3.20156	98.5096
147	155	Providencia rustigianii O34	OPS	2.75		62.1027															34	39	Escherichia coli O148		3.25	1.70783	52.5485
148	156	Yersinia pestis, KM260(11)-∆0187	LPS	3		112.217															44	49	Proteus penneri O8 (106)		3	2.70801	90.2671
149	157	Yersinia pestis, KM260(11)-∆0187	Core oligo saccharide	4.25		75.3309															75	81	Proteus vulgaris O13 (8344)	OPS	3	4.69042	156.347
150	158	Yersinia pestis, KM260(11)-∆rfe	LPS	5.75		71.5302															123	131	Providencia stuartii O4	OPS	3	2.82843	94.2809
151	159	Yersinia pestis, KM260(11)-∆rfe	Core oligo saccharide	7.5		93.9661															142	150	Providencia alcalifaciens O32	OPS	3	1.41421	47.1405
152	160	Yersinia pestis, 1146-25	LPS	6.5		47.8327															148	156	Yersinia pestis, KM260(11)-∆0187	LPS	3	3.3665	112.217
153	161	Yersinia pestis 1146-25	Core oligo saccharide	0.75		200															147	155	Providencia rustigianii O34	OPS	2.75	1.70783	62.1027
154	162	Yersinia pestis, 1146-37	LPS	8.75		19.518															168	176	Yersinia pestis, KM260(11)-25	Core oligo saccharide	2.75	1.5	54.5455
155	163	Yersinia pestis, 1146-37	Core oligo saccharide	0.75		127.657															226	235	Streptococcus pneumoniae type 1 (Danish type 1)	161-X // Capsular PS	2.75	0.5	18.1818
156	164	Yersinia pestis, 0KM218-37	LPS	9.25		13.6033															249	258	Yersinia pestis KM218-6C	OS	2.75	1.89297	68.8353
157	165	Yersinia pestis, KM218-37	Core oligo saccharide	0.25		200															301	310	Salmonella enterica O47	PS	2.75	1.70783	62.1027
158	166	Yersinia pestis, KM218-25	LPS	5.25		18.2367															3	3	Pseudomonas aeruginosa O4 (Habs serotype 4)	PO4 Core-linked	2.5	2.08167	83.2666
159	167	Yersinia pestis, KM218-25	Core oligo saccharide	0.5		115.47															89	96	Proteus vulgaris O55 (TG 155)	OPS	2.5	1	40
160	168	Yersinia pestis, KM260(11)-∆pmrF	LPS	4.25		22.5277															109	117	Proteus penneri O52 (15)	OPS	2.5	1.91485	76.5942
161	169	Yersinia pestis, KM260(11)-∆pmrF	Core oligo saccharide	7.25		119.385															230	239	Streptococcus pneumoniae type 5 (Danish type 5)	177-X// Capsular PS	2.5	1.29099	51.6398
162	170	Yersinia pestis, KM260(11)-∆0186	LPS	4.5		75.9033															86	93	Proteus vulgaris O45 (4680)	OPS	2.25	1.25831	55.9247
163	171	Yersinia pestis, KM260(11)-∆0186	Core oligo saccharide	0.75		227.71															193	201	Klebsiella O8 OPS	OPS	2.25	2.62996	116.887
164	172	Yersinia pestis, KM260(11)-∆waaQ	LPS	8.25		38.8068															214	222	Escherichia coli O168	OPS	2.25	0.957427	42.5523
165	173	Yersinia pestis, KM260(11)-∆waaQ	Core oligo saccharide	2		81.6497															222	231	Escherichia coli O111:B4 LPS- solution at 1 mg/mL	L5293-2ML (LPS) (Sigma)	2.25	2.62996	116.887
166	174	Yersinia pestis, KM260(11)-∆waaL	LPS	5.75		16.6509															233	242	Streptococcus pneumoniae type 12 (Danish type 12F)	193-X// Capsular PS	2.25	1.5	66.6667
167	175	Yersinia pestis, KM260(11)-25	LPS	3.75		45.542															246	255	Streptococcus pneumoniae type 57 (Danish type 19A)	249-X// Capsular PS	2.25	0.5	22.2222
168	176	Yersinia pestis, KM260(11)-25	Core oligo saccharide	2.75		54.5455															251	260	Yersinia pestis KM260(11)-wabD/waaL	OS	2.25	1.25831	55.9247
169	177	Yersinia pestis, KM260(11)-37	Core oligo saccharide	3.5		16.4957															33	38	Escherichia coli O130		2	1.41421	70.7107
170	178	Yersinia pestis, KIMD1-37	Core oligo saccharide	0.75		66.6667															38	43	Proteus mirabilis O8 (TG326)		2	1.63299	81.6497
171	179	Yersinia pestis, KIMD1-25	Core oligo saccharide	43.75		15.2047															165	173	Yersinia pestis, KM260(11)-∆waaQ	Core oligo saccharide	2	1.63299	81.6497
172	180	Yersinia pestis, 11M-25	LPS	14		10.1015															180	188	Yersinia pestis 260(11)-37C-417	LPS	2	1.41421	70.7107
173	181	Yersinia pestis, 11M-37	LPS	10.75		15.8867															187	195	Klebsiella O1 OPS	OPS	2	1.41421	70.7107
174	182	Proteus mirabilis O23a, 23b, 23c (CCUG 10701)	OPS	41		3.4493															201	209	Shigella boydii type 15	OPS	2	0	0
175	183	Proteus vulgaris O24 (PrK 47/57)	LPSOH	17		8.3189															248	257	Streptococcus pneumoniae type 70 (Danish type 33F)	257-X// Capsular PS	2	0.816497	40.8248
176	184	Yersinia pestis KM260(11)-6C	LPS	9		20.286															253	262	Yersinia pseudotuberculosis 85pCad-37C	OS	2	0.816497	40.8248
177	185	Yersinia pestis 260(11)-37C-186	LPS	6.75		22.2222															17	20	Serratia marcescens LPS	L6136	1.75	0.5	28.5714
178	186	Yersinia pestis 260(11)-37C-187	LPS	5.5		10.4973															27	32	Shigella dysennteriae type 8 (batch 12)		1.75	0.5	28.5714
179	187	Yersinia pestis 260(11)-37C-416	LPS	8.5		28.0056															40	45	Proteus mirabilis O29a, 29b (2002)		1.75	1.5	85.7143
180	188	Yersinia pestis 260(11)-37C-417	LPS	2		70.7107															49	54	Proteus penneri O72a, 72b (4)		1.75	0.5	28.5714
181	189	Yersinia pestis P-1680-25C	OS	0.75		127.657															254	263	Yersinia pseudotuberculosis 85pCad-20C	OS	1.75	0.957427	54.7101
182	190	Yersinia pestis P-1680-37C	LPS	8		10.2062															307	316	Davanat		1.75	0.957427	54.7101
183	191	Yersinia pestis I-2377-25C	OS	1		141.421															78	84	Proteus vulgaris O19a (PrK 37/57)	OPS	1.5	1	66.6667
184	192	Yersinia pestis I-2377-37C	LPS	6.25		24															111	119	Proteus penneri O59 (9)	OPS	1.5	0.57735	38.49
185	193	Francisella novicida OPS	OPS	-0.5		-258.199															196	204	Shigella boydii type 3	OPS	1.5	1.29099	86.0663
186	194	Francisella tularensis OPS	OPS	0		#DIV/0!															204	212	Shigella boydii type 18	OPS	1.5	1	66.6667
187	195	Klebsiella O1 OPS	OPS	2		70.7107															209	217	Escherichia coli O73	OPS	1.5	0.57735	38.49
188	196	Klebsiella O2a OPS	OPS	31.25		6.0575															212	220	Escherichia coli O125	OPS	1.5	0.57735	38.49
189	197	Klebsiella O2ac OPS	OPS	22		16.1774															224	233	Escherichia coli O55:B5 LPS- solution at 1 mg/mL	L5418-2ML (LPS) (Sigma)	1.5	1	66.6667
190	198	Klebsiella O3 OPS	OPS	4.5		91.6246															236	245	Streptococcus pneumoniae type 19 (Danish type 19F)	205-X// Capsular PS	1.5	2.08167	138.778
191	199	Klebsiella O4 OPS	OPS	21		14.0187															291	300	Shigella boydii type 8	PS	1.5	0.57735	38.49
192	200	Klebsiella O5 OPS	OPS	29.5		16.7216															1	1	Providencia stuartii O49	PO49 Core-linked	1.25	2.21736	177.388
193	201	Klebsiella O8 OPS	OPS	2.25		116.887															35	40	Escherichia coli O150		1.25	1.5	120
194	202	Klebsiella O12 OPS	OPS	17.75		12.4921															45	50	Proteus penneri O64a, 64b, 64d (39)		1.25	0.957427	76.5942
195	203	Shigella boydii type 1	LPSOH	8.5		66.8969															46	51	Proteus penneri O66 (2)		1.25	0.5	40
196	204	Shigella boydii type 3	OPS	1.5		86.0663															65	71	Pseudomonas aeruginosa O10 10a,10b	IATS 10, OPS	1.25	1.70783	136.626
197	205	Shigella boydii type 5	OPS	0.75		127.657															76	82	Proteus vulgaris O15 (PrK 30/57)	OPS	1.25	0.5	40
198	206	Shigella boydii type 9	OPS	27.5		9.15131															81	88	Proteus vulgaris O25 (PrK 48/57)	OPS	1.25	1.25831	100.664
199	207	Shigella boydii type 11	OPS	-0.75		-127.657															90	97	Proteus vulgaris O65 (TG 251)	OPS	1.25	0.5	40
200	208	Shigella boydii type 12	OPS	11		12.8565															94	101	Proteus mirabilis O14a,14b (PrK 29/57)	OPS	1.25	0.5	40
201	209	Shigella boydii type 15	OPS	2		0															110	118	Proteus penneri O58 (12)	OPS	1.25	0.957427	76.5942
202	210	Shigella boydii type 16	OPS	1.25		76.5942															114	122	Proteus penneri O63 (22)	OPS	1.25	1.5	120
203	211	Shigella boydii type 17	OPS	34.25		16.0584															202	210	Shigella boydii type 16	OPS	1.25	0.957427	76.5942
204	212	Shigella boydii type 18	OPS	1.5		66.6667															205	213	Escherichia coli O49	OPS	1.25	0.957427	76.5942
205	213	Escherichia coli O49	OPS	1.25		76.5942															255	264	Yersinia pseudotuberculosis O:2a	PS	1.25	0.5	40
206	214	Escherichia coli O52	OPS	7		23.3285															256	265	Yersinia pseudotuberculosis O:2a-dhmA	PS	1.25	1.25831	100.664
207	215	Escherichia coli O58	OPS	30.25		4.15969															260	269	Proteus vulgaris O2 (OX2)	PS	1.25	0.5	40
208	216	Escherichia coli O61	LPSOH	20.75		7.22892															285	294	Shigella flexneri type 6a	PS	1.25	0.5	40
209	217	Escherichia coli O73	OPS	1.5		38.49															298	307	Escherichia coli O107	PS	1.25	0.5	40
210	218	Escherichia coli O112ab	OPS	0.5		200															25	30	Shigella bodyii type10		1	0	0
211	219	Escherichia coli O118	OPS	0		#DIV/0!															29	34	Shigella dysennteriae type 13		1	0.816497	81.6497
212	220	Escherichia coli O125	OPS	1.5		38.49															55	60	Pseudomonas aeruginosa O3 3a,3b	IATS NO, OPS	1	0	0
213	221	Escherichia coli O151	OPS	12.5		24.873															58	63	Pseudomonas aeruginosa O4 4a,4c	IATS NO, OPS	1	1.1547	115.47
214	222	Escherichia coli O168	OPS	2.25		42.5523															80	86	Proteus vulgaris O22 (PrK 40/57)	OPS	1	1.41421	141.421
215	223	Shigella dysenteriae type 2	LPSOH	18.5		18.463															112	120	Proteus penneri O61 (21)	OPS	1	0	0
216	224	Shigella dysenteriae type 4	OPS	-0.25		-382.971															113	121	Proteus penneri O62 (41)	OPS	1	0.816497	81.6497
217	225	Shigella dysenteriae type 5	OPS	54		4.00046															183	191	Yersinia pestis I-2377-25C	OS	1	1.41421	141.421
218	226	Shigella dysenteriae type 6 SR-strain	SR-strain	0.25		200															219	227	Shigella dysenteriae type 7	OPS	1	0	0
219	227	Shigella dysenteriae type 7	OPS	1		0															220	228	Shigella dysenteriae type 8 (Russian)	OPS	1	1.41421	141.421
220	228	Shigella dysenteriae type 8 (Russian)	OPS	1		141.421															240	249	Streptococcus pneumoniae type 26 (Danish type 6B)	225-X// Capsular PS	1	0.816497	81.6497
221	229	Shigella dysenteriae type 9	OPS	45.5		5.81484															242	251	Streptococcus pneumoniae type 43 (Danish type 11A)	233-X// Capsular PS	1	0.816497	81.6497
222	231	Escherichia coli O111:B4 LPS- solution at 1 mg/mL	L5293-2ML (LPS) (Sigma)	2.25		116.887															274	283	Proteus penneri O73aс (75)	PS	1	0.816497	81.6497
223	232	Escherichia coli O26:B6 LPS- solution at 1 mg/mL	L5543-2ML (LPS) (Sigma)	3.5		16.4957															279	288	Shigella flexneri type 2b	PS	1	0	0
224	233	Escherichia coli O55:B5 LPS- solution at 1 mg/mL	L5418-2ML (LPS) (Sigma)	1.5		66.6667															280	289	Shigella flexneri type 3a	PS	1	0	0
225	234	Escherichia coli O127:B8 LPS- solution at 1 mg/mL	L5668-2ML (LPS) (Sigma)	8		69.9702															299	308	Salmonella enterica O17	PS	1	1.1547	115.47
226	235	Streptococcus pneumoniae type 1 (Danish type 1)	161-X // Capsular PS	2.75		18.1818															304	313	Escherichia coli K5	CPS	1	1.1547	115.47
227	236	Streptococcus pneumoniae type 2 (Danish type 2)	165-X// Capsular PS	0.5		200															309	318	Yeast Mannan		1	1.1547	115.47
228	237	Streptococcus pneumoniae type 3 (Danish type 3)	169-X// Capsular PS	21.25		7.05882															311	320	Galactomannan DAVANT (160102) Pro-Pharmacenti		1	0	0
229	238	Streptococcus pneumoniae type 4 (Danish type 4)	173-X// Capsular PS	0.75		127.657															9	9	Pseudomonas aeruginosa O6a (Habs serotype6, fraction IIb)	PO6a unsubstituted core	0.75	0.5	66.6667
230	239	Streptococcus pneumoniae type 5 (Danish type 5)	177-X// Capsular PS	2.5		51.6398															15	17	Salmonella enteritidis dodeca saccharide	1262	0.75	0.5	66.6667
231	240	Streptococcus pneumoniae type 8 (Danish type 8)	185-X// Capsular PS	0.5		115.47															32	37	Escherichia coli O106		0.75	1.5	200
232	241	Streptococcus pneumoniae type 9 (Danish type 9N)	189-X// Capsular PS	-0.5		-200															39	44	Proteus mirabilis O10 (HJ4320)		0.75	0.5	66.6667
233	242	Streptococcus pneumoniae type 12 (Danish type 12F)	193-X// Capsular PS	2.25		66.6667															57	62	Pseudomonas aeruginosa O3 3a,3d	IATS NO, OPS	0.75	0.5	66.6667
234	243	Streptococcus pneumoniae type 14 (Danish type 14)	197-X// Capsular PS	0.5		416.333															59	64	Pseudomonas aeruginosa O6 6a	IATS 6, OPS	0.75	0.5	66.6667
235	244	Streptococcus pneumoniae type 17 (Danish type 17F)	201-X// Capsular PS	0.75		66.6667															67	73	Pseudomonas aeruginosa O11 11a,11b	IATS 11, OPS	0.75	0.5	66.6667
236	245	Streptococcus pneumoniae type 19 (Danish type 19F)	205-X// Capsular PS	1.5		138.778															83	90	Proteus vulgaris O37a,b (PrK 63/57)	OPS	0.75	0.957427	127.657
237	246	Streptococcus pneumoniae type 20 (Danish type 20)	209-X// Capsular PS	0.5		258.199															85	92	Proteus vulgaris O44 (PrK 67/57)	OPS	0.75	0.5	66.6667
238	247	Streptococcus pneumoniae type 22 (Danish type 22F)	213-X// Capsular PS	0.75		167.774															88	95	Proteus vulgaris O54a,54c (TG 103)	OPS	0.75	0.957427	127.657
239	248	Streptococcus pneumoniae type 23 (Danish type 23F)	217-X// Capsular PS	0		#DIV/0!															122	130	Proteus O56 (genomospecies 4)	OPS	0.75	0.5	66.6667
240	249	Streptococcus pneumoniae type 26 (Danish type 6B)	225-X// Capsular PS	1		81.6497															127	135	Providencia stuartii O44	OPS	0.75	0.5	66.6667
241	250	Streptococcus pneumoniae type 34 (Danish type 10A)	229-X// Capsular PS	-1		-141.421															153	161	Yersinia pestis 1146-25	Core oligo saccharide	0.75	1.5	200
242	251	Streptococcus pneumoniae type 43 (Danish type 11A)	233-X// Capsular PS	1		81.6497															155	163	Yersinia pestis, 1146-37	Core oligo saccharide	0.75	0.957427	127.657
243	252	Streptococcus pneumoniae type 51 (Danish type 7F)	237-X// Capsular PS	0.5		115.47															163	171	Yersinia pestis, KM260(11)-∆0186	Core oligo saccharide	0.75	1.70783	227.71
244	253	Streptococcus pneumoniae type 54 (Danish type 15B)	241-X// Capsular PS	0		#DIV/0!															170	178	Yersinia pestis, KIMD1-37	Core oligo saccharide	0.75	0.5	66.6667
245	254	Streptococcus pneumoniae type 56 (Danish type 18C)	245-X// Capsular PS	0.75		66.6667															181	189	Yersinia pestis P-1680-25C	OS	0.75	0.957427	127.657
246	255	Streptococcus pneumoniae type 57 (Danish type 19A)	249-X// Capsular PS	2.25		22.2222															197	205	Shigella boydii type 5	OPS	0.75	0.957427	127.657
247	256	Streptococcus pneumoniae type 68 (Danish type 9V)	253-X// Capsular PS	0.5		200															229	238	Streptococcus pneumoniae type 4 (Danish type 4)	173-X// Capsular PS	0.75	0.957427	127.657
248	257	Streptococcus pneumoniae type 70 (Danish type 33F)	257-X// Capsular PS	2		40.8248															235	244	Streptococcus pneumoniae type 17 (Danish type 17F)	201-X// Capsular PS	0.75	0.5	66.6667
249	258	Yersinia pestis KM218-6C	OS	2.75		68.8353															238	247	Streptococcus pneumoniae type 22 (Danish type 22F)	213-X// Capsular PS	0.75	1.25831	167.774
250	259	Yersinia pestis KM260(11)-yjhW-6C	OS	7		79.966															245	254	Streptococcus pneumoniae type 56 (Danish type 18C)	245-X// Capsular PS	0.75	0.5	66.6667
251	260	Yersinia pestis KM260(11)-wabD/waaL	OS	2.25		55.9247															268	277	Proteus penneri O31ab (28)	PS	0.75	0.5	66.6667
252	261	Yersinia pestis KM260(11)-wabC/waaL	OS	10.75		41.1656															287	296	Shigella flexneri type X	PS	0.75	0.957427	127.657
253	262	Yersinia pseudotuberculosis 85pCad-37C	OS	2		40.8248															294	303	Escherichia coli O71	PS	0.75	0.5	66.6667
254	263	Yersinia pseudotuberculosis 85pCad-20C	OS	1.75		54.7101															300	309	Salmonella enterica O28	PS	0.75	0.5	66.6667
255	264	Yersinia pseudotuberculosis O:2a	PS	1.25		40															13	15	Pseudomonas aeruginosa O10	L8643	0.5	0.57735	115.47
256	265	Yersinia pseudotuberculosis O:2a-dhmA	PS	1.25		100.664															30	35	Escherichia coli O29		0.5	1.73205	346.41
257	266	Yersinia pseudotuberculosis O:2c	PS	8.25		20.7009															36	41	Escherichia coli O180		0.5	0.57735	115.47
258	267	Yersinia pseudotuberculosis O:3	PS	3.75		33.5548															42	47	Proteus mirabilis O54a, 54b (10704)		0.5	1	200
259	268	Yersinia pseudotuberculosis O:4b	PS	3.5		36.8856															68	74	Pseudomonas aeruginosa O12 12	IATS 12, OPS Habs 12	0.5	1.29099	258.199
260	269	Proteus vulgaris O2 (OX2)	PS	1.25		40															74	80	Proteus vulgaris O12 (PrK 25/57)	OPS	0.5	0.57735	115.47
261	270	Proteus mirabilis O3ab (S1959)	PS	33.75		7.79246															106	114	Proteus mirabilis O75 (10702, OC)	OPS	0.5	0.57735	115.47
262	271	Proteus mirabilis O5 (PrK 12/57)	PS	44.25		18.3014															108	116	Proteus penneri O31a (26)	OPS	0.5	1	200
263	272	Proteus mirabilis O9 (PrK 18/57)	PS	5		16.3299															115	123	Proteus penneri O64a,b,c (27)	OPS	0.5	0.57735	115.47
264	273	Proteus mirabilis O11 (9B-m)	PS	0.5		115.47															116	124	Proteus penneri O65 (34)	OPS	0.5	0.57735	115.47
265	274	Proteus penneri O17 (16)	PS	0.5		115.47															140	148	Providencia alcalifaciens O29	OPS	0.5	0.57735	115.47
266	275	Proteus mirabilis O18 (PrK 34/57)	LPSOH	12.75		20.6271															159	167	Yersinia pestis, KM218-25	Core oligo saccharide	0.5	0.57735	115.47
267	276	Proteus mirabilis O20 (PrK 38/57)	LPSOH	19.25		2.5974															210	218	Escherichia coli O112ab	OPS	0.5	1	200
268	277	Proteus penneri O31ab (28)	PS	0.75		66.6667															227	236	Streptococcus pneumoniae type 2 (Danish type 2)	165-X// Capsular PS	0.5	1	200
269	278	Proteus mirabilis O33 (D52)	PS	86.5		3.05867															231	240	Streptococcus pneumoniae type 8 (Danish type 8)	185-X// Capsular PS	0.5	0.57735	115.47
270	279	Proteus mirabilis O43 (PrK 69/57)	PS	52.5		15.6685															234	243	Streptococcus pneumoniae type 14 (Danish type 14)	197-X// Capsular PS	0.5	2.08167	416.333
271	280	Proteus vulgaris O47 (PrK 73/57)	Not stated	4		61.2372															237	246	Streptococcus pneumoniae type 20 (Danish type 20)	209-X// Capsular PS	0.5	1.29099	258.199
272	281	Proteus mirabilis O49 (PrK 75/57)	PS	17.25		10.9737															243	252	Streptococcus pneumoniae type 51 (Danish type 7F)	237-X// Capsular PS	0.5	0.57735	115.47
273	282	Proteus mirabilis O54ab (OE)	PS	0.5		115.47															247	256	Streptococcus pneumoniae type 68 (Danish type 9V)	253-X// Capsular PS	0.5	1	200
274	283	Proteus penneri O73aс (75)	PS	1		81.6497															264	273	Proteus mirabilis O11 (9B-m)	PS	0.5	0.57735	115.47
275	284	Proteus vulgaris O76 (HSC438)	PS	0		#DIV/0!															265	274	Proteus penneri O17 (16)	PS	0.5	0.57735	115.47
276	285	Shigella flexneri type 1a	PS	0		#DIV/0!															273	282	Proteus mirabilis O54ab (OE)	PS	0.5	0.57735	115.47
277	286	Shigella flexneri type 1b	PS	0.5		115.47															277	286	Shigella flexneri type 1b	PS	0.5	0.57735	115.47
278	287	Shigella flexneri type 2a	PS	0		#DIV/0!															283	292	Shigella flexneri type 4b	PS	0.5	0.57735	115.47
279	288	Shigella flexneri type 2b	PS	1		0															288	297	Shigella dysenteriae type 1	PS	0.5	0.57735	115.47
280	289	Shigella flexneri type 3a	PS	1		0															312	321	Yeast Mannan Sigma M-3640		0.5	0.57735	115.47
281	290	Shigella flexneri type 3b	PS	13		6.28074															24	29	Shigella bodyii type4		0.25	0.5	200
282	291	Shigella flexneri type 4a	PS	52		15.544															37	42	Proteus mirabilis O3a, 3c (G1)		0.25	0.5	200
283	292	Shigella flexneri type 4b	PS	0.5		115.47															41	46	Proteus mirabilis O50 (TG332)		0.25	0.5	200
284	293	Shigella flexneri type 5b	PS	0.25		200															53	58	Pseudomonas aeruginosa O2 2a,2d	IATS 5 OPS	0.25	0.957427	382.971
285	294	Shigella flexneri type 6a	PS	1.25		40															73	79	Proteus vulgaris O4 (PrK 9/57)	OPS	0.25	0.5	200
286	295	Shigella flexneri type 6	PS	0.25		200															77	83	Proteus vulgaris O17 (PrK 33/57)	OPS	0.25	0.5	200
287	296	Shigella flexneri type X	PS	0.75		127.657															101	109	Proteus mirabilis O29a (PrK 52/57)	OPS	0.25	1.5	600
288	297	Shigella dysenteriae type 1	PS	0.5		115.47															157	165	Yersinia pestis, KM218-37	Core oligo saccharide	0.25	0.5	200
289	298	Shigella boydii type 6	PS	0.25		200															218	226	Shigella dysenteriae type 6 SR-strain	SR-strain	0.25	0.5	200
290	299	Shigella boydii type 7	PS	0.25		382.971															284	293	Shigella flexneri type 5b	PS	0.25	0.5	200
291	300	Shigella boydii type 8	PS	1.5		38.49															286	295	Shigella flexneri type 6	PS	0.25	0.5	200
292	301	Shigella boydii type 13	LPSOH	21.5		11.7052															289	298	Shigella boydii type 6	PS	0.25	0.5	200
293	302	Shigella boydii type 14	LPSOH	23.25		14.2109															290	299	Shigella boydii type 7	PS	0.25	0.957427	382.971
294	303	Escherichia coli O71	PS	0.75		66.6667															295	304	Escherichia coli O85	PS	0.25	0.5	200
295	304	Escherichia coli O85	PS	0.25		200															296	305	Escherichia coli O99	PS	0.25	0.5	200
296	305	Escherichia coli O99	PS	0.25		200															6	6	Pseudomonas aeruginosa O13 (Sandvik serotype II)	PO13 Core-linked	0	0	#DIV/0!
297	306	Escherichia coli O145	LPSOH	15		13.3333															107	115	Proteus mirabilis O77 (3 B-m)	OPS	0	0.816497	#DIV/0!
298	307	Escherichia coli O107	PS	1.25		40															124	132	Providencia stuartii O18	OPS	0	0.816497	#DIV/0!
299	308	Salmonella enterica O17	PS	1		115.47															186	194	Francisella tularensis OPS	OPS	0	0	#DIV/0!
300	309	Salmonella enterica O28	PS	0.75		66.6667															211	219	Escherichia coli O118	OPS	0	0	#DIV/0!
301	310	Salmonella enterica O47	PS	2.75		62.1027															239	248	Streptococcus pneumoniae type 23 (Danish type 23F)	217-X// Capsular PS	0	1.41421	#DIV/0!
302	311	Salmonella enterica O55	PS	0		#DIV/0!															244	253	Streptococcus pneumoniae type 54 (Danish type 15B)	241-X// Capsular PS	0	0.816497	#DIV/0!
303	312	Escherichia coli K92	CPS	15		17.2133															275	284	Proteus vulgaris O76 (HSC438)	PS	0	0	#DIV/0!
304	313	Escherichia coli K5	CPS	1		115.47															276	285	Shigella flexneri type 1a	PS	0	0	#DIV/0!
305	314	Escherichia coli K13	CPS	30		11.2217															278	287	Shigella flexneri type 2a	PS	0	0	#DIV/0!
306	315	Neisseria meningitidis Group C	CPS	18		18.7028															302	311	Salmonella enterica O55	PS	0	0	#DIV/0!
307	316	Davanat		1.75		54.7101															43	48	Proteus mirabilis O57 (TG319)		-0.25	0.5	-200
308	317	Laminarin		39		5.92154															216	224	Shigella dysenteriae type 4	OPS	-0.25	0.957427	-382.971
309	318	Yeast Mannan		1		115.47															185	193	Francisella novicida OPS	OPS	-0.5	1.29099	-258.199
310	319	Escherichia coli O86		5.75		26.087															232	241	Streptococcus pneumoniae type 9 (Danish type 9N)	189-X// Capsular PS	-0.5	1	-200
311	320	Galactomannan DAVANT (160102) Pro-Pharmacenti		1		0															28	33	Shigella dysennteriae type 11		-0.75	0.5	-66.6667
312	321	Yeast Mannan Sigma M-3640		0.5		115.47															199	207	Shigella boydii type 11	OPS	-0.75	0.957427	-127.657
313	322	1-2 Mannan Acetobacter methanolieus MB135		41.75		12.8801															241	250	Streptococcus pneumoniae type 34 (Danish type 10A)	229-X// Capsular PS	-1	1.41421	-141.421
