# Supplementary material for: Intelectin-2 is a broad-spectrum antimicrobial lectin
Source: Nat Commun. 2026 Jan 13;17:231. doi: 10.1038/s41467-025-67099-4 (PMC12800186; doi:10.1038/s41467-025-67099-4)
Supplement: Supplementary file 4 — Supplementary Dataset 2 [file 41467_2025_67099_MOESM4_ESM.xlsx]

## Sheet: CFG_Microbial_1uM mItln2
Chart#	BPS#	BACTERIA / STRAIN	NAME / STRUCTURE /Cat.No.	Average RFU	StDEV	SEM
1	1	Providencia stuartii O49	PO49 Core-linked	4.5	3.51188	1.75594
2	2	Providencia stuartii O52	PO52 Core-linked	416.75	13.9374	6.96868
3	3	Pseudomonas aerguinosa O4 (Habs serotype 4)	PO4 Core-linked	1	7.61577	3.80789
4	4	Pseudomonas aerguinosa O1 (Fisher immunotype 4)	PO1 Core-linked	9.5	8.66025	4.33013
5	5	Pseudomonas aerguinosa O2 (Fisher immunotype 3)	PO2 Core-linked	51.5	28.9079	14.4539
6	6	Pseudomonas aerguinosa O13 (Sandvik serotype II)	PO13 Core-linked	6	11.1654	5.58271
7	7	Pseudomonas aerguinosa O9 (9a, 9b, 9d)	PO9 Core-linked	-27.25	10.2103	5.10514
8	8	Pseudomonas aerguinosa O6a (Habs serotype6, fraction IIa)	PO6a Core-linked-O-unit	9.75	3.40343	1.70171
9	9	Pseudomonas aerguinosa O6a (Habs serotype6, fraction IIb)	PO6a unsubstituted core	-9.5	7.50555	3.75278
10	12	Salmonella typhimurium SL 11881 (Re mut)	LPS-L9516	-9.75	3.20156	1.60078
11	13	Salmonella typhimurium TV 119 (Ra mut)	LPS-L6016	11	5.47723	2.73861
12	14	Salmonella typhimurium SL 684 (Rc mut)	LPS-L5891	0.5	6.40312	3.20156
13	15	Pseudomonas aerguinosa O10	L8643	0.25	9.21502	4.60751
14	16	Salmonella typhimurium dodeca saccharide	4809	8.25	22.1566	11.0783
15	17	Salmonella enteritidis dodeca saccharide	1262	7.5	7.18795	3.59398
16	18	Salmonella typhimurium LPS	L2262	47.5	4.20317	2.10159
17	20	Serratia marcescens LPS	L6136	10.5	16.2583	8.12917
18	22	Escherichia coli K235 LPS	L2143	50.25	15.174	7.587
19	23	Escherichia coli O128-B12 LPS	L2755	10	33.6551	16.8276
20	25	Salmonella enterica abortus equi LPS	L5886	11.25	4.03113	2.01556
21	26	Salmonella typhosa LPS	L2387	78.5	30.5778	15.2889
22	27	Salmonella enteritidis LPS	L2012	8	21.3698	10.6849
23	28	Shigella bodyii type2		85.5	56.2524	28.1262
24	29	Shigella bodyii type4		274.5	70.647	35.3235
25	30	Shigella bodyii type10		3.25	9.70824	4.85412
26	31	Shigella dysennteriae type 3		274.75	40.7952	20.3976
27	32	Shigella dysennteriae type 8 (batch 12)		132.25	29.3981	14.6991
28	33	Shigella dysennteriae type 11		14	6.87992	3.43996
29	34	Shigella dysennteriae type 13		50.5	3.78594	1.89297
30	35	Escherichia coli O29		8	13.1656	6.58281
31	36	Escherichia coli O40		13.5	5.97216	2.98608
32	37	Escherichia coli O106		13.75	5.7373	2.86865
33	38	Escherichia coli O130		6.25	2.21736	1.10868
34	39	Escherichia coli O148		14	7.25718	3.62859
35	40	Escherichia coli O150		59.25	34.5676	17.2838
36	41	Escherichia coli O180		38.5	16.2993	8.14964
37	42	Proteus mirabilis O3a, 3c (G1)		2431.75	499.637	249.818
38	43	Proteus mirabilis O8 (TG326)		29	9.69536	4.84768
39	44	Proteus mirabilis O10 (HJ4320)		94	20.9444	10.4722
40	45	Proteus mirabilis O29a, 29b (2002)		16.75	13.301	6.6505
41	46	Proteus mirabilis O50 (TG332)		14.25	21.2662	10.6331
42	47	Proteus mirabilis O54a, 54b (10704)		101.75	74.4373	37.2187
43	48	Proteus mirabilis O57 (TG319)		12.5	8.18535	4.09268
44	49	Proteus penneri O8 (106)		7	4.24264	2.12132
45	50	Proteus penneri O64a, 64b, 64d (39)		15.5	5.44671	2.72336
46	51	Proteus penneri O66 (2)		9	16.1658	8.0829
47	52	Proteus penneri O69 (25)		194.5	29.8943	14.9471
48	53	Proteus penneri O71 (42)		49.5	11.1505	5.57524
49	54	Proteus penneri O72a, 72b (4)		29.75	6.99405	3.49702
50	55	Pseudomonas aerguinosa O2 (2a),2d,2f	IATS 10 , OPS	195.25	116.894	58.4471
51	56	Pseudomonas aerguinosa O2 2a,2b	IATS 16 OPS	52.25	18.8038	9.40191
52	57	Pseudomonas aerguinosa O2 2a,2b,2e	IATS NO, OPS	24.5	4.20317	2.10159
53	58	Pseudomonas aerguinosa O2 2a,2d	IATS 5 OPS	294	77.0195	38.5097
54	59	Pseudomonas aerguinosa O2 Immuno 7	IATS 18, OPS	46.25	17.9141	8.95707
55	60	Pseudomonas aerguinosa O3 3a,3b	IATS NO, OPS	283	43.7798	21.8899
56	61	Pseudomonas aerguinosa O3 3a,3b,3c	IATS 3, OPS	43.75	29.33	14.665
57	62	Pseudomonas aerguinosa O3 3a,3d	IATS NO, OPS	159.75	114.872	57.436
58	63	Pseudomonas aerguinosa O4 4a,4c	IATS NO, OPS	4.75	3.30404	1.65202
59	64	Pseudomonas aerguinosa O6 6a	IATS 6, OPS	280.25	103.281	51.6404
60	65	Pseudomonas aerguinosa O6 6a,6c	IATS NO, OPS	207.5	12.4766	6.23832
61	66	Pseudomonas aerguinosa O6 Immuno 1	IATS NO, OPS	39.5	18.8768	9.4384
62	67	Pseudomonas aerguinosa O7 7a,7b,7c	IATS 7,LPS	89.75	16.7606	8.38028
63	68	Pseudomonas aerguinosa O7 7a,7b,7d	IATS 8,LPS	26.5	4.65475	2.32737
64	69	Pseudomonas aerguinosa O7 7a,7d	IATS NO, LPS	54.75	2.98608	1.49304
65	71	Pseudomonas aerguinosa O10 10a,10b	IATS 10, OPS	42.75	5.058	2.529
66	72	Pseudomonas aerguinosa O10 10a,10c	IATS 19, OPS	90	43.673	21.8365
67	73	Pseudomonas aerguinosa O11 11a,11b	IATS 11, OPS	8.25	3.77492	1.88746
68	74	Pseudomonas aerguinosa O12 12	IATS 12, OPS Habs 12	15	7.65942	3.82971
69	75	Pseudomonas aerguinosa O13 13a,13c	IATS 14, OPS	76	19.0788	9.53939
70	76	Pseudomonas aerguinosa O14 14	IATS 17,OPS Meitert X	37.75	2.87228	1.43614
71	77	Pseudomonas aerguinosa O15 15	IATS 15, OPS	14.5	3.51188	1.75594
72	78	Proteus vulgaris O1 (18984)*	LPS	95.5	11.5614	5.78072
73	79	Proteus vulgaris O4 (PrK 9/57)	OPS	6.25	2.87228	1.43614
74	80	Proteus vulgaris O12 (PrK 25/57)	OPS	8.75	17.3853	8.69267
75	81	Proteus vulgaris O13 (8344)	OPS	40.25	2.75379	1.37689
76	82	Proteus vulgaris O15 (PrK 30/57)	OPS	21	15.0333	7.51665
77	83	Proteus vulgaris O17 (PrK 33/57)	OPS	10	3.74166	1.87083
78	84	Proteus vulgaris O19a (PrK 37/57)	OPS	17	8.3666	4.1833
79	85	Proteus vulgaris O21 (PrK 39/57)*	LPS	143.75	14.7054	7.35272
80	86	Proteus vulgaris O22 (PrK 40/57)	OPS	-4	4.96655	2.48328
81	88	Proteus vulgaris O25 (PrK 48/57)	OPS	104.75	21.2505	10.6252
82	89	Proteus vulgaris O34 (4669)*	LPS	184.75	51.9511	25.9755
83	90	Proteus vulgaris O37a,b (PrK 63/57)	OPS	66.75	14.4539	7.22697
84	91	Proteus vulgaris O37a,c (PrK 72/57)	OPS	15	2.58199	1.29099
85	92	Proteus vulgaris O44 (PrK 67/57)	OPS	18	3.55903	1.77951
86	93	Proteus vulgaris O45 (4680)	OPS	7.75	0.957427	0.478714
87	94	Proteus vulgaris O53 (TG 276-10)	OPS	50.5	18.5562	9.27811
88	95	Proteus vulgaris O54a,54c (TG 103)	OPS	42	21.0238	10.5119
89	96	Proteus vulgaris O55 (TG 155)	OPS	51.25	24.6897	12.3449
90	97	Proteus vulgaris O65 (TG 251)	OPS	0	8.60233	4.30116
91	98	Proteus mirabilis O6 (PrK 14/57)	OPS	16.75	2.87228	1.43614
92	99	Proteus mirabilis O11 (PrK 24/57)	OPS	17.5	6.55744	3.27872
93	100	Proteus mirabilis O13 (PrK 26/57)	OPS	50.25	9.60469	4.80234
94	101	Proteus mirabilis O14a,14b (PrK 29/57)	OPS	38.25	6.5	3.25
95	102	Proteus mirabilis O16 (4652)	OPS	535.75	164.113	82.0563
96	103	Proteus mirabilis O17 (PrK 32/57)	OPS	553	97.4919	48.7459
97	104	Proteus mirabilis O23a,b,d (PrK 42/57)	OPS	50.25	8.4212	4.2106
98	106	Proteus mirabilis O26 (PrK 49/57)	OPS	455.25	137.476	68.7379
99	107	Proteus mirabilis O27 (PrK 50/57)	OPS	1802.5	306.56	153.28
100	108	Proteus mirabilis O28 (PrK 51/57)	OPS	1404.25	117.168	58.5838
101	109	Proteus mirabilis O29a (PrK 52/57)	OPS	15.75	2.21736	1.10868
102	110	Proteus mirabilis O40 (10703)	OPS	4.25	6.99405	3.49702
103	111	Proteus mirabilis O41 (PrK 67/57)	OPS	1191	388.072	194.036
104	112	Proteus mirabilis O51 (19011)*	LPS	325.75	315.684	157.842
105	113	Proteus mirabilis O74 (10705, OF)	OPS	47.25	15.2179	7.60893
106	114	Proteus mirabilis O75 (10702, OC)	OPS	12	7.39369	3.69685
107	115	Proteus mirabilis O77 (3 B-m)	OPS	6	2.16025	1.08012
108	116	Proteus penneri O31a (26)	OPS	0.75	1.70783	0.853913
109	117	Proteus penneri O52 (15)	OPS	10.75	2.06155	1.03078
110	118	Proteus penneri O58 (12)	OPS	5.75	3.0957	1.54785
111	119	Proteus penneri O59 (9)	OPS	2.5	3.10913	1.55456
112	120	Proteus penneri O61 (21)	OPS	19.75	8.18026	4.09013
113	121	Proteus penneri O62 (41)	OPS	37.75	2.5	1.25
114	122	Proteus penneri O63 (22)	OPS	43.25	26.6755	13.3378
115	123	Proteus penneri O64a,b,c (27)	OPS	3.75	6.80074	3.40037
116	124	Proteus penneri O65 (34)	OPS	13.75	10.9049	5.45245
117	125	Proteus penneri O67 (8)	OPS	662	210.686	105.343
118	126	Proteus penneri O68 (63)	OPS	227	9.76388	4.88194
119	127	Proteus penneri O70 (60)	OPS	151	13.3666	6.68331
120	128	Proteus penneri O73a,b (103)	OPS	203.75	20.6781	10.339
121	129	Proteus myxofaciens O60	OPS	60.75	9.87843	4.93921
122	130	Proteus O56 (genomospecies 4)	OPS	12.75	4.57347	2.28674
123	131	Providencia stuartii O4	OPS	16.75	13.099	6.54949
124	132	Providencia stuartii O18	OPS	8	5.16398	2.58199
125	133	Providencia stuartii O20*	LPS	138.75	9.17878	4.58939
126	134	Providencia stuartii O43	OPS	7.25	2.06155	1.03078
127	135	Providencia stuartii O44	OPS	84.5	21.4398	10.7199
128	136	Providencia stuartii O47	OPS	36.75	4.57347	2.28674
129	137	Providencia stuartii O47, Core 9	OPS	67.5	5.19615	2.59808
130	138	Providencia stuartii O49, Core 1	OPS	80.75	8.95824	4.47912
131	139	Providencia stuartii O57	OPS	15.25	9.10586	4.55293
132	140	Providencia alcalifaciens O5	OPS	64.25	9.17878	4.58939
133	141	Providencia alcalifaciens O6*	LPS	208.25	23.2002	11.6001
134	142	Providencia alcalifaciens O19	OPS	21.5	7.50555	3.75278
135	143	Providencia alcalifaciens O19	LPS	136	5.16398	2.58199
136	144	Providencia alcalifaciens O19	LPS/NaOH	114.5	19.6384	9.8192
137	145	Providencia alcalifaciens O21	OPS	121	19.9165	9.95825
138	146	Providencia alcalifaciens O23	OPS	36	4.76095	2.38048
139	147	Providencia alcalifaciens O27	OPS	9.25	3.5	1.75
140	148	Providencia alcalifaciens O29	OPS	13.25	6.0208	3.0104
141	149	Providencia alcalifaciens O30	OPS	78	12.0277	6.01387
142	150	Providencia alcalifaciens O32	OPS	33	4.08248	2.04124
143	151	Providencia alcalifaciens O36*	LPS-NH4OH	213.75	42.003	21.0015
144	152	Providencia alcalifaciens O39	OPS	28.25	6.23832	3.11916
145	153	Providencia rustigianii O14	OPS	104.75	2.87228	1.43614
146	154	Providencia rustigianii O16	OPS	61	6.0553	3.02765
147	155	Providencia rustigianii O34	OPS	7.25	2.36291	1.18145
148	156	Yersinia pestis, KM260(11)-∆0187	LPS	62.75	6.5	3.25
149	157	Yersinia pestis, KM260(11)-∆0187	Core oligo saccharide	7.5	10.1489	5.07445
150	158	Yersinia pestis, KM260(11)-∆rfe	LPS	86.75	15.6498	7.82491
151	159	Yersinia pestis, KM260(11)-∆rfe	Core oligo saccharide	6.5	1.91485	0.957427
152	160	Yersinia pestis, 1146-25	LPS	131	48.8944	24.4472
153	161	Yersinia pestis 1146-25	Core oligo saccharide	17.25	5.67891	2.83945
154	162	Yersinia pestis, 1146-37	LPS	41	22.6421	11.3211
155	163	Yersinia pestis, 1146-37	Core oligo saccharide	10.5	6.13732	3.06866
156	164	Yersinia pestis, 0KM218-37	LPS	30	11.6046	5.8023
157	165	Yersinia pestis, KM218-37	Core oligo saccharide	5.25	5.25198	2.62599
158	166	Yersinia pestis, KM218-25	LPS	47	15.4488	7.72442
159	167	Yersinia pestis, KM218-25	Core oligo saccharide	7.75	9.21502	4.60751
160	168	Yersinia pestis, KM260(11)-∆pmrF	LPS	5.75	8.4212	4.2106
161	169	Yersinia pestis, KM260(11)-∆pmrF	Core oligo saccharide	-9.5	19.485	9.74252
162	170	Yersinia pestis, KM260(11)-∆0186	LPS	34.75	8.73212	4.36606
163	171	Yersinia pestis, KM260(11)-∆0186	Core oligo saccharide	1.25	13.2256	6.6128
164	172	Yersinia pestis, KM260(11)-∆waaQ	LPS	26.25	23.1138	11.5569
165	173	Yersinia pestis, KM260(11)-∆waaQ	Core oligo saccharide	5.25	1.70783	0.853913
166	174	Yersinia pestis, KM260(11)-∆waaL	LPS	55.25	30.6309	15.3154
167	175	Yersinia pestis, KM260(11)-25	LPS	69.75	15.1959	7.59797
168	176	Yersinia pestis, KM260(11)-25	Core oligo saccharide	4.5	9.32738	4.66369
169	177	Yersinia pestis, KM260(11)-37	Core oligo saccharide	3.25	11.0868	5.54339
170	178	Yersinia pestis, KIMD1-37	Core oligo saccharide	8.25	5.12348	2.56174
171	179	Yersinia pestis, KIMD1-25	Core oligo saccharide	62.25	4.5	2.25
172	180	Yersinia pestis, 11M-25	LPS	62.5	27.0493	13.5247
173	181	Yersinia pestis, 11M-37	LPS	226.75	206.224	103.112
174	182	Proteus mirabilis O23a, 23b, 23c (CCUG 10701)	OPS	20.25	5.18813	2.59406
175	183	Proteus vulgaris O24 (PrK 47/57)	LPSOH	210.25	91.6383	45.8192
176	184	Yersinia pestis KM260(11)-6C	LPS	79.5	18.5921	9.29606
177	185	Yersinia pestis 260(11)-37C-186	LPS	41.75	35.1414	17.5707
178	186	Yersinia pestis 260(11)-37C-187	LPS	128	12.2474	6.12372
179	187	Yersinia pestis 260(11)-37C-416	LPS	86.5	12.7148	6.35741
180	188	Yersinia pestis 260(11)-37C-417	LPS	108.5	49.2916	24.6458
181	189	Yersinia pestis P-1680-25C	OS	16.5	10.1489	5.07445
182	190	Yersinia pestis P-1680-37C	LPS	261.75	153.929	76.9647
183	191	Yersinia pestis I-2377-25C	OS	16	4.24264	2.12132
184	192	Yersinia pestis I-2377-37C	LPS	132.5	56.748	28.374
185	193	Francisella novicida OPS	OPS	6.25	4.34933	2.17466
186	194	Francisella tularensis OPS	OPS	-6.25	5.31507	2.65754
187	195	Klebsiella O1 OPS	OPS	15	11.3431	5.67157
188	196	Klebsiella O2a OPS	OPS	10.5	7.04746	3.52373
189	197	Klebsiella O2ac OPS	OPS	3.25	5.31507	2.65754
190	198	Klebsiella O3 OPS	OPS	25	4.32049	2.16025
191	199	Klebsiella O4 OPS	OPS	15.5	5.91608	2.95804
192	200	Klebsiella O5 OPS	OPS	1.5	4.3589	2.17945
193	201	Klebsiella O8 OPS	OPS	183.25	145.076	72.5378
194	202	Klebsiella O12 OPS	OPS	5.75	11.7011	5.85057
195	203	Shigella boydii type 1	LPSOH	11	4.76095	2.38048
196	204	Shigella boydii type 3	OPS	336	187.569	93.7843
197	205	Shigella boydii type 5	OPS	14.25	53.5311	26.7656
198	206	Shigella boydii type 9	OPS	4.75	14.5	7.25
199	207	Shigella boydii type 11	OPS	26.25	40.6561	20.328
200	208	Shigella boydii type 12	OPS	-3	3.55903	1.77951
201	209	Shigella boydii type 15	OPS	0.75	4.19325	2.09662
202	210	Shigella boydii type 16	OPS	14.5	10.116	5.058
203	211	Shigella boydii type 17	OPS	14.75	11.5578	5.77891
204	212	Shigella boydii type 18	OPS	-0.5	14.4799	7.23994
205	213	Escherichia coli O49	OPS	2.5	5.8023	2.90115
206	214	Escherichia coli O52	OPS	23.5	15.0665	7.53326
207	215	Escherichia coli O58	OPS	19.25	4.5	2.25
208	216	Escherichia coli O61	LPSOH	12.25	10.7819	5.39096
209	217	Escherichia coli O73	OPS	15.5	7.18795	3.59398
210	218	Escherichia coli O112ab	OPS	10.25	3.40343	1.70171
211	219	Escherichia coli O118	OPS	3.25	12.3119	6.15596
212	220	Escherichia coli O125	OPS	-18.25	23.372	11.686
213	221	Escherichia coli O151	OPS	15	9.83192	4.91596
214	222	Escherichia coli O168	OPS	56.25	17.0563	8.52814
215	223	Shigella dysenteriae type 2	LPSOH	35.25	14.9304	7.4652
216	224	Shigella dysenteriae type 4	OPS	-3	15.5778	7.78888
217	225	Shigella dysenteriae type 5	OPS	64.75	10.3401	5.17003
218	226	Shigella dysenteriae type 6 SR-strain	SR-strain	27.5	4.12311	2.06155
219	227	Shigella dysenteriae type 7	OPS	32	5.41603	2.70801
220	228	Shigella dysenteriae type 8 (Russian)	OPS	110.25	9.32291	4.66146
221	229	Shigella dysenteriae type 9	OPS	28.25	9.97914	4.98957
222	231	Escherichia coli O111:B4 LPS- solution at 1 mg/mL	L5293-2ML (LPS) (Sigma)	30	7.87401	3.937
223	232	Escherichia coli O26:B6 LPS- solution at 1 mg/mL	L5543-2ML (LPS) (Sigma)	24.5	6.55744	3.27872
224	233	Escherichia coli O55:B5 LPS- solution at 1 mg/mL	L5418-2ML (LPS) (Sigma)	70	20.7204	10.3602
225	234	Escherichia coli O127:B8 LPS- solution at 1 mg/mL	L5668-2ML (LPS) (Sigma)	234.5	91.2451	45.6225
226	235	Streptococcus pneumoniae type 1 (Danish type 1)	161-X // Capsular PS	1931.25	311.118	155.559
227	236	Streptococcus pneumoniae type 2 (Danish type 2)	165-X// Capsular PS	1496	111.842	55.9211
228	237	Streptococcus pneumoniae type 3 (Danish type 3)	169-X// Capsular PS	60.25	46.0824	23.0412
229	238	Streptococcus pneumoniae type 4 (Danish type 4)	173-X// Capsular PS	4730.5	502.6	251.3
230	239	Streptococcus pneumoniae type 5 (Danish type 5)	177-X// Capsular PS	1404.5	417.406	208.703
231	240	Streptococcus pneumoniae type 8 (Danish type 8)	185-X// Capsular PS	602.25	336.281	168.141
232	241	Streptococcus pneumoniae type 9 (Danish type 9N)	189-X// Capsular PS	703.5	109.293	54.6466
233	242	Streptococcus pneumoniae type 12 (Danish type 12F)	193-X// Capsular PS	1156	74.3685	37.1842
234	243	Streptococcus pneumoniae type 14 (Danish type 14)	197-X// Capsular PS	44273.8	16428.3	8214.15
235	244	Streptococcus pneumoniae type 17 (Danish type 17F)	201-X// Capsular PS	3288.5	28.396	14.198
236	245	Streptococcus pneumoniae type 19 (Danish type 19F)	205-X// Capsular PS	5624.75	193.048	96.5241
237	246	Streptococcus pneumoniae type 20 (Danish type 20)	209-X// Capsular PS	787.75	78.4703	39.2351
238	247	Streptococcus pneumoniae type 22 (Danish type 22F)	213-X// Capsular PS	1223.75	225.531	112.766
239	248	Streptococcus pneumoniae type 23 (Danish type 23F)	217-X// Capsular PS	170	52.4023	26.2011
240	249	Streptococcus pneumoniae type 26 (Danish type 6B)	225-X// Capsular PS	1158.75	107.973	53.9867
241	250	Streptococcus pneumoniae type 34 (Danish type 10A)	229-X// Capsular PS	9115.5	573.347	286.674
242	251	Streptococcus pneumoniae type 43 (Danish type 11A)	233-X// Capsular PS	2089	308.267	154.134
243	252	Streptococcus pneumoniae type 51 (Danish type 7F)	237-X// Capsular PS	8798	1275.22	637.61
244	253	Streptococcus pneumoniae type 54 (Danish type 15B)	241-X// Capsular PS	3079	234.224	117.112
245	254	Streptococcus pneumoniae type 56 (Danish type 18C)	245-X// Capsular PS	2155	264.79	132.395
246	255	Streptococcus pneumoniae type 57 (Danish type 19A)	249-X// Capsular PS	4475	1073.02	536.51
247	256	Streptococcus pneumoniae type 68 (Danish type 9V)	253-X// Capsular PS	4386	309.032	154.516
248	257	Streptococcus pneumoniae type 70 (Danish type 33F)	257-X// Capsular PS	274	116.407	58.2037
249	258	Yersinia pestis KM218-6C	OS	24.25	8.30161	4.1508
250	259	Yersinia pestis KM260(11)-yjhW-6C	OS	123.5	46.7725	23.3862
251	260	Yersinia pestis KM260(11)-wabD/waaL	OS	19.5	6.13732	3.06866
252	261	Yersinia pestis KM260(11)-wabC/waaL	OS	99	38.1139	19.0569
253	262	Yersinia pseudotuberculosis 85pCad-37C	OS	47.25	19.2765	9.63825
254	263	Yersinia pseudotuberculosis 85pCad-20C	OS	34	8.60233	4.30116
255	264	Yersinia pseudotuberculosis O:2a	PS	73	15.5134	7.75672
256	265	Yersinia pseudotuberculosis O:2a-dhmA	PS	34.5	7.93725	3.96863
257	266	Yersinia pseudotuberculosis O:2c	PS	681.25	66.8799	33.4399
258	267	Yersinia pseudotuberculosis O:3	PS	50.5	13.7961	6.89807
259	268	Yersinia pseudotuberculosis O:4b	PS	16.25	7.18215	3.59108
260	269	Proteus vulgaris O2 (OX2)	PS	26.25	6.0208	3.0104
261	270	Proteus mirabilis O3ab (S1959)	PS	1177.5	174.083	87.0417
262	271	Proteus mirabilis O5 (PrK 12/57)	PS	55.75	11.6154	5.80768
263	272	Proteus mirabilis O9 (PrK 18/57)	PS	28.25	13.5247	6.76233
264	273	Proteus mirabilis O11 (9B-m)	PS	95.5	28.8964	14.4482
265	274	Proteus penneri O17 (16)	PS	71	5.35413	2.67706
266	275	Proteus mirabilis O18 (PrK 34/57)	LPSOH	860	115.888	57.9439
267	276	Proteus mirabilis O20 (PrK 38/57)	LPSOH	206.5	59.1185	29.5593
268	277	Proteus penneri O31ab (28)	PS	16.75	17.7083	8.85414
269	278	Proteus mirabilis O33 (D52)	PS	167	48.3804	24.1902
270	279	Proteus mirabilis O43 (PrK 69/57)	PS	44.5	7.32575	3.66288
271	280	Proteus vulgaris O47 (PrK 73/57)	Not stated	49.5	12.7148	6.35741
272	281	Proteus mirabilis O49 (PrK 75/57)	PS	78.5	16.2173	8.10864
273	282	Proteus mirabilis O54ab (OE)	PS	75	8.20569	4.10284
274	283	Proteus penneri O73aс (75)	PS	39.5	4.43471	2.21736
275	284	Proteus vulgaris O76 (HSC438)	PS	27	14.9443	7.47217
276	285	Shigella flexneri type 1a	PS	7.25	7.932	3.966
277	286	Shigella flexneri type 1b	PS	20.25	12.1209	6.06046
278	287	Shigella flexneri type 2a	PS	19	10.9848	5.49242
279	288	Shigella flexneri type 2b	PS	12.5	20.7445	10.3722
280	289	Shigella flexneri type 3a	PS	33.5	4.04145	2.02073
281	290	Shigella flexneri type 3b	PS	40.25	4.71699	2.3585
282	291	Shigella flexneri type 4a	PS	1794	152.011	76.0055
283	292	Shigella flexneri type 4b	PS	17	3.82971	1.91485
284	293	Shigella flexneri type 5b	PS	5.75	4.64579	2.32289
285	294	Shigella flexneri type 6a	PS	20.25	13.9613	6.98063
286	295	Shigella flexneri type 6	PS	13.5	4.65475	2.32737
287	296	Shigella flexneri type X	PS	26.75	18.3553	9.17764
288	297	Shigella dysenteriae type 1	PS	21.75	3.40343	1.70171
289	298	Shigella boydii type 6	PS	8	6.48074	3.24037
290	299	Shigella boydii type 7	PS	72.75	2.36291	1.18145
291	300	Shigella boydii type 8	PS	9.25	13.1244	6.5622
292	301	Shigella boydii type 13	LPSOH	62.25	5.61991	2.80995
293	302	Shigella boydii type 14	LPSOH	93.5	16.3401	8.17007
294	303	Escherichia coli O71	PS	17.5	6.19139	3.0957
295	304	Escherichia coli O85	PS	31.25	12.5266	6.26332
296	305	Escherichia coli O99	PS	42.5	11.0905	5.54527
297	306	Escherichia coli O145	LPSOH	102.25	1.70783	0.853913
298	307	Escherichia coli O107	PS	19.5	5.25991	2.62996
299	308	Salmonella enterica O17	PS	14	3.3665	1.68325
300	309	Salmonella enterica O28	PS	4.5	10.2144	5.10718
301	310	Salmonella enterica O47	PS	47.25	4.64579	2.32289
302	311	Salmonella enterica O55	PS	30.5	2.51661	1.25831
303	312	Escherichia coli K92	CPS	-10.25	7.04154	3.52077
304	313	Escherichia coli K5	CPS	9.25	2.5	1.25
305	314	Escherichia coli K13	CPS	32	17.6257	8.81287
306	315	Neisseria meningitidis Group C	CPS	6.75	3.77492	1.88746
307	316	Davanat		50693.5	4215.48	2107.74
308	317	Laminarin		142.25	86.4075	43.2037
309	318	Yeast Mannan		31.25	10.3401	5.17003
310	319	Escherichia coli O86		27.75	7.8475	3.92375
311	320	Galactomannan DAVANT (160102) Pro-Pharmacenti		52736	3178.3	1589.15
312	321	Yeast Mannan Sigma M-3640		41.25	10.3401	5.17003
313	322	1-2 Mannan Acetobacter methanolieus MB135		65.75	15.7771	7.88855

## Sheet: CFG_Mammalian_5ugpermL mItln2
Chart ID	Sample (conc.) Secondary (conc.) Barcode# Slide # Request # Date Initials	Average RFU	StDev	%CV																Chart ID	Strep-mintl-2 (5µg/ml), α-Strep MAB-645 (1:50), Barcode# 10118985 Slide# nCFG-104 Request# 3327 8/11/16 RHB	Average RFU	StDev	%CV
1	Gala-Sp8	0.5	0.57735	115.47																142	Galb1-3GalNAcb-Sp8	13.5	14.7309	109.118
2	Glca-Sp8	0.5	0.57735	115.47																89	GalNAca1-3(Fuca1-2)Galb-Sp8	1	0	0
3	Mana-Sp8	0	0	#DIV/0!																175	GlcNAcb1-2Galb1-3GalNAca-Sp8	1	0	0
4	GalNAca-Sp8	0	0	#DIV/0!																204	GlcAb1-6Galb-Sp8	1	0	0
5	GalNAca-Sp15	0	0	#DIV/0!																303	Galb1-4GlcNAcb1-6Galb1-4GlcNAcb-Sp0	1	0	0
6	Fuca-Sp8	0.5	0.57735	115.47																374	Neu5Aca2-3Galb1-4(Fuca1-3)GlcNAcb1-3GalNAca-Sp14	1	0	0
7	Fuca-Sp9	0	0	#DIV/0!																464	Gala1-3(Fuca1-2)Galb1-3GalNAcb-Sp8	1	0	0
8	Rhaa-Sp8	0	0	#DIV/0!																482	Neu5Aca2-6Galb1-4GlcNAcb1-6(Fuca1-2Galb1-4(Fuca1-3)GlcNAcb1-3)Galb1-4Glc-Sp21	1	0	0
9	Neu5Aca-Sp8	0.25	0.5	200																536	Fuca1-2Galb1-4GlcNAcb1-3Galb1-4GlcNAcb1-2Mana1-6(Fuca1-2Galb1-4GlcNAcb1-3Galb1-4GlcNAcb1-2Mana1-3)Manb1-4GlcNAcb1-4GlcNAcb-Sp24	1	0	0
10	Neu5Aca-Sp11	0	0	#DIV/0!																539	Galb1-4GlcNAcb1-3Galb1-4GlcNAcb1-3Galb1-4GlcNAcb1-2Mana1-6(Galb1-4GlcNAcb1-3Galb1-4GlcNAcb1-3Galb1-4GlcNAcb1-2Mana1-3)Manb1-4GlcNAcb1-4GlcNAcb-Sp12	1	0	0
11	Neu5Acb-Sp8	0	0	#DIV/0!																581	Galb1-4GlcNAcb1-3Galb1-4GlcNAcb1-6(Galb1-4GlcNAcb1-3Galb1-4GlcNAcb1-3)GalNAca-Sp14	1	0	0
12	Galb-Sp8	0.25	0.5	200																42	(6S)Galb1-4Glcb-Sp0	0.75	0.5	66.6667
13	Glcb-Sp8	0	0	#DIV/0!																50	Mana1-6(Mana1-3)Manb1-4GlcNAcb1-4GlcNAcb-Sp12	0.75	0.5	66.6667
14	Manb-Sp8	0.25	0.5	200																79	Fuca1-3GlcNAcb-Sp8	0.75	0.5	66.6667
15	GalNAcb-Sp8	0	0	#DIV/0!																116	Gala1-3Galb1-4Glcb-Sp0	0.75	0.5	66.6667
16	GlcNAcb-Sp0	-0.25	0.5	-200																127	Galb1-3GlcNAcb1-3Galb1-4(Fuca1-3)GlcNAcb-Sp0	0.75	0.5	66.6667
17	GlcNAcb-Sp8	0	0.816497	#DIV/0!																138	Neu5Aca2-6(Galb1-3)GlcNAcb1-4Galb1-4Glcb-Sp10	0.75	0.5	66.6667
18	GlcN(Gc)b-Sp8	0	0	#DIV/0!																151	Galb1-4(Fuca1-3)GlcNAcb-Sp0	0.75	0.5	66.6667
19	Galb1-4GlcNAcb1-6(Galb1-4GlcNAcb1-3)GalNAca-Sp8	0.25	0.5	200																176	GlcNAcb1-6(GlcNAcb1-3)GalNAca-Sp8	0.75	0.5	66.6667
20	Galb1-4GlcNAcb1-6(Galb1-4GlcNAcb1-3)GalNAc-Sp14	0	0	#DIV/0!																208	Mana1-2Mana1-6(Mana1-2Mana1-3)Mana-Sp9	0.75	0.5	66.6667
21	GlcNAcb1-6(GlcNAcb1-4)(GlcNAcb1-3)GlcNAc-Sp8	0.25	0.5	200																255	Neu5Aca2-3Galb1-4(Fuca1-3)GlcNAcb1-3Galb1-4GlcNAcb-Sp8	0.75	0.5	66.6667
22	6S(3S)Galb1-4(6S)GlcNAcb-Sp0	0	0	#DIV/0!																263	Neu5Aca2-6GalNAca-Sp8	0.75	0.5	66.6667
23	6S(3S)Galb1-4GlcNAcb-Sp0	-0.25	0.5	-200																267	Neu5Aca2-6Galb1-4GlcNAcb-Sp8	0.75	0.5	66.6667
24	(3S)Galb1-4(Fuca1-3)(6S)Glc-Sp0	0	0	#DIV/0!																275	Galb1-3(Fuca1-4)GlcNAcb1-3Galb1-3(Fuca1-4)GlcNAcb-Sp0	0.75	0.5	66.6667
25	(3S)Galb1-4Glcb-Sp8	0.25	0.5	200																300	Galb1-4GlcNAcb1-6(Galb1-4GlcNAcb1-3)Galb1-4GlcNAc-Sp0	0.75	0.5	66.6667
26	(3S)Galb1-4(6S)Glcb-Sp0	0.5	0.57735	115.47																301	GlcNAcb1-6(Galb1-4GlcNAcb1-3)Galb1-4GlcNAc-Sp0	0.75	0.5	66.6667
27	(3S)Galb1-4(6S)Glcb-Sp8	0.5	0.57735	115.47																304	GalNAcb1-3Galb-Sp8	0.75	0.5	66.6667
28	(3S)Galb1-3(Fuca1-4)GlcNAcb-Sp8	0	0	#DIV/0!																336	GlcNAca1-4Galb1-4GlcNAcb-Sp0	0.75	0.5	66.6667
29	(3S)Galb1-3GalNAca-Sp8	0	0	#DIV/0!																338	GlcNAca1-4Galb1-4GlcNAcb1-3Galb1-4Glcb-Sp0	0.75	0.5	66.6667
30	(3S)Galb1-3GlcNAcb-Sp0	0	0	#DIV/0!																339	GlcNAca1-4Galb1-4GlcNAcb1-3Galb1-4(Fuca1-3)GlcNAcb1-3Galb1-4(Fuca1-3)GlcNAcb-Sp0	0.75	0.5	66.6667
31	(3S)Galb1-3GlcNAcb-Sp8	0	0	#DIV/0!																340	GlcNAca1-4Galb1-4GlcNAcb1-3Galb1-4GlcNAcb-Sp0	0.75	0.5	66.6667
32	(3S)Galb1-4(Fuca1-3)GlcNAc-Sp0	0.25	0.957427	382.971																349	GlcNAcb1-2Mana1-6(GlcNAcb1-2Mana1-3)Manb1-4GlcNAcb1-4(Fuca1-6)GlcNAcb-Sp22	0.75	0.5	66.6667
33	(3S)Galb1-4(Fuca1-3)GlcNAc-Sp8	0.25	0.5	200																373	Neu5Aca2-6Galb1-4GlcNAcb1-3GalNAc-Sp14	0.75	0.5	66.6667
34	(3S)Galb1-4(6S)GlcNAcb-Sp0	-0.25	0.5	-200																378	Galb1-3GlcNAcb1-3Galb1-4GlcNAcb1-6(Galb1-3GlcNAcb1-3)Galb1-4Glcb-Sp0	0.75	0.5	66.6667
35	(3S)Galb1-4(6S)GlcNAcb-Sp8	-0.25	0.5	-200																397	Galb1-4(Fuca1-3)GlcNAcb1-3GalNAca-Sp14	0.75	0.5	66.6667
36	(3S)Galb1-4GlcNAcb-Sp0	0	0.816497	#DIV/0!																402	Galb1-3GlcNAcb1-6Galb1-4GlcNAcb-Sp0	0.75	0.5	66.6667
37	(3S)Galb1-4GlcNAcb-Sp8	0	0	#DIV/0!																420	GalNAca1-3(Fuca1-2)Galb1-3GlcNAcb1-3GalNAc-Sp14	0.75	0.5	66.6667
38	(3S)Galb-Sp8	0.5	0.57735	115.47																426	Fuca1-3GlcNAcb1-6(Galb1-4GlcNAcb1-3)Galb1-4Glc-Sp21	0.75	0.5	66.6667
39	(6S)(4S)Galb1-4GlcNAcb-Sp0	0	0	#DIV/0!																438	GalNAcb1-6GalNAcb-Sp8	0.75	0.5	66.6667
40	(4S)Galb1-4GlcNAcb-Sp8	0	0.816497	#DIV/0!																462	Neu5Aca2-6Galb1-4GlcNAcb1-6(Neu5Aca2-6Galb1-4GlcNAcb1-2)Mana1-6(GlcNAcb1-4)(Neu5Aca2-6Galb1-4GlcNAcb1-4(Neu5Aca2-6Galb1-4GlcNAcb1-2)Mana1-3)Manb1-4GlcNAcb1-4GlcNAcb-Sp21	0.75	0.5	66.6667
41	(6P)Mana-Sp8	0.5	0.57735	115.47																486	Neu5Aca2-3Galb1-3GlcNAcb1-6GalNAca-Sp14	0.75	0.5	66.6667
42	(6S)Galb1-4Glcb-Sp0	0.75	0.5	66.6667																491	Galb1-4(Fuca1-3)GlcNAcb1-2Mana-Sp0	0.75	0.5	66.6667
43	(6S)Galb1-4Glcb-Sp8	0	0	#DIV/0!																517	Gala1-3(Fuca1-2)Galb1-4GlcNAcb1-2Mana-Sp0	0.75	0.5	66.6667
44	(6S)Galb1-4GlcNAcb-Sp8	0.25	0.5	200																528	Fuca1-4(Galb1-3)GlcNAcb1-2 Mana-Sp0	0.75	0.957427	127.657
45	(6S)Galb1-4(6S)Glcb-Sp8	0.5	0.57735	115.47																559	(3S)GlcAb1-3Galb1-4GlcNAcb1-3Galb1-4Glc-Sp0	0.75	0.5	66.6667
46	Neu5Aca2-3(6S)Galb1-4GlcNAcb-Sp8	0.25	0.5	200																561	Galb1-3GlcNAcb1-3Galb1-4GlcNAcb1-3Galb1-4GlcNAcb1-6(Galb1-3GlcNAcb1-3Galb1-4GlcNAcb1-3Galb1-4GlcNAb1-2)Mana1-6(Galb1-3GlcNAcb1-3Galb1-4GlcNAcb1-3Galb1-4GlcNAcb1-2Mana1-3)Manb1-4GlcNAcb1-4(Fuca1-6)GlcNAcb-Sp24	0.75	0.957427	127.657
47	(6S)GlcNAcb-Sp8	0	0.816497	#DIV/0!																580	Galb1-4GlcNAcb1-3Galb1-4GlcNAcb1-6(Galb1-3)GalNAca-Sp14	0.75	0.5	66.6667
48	Neu5,9Ac2a-Sp8	0	0	#DIV/0!																1	Gala-Sp8	0.5	0.57735	115.47
49	Neu5,9Ac2a2-6Galb1-4GlcNAcb-Sp8	-0.25	0.5	-200																2	Glca-Sp8	0.5	0.57735	115.47
50	Mana1-6(Mana1-3)Manb1-4GlcNAcb1-4GlcNAcb-Sp12	0.75	0.5	66.6667																6	Fuca-Sp8	0.5	0.57735	115.47
51	Mana1-6(Mana1-3)Manb1-4GlcNAcb1-4GlcNAcb-Sp13	0	0	#DIV/0!																26	(3S)Galb1-4(6S)Glcb-Sp0	0.5	0.57735	115.47
52	GlcNAcb1-2Mana1-6(GlcNAcb1-2Mana1-3)Manb1-4GlcNAcb1-4GlcNAcb-Sp12	-0.25	0.5	-200																27	(3S)Galb1-4(6S)Glcb-Sp8	0.5	0.57735	115.47
53	GlcNAcb1-2Mana1-6(GlcNAcb1-2Mana1-3)Manb1-4GlcNAcb1-4GlcNAcb-Sp13	0	0	#DIV/0!																38	(3S)Galb-Sp8	0.5	0.57735	115.47
54	Galb1-4GlcNAcb1-2Mana1-6(Galb1-4GlcNAcb1-2Mana1-3)Manb1-4GlcNAcb1-4GlcNAcb-Sp12	0	0	#DIV/0!																41	(6P)Mana-Sp8	0.5	0.57735	115.47
55	Neu5Aca2-6Galb1-4GlcNAcb1-2Mana1-6(Neu5Aca2-6Galb1-4GlcNAcb1-2Mana1-3)Manb1-4GlcNAcb1-4GlcNAcb-Sp12	0	0	#DIV/0!																45	(6S)Galb1-4(6S)Glcb-Sp8	0.5	0.57735	115.47
56	Neu5Aca2-6Galb1-4GlcNAcb1-2Mana1-6(Neu5Aca2-6Galb1-4GlcNAcb1-2Man-a1-3)Manb1-4GlcNAcb1-4GlcNAcb-Sp21	0	0	#DIV/0!																68	Fuca1-2Galb1-3GlcNAcb-Sp8	0.5	0.57735	115.47
57	Neu5Aca2-6Galb1-4GlcNAcb1-2Mana1-6(Neu5Aca2-6Galb1-4GlcNAcb1-2Mana1-3)Manb1-4GlcNAcb1-4GlcNAcb-Sp24	0.25	0.5	200																73	Fuca1-2Galb1-4GlcNAcb1-3Galb1-4GlcNAcb-Sp0	0.5	0.57735	115.47
58	Fuca1-2Galb1-3GalNAcb1-3Gala-Sp9	0	0	#DIV/0!																84	(3S)Galb1-4(Fuca1-3)Glcb-Sp0	0.5	0.57735	115.47
59	Fuca1-2Galb1-3GalNAcb1-3Gala1-4Galb1-4Glcb-Sp9	0	0	#DIV/0!																88	GlcNAcb1-3Galb1-3GalNAca-Sp8	0.5	0.57735	115.47
60	Fuca1-2Galb1-3(Fuca1-4)GlcNAcb-Sp8	0.25	0.5	200																98	GalNAcb1-4GlcNAcb-Sp0	0.5	0.57735	115.47
61	Fuca1-2Galb1-3GalNAca-Sp8	-0.25	0.5	-200																100	Gala1-2Galb-Sp8	0.5	0.57735	115.47
62	Fuca1-2Galb1-3GalNAca-Sp14	0	0.816497	#DIV/0!																101	Gala1-3(Fuca1-2)Galb1-3GlcNAcb-Sp0	0.5	0.57735	115.47
63	Fuca1-2Galb1-3GalNAcb1-4(Neu5Aca2-3)Galb1-4Glcb-Sp0	0	0	#DIV/0!																111	Gala1-3GalNAca-Sp16	0.5	0.57735	115.47
64	Fuca1-2Galb1-3GalNAcb1-4(Neu5Aca2-3)Galb1-4Glcb-Sp9	0	0	#DIV/0!																117	Gala1-3Galb1-4Glc-Sp10	0.5	0.57735	115.47
65	Fuca1-2Galb1-3GlcNAcb1-3Galb1-4Glcb-Sp8	0.25	0.5	200																122	Gala1-4Galb1-4Glcb-Sp0	0.5	0.57735	115.47
66	Fuca1-2Galb1-3GlcNAcb1-3Galb1-4Glcb-Sp10	0.25	0.5	200																124	Gala1-6Glcb-Sp8	0.5	0.57735	115.47
67	Fuca1-2Galb1-3GlcNAcb-Sp0	0	0.816497	#DIV/0!																128	Galb1-3(Fuca1-4)GlcNAc-Sp0	0.5	0.57735	115.47
68	Fuca1-2Galb1-3GlcNAcb-Sp8	0.5	0.57735	115.47																133	GlcNAcb1-6(Galb1-3)GalNAca-Sp8	0.5	0.57735	115.47
69	Fuca1-2Galb1-4(Fuca1-3)GlcNAcb1-3Galb1-4(Fuca1-3)GlcNAcb-Sp0	0.25	0.5	200																144	Galb1-3GalNAcb1-4(Neu5Aca2-3)Galb1-4Glcb-Sp0	0.5	0.57735	115.47
70	Fuca1-2Galb1-4(Fuca1-3)GlcNAcb1-3Galb1-4(Fuca1-3)GlcNAcb1-3Galb1-4(Fuca1-3)GlcNAcb-Sp0	0	0	#DIV/0!																152	Galb1-4(Fuca1-3)GlcNAcb-Sp8	0.5	0.57735	115.47
71	Fuca1-2Galb1-4(Fuca1-3)GlcNAcb-Sp0	0	0	#DIV/0!																153	Galb1-4(Fuca1-3)GlcNAcb1-3Galb1-4(Fuca1-3)GlcNAcb-Sp0	0.5	0.57735	115.47
72	Fuca1-2Galb1-4(Fuca1-3)GlcNAcb-Sp8	0	0	#DIV/0!																173	GlcNAca1-3Galb1-4GlcNAcb-Sp8	0.5	0.57735	115.47
73	Fuca1-2Galb1-4GlcNAcb1-3Galb1-4GlcNAcb-Sp0	0.5	0.57735	115.47																174	GlcNAca1-6Galb1-4GlcNAcb-Sp8	0.5	0.57735	115.47
74	Fuca1-2Galb1-4GlcNAcb1-3Galb1-4GlcNAcb1-3Galb1-4GlcNAcb-Sp0	-0.25	0.5	-200																177	GlcNAcb1-6(GlcNAcb1-3)GalNAca-Sp14	0.5	0.57735	115.47
75	Fuca1-2Galb1-4GlcNAcb-Sp0	0	0	#DIV/0!																180	GlcNAcb1-3GalNAca-Sp14	0.5	0.57735	115.47
76	Fuca1-2Galb1-4GlcNAcb-Sp8	0	0	#DIV/0!																187	GlcNAcb1-6(GlcNAcb1-4)GalNAca-Sp8	0.5	0.57735	115.47
77	Fuca1-2Galb1-4Glcb-Sp0	0.25	0.5	200																205	KDNa2-3Galb1-3GlcNAcb-Sp0	0.5	0.57735	115.47
78	Fuca1-2Galb-Sp8	0	0	#DIV/0!																215	Mana1-6(Mana1-3)Mana1-6(Mana1-2Mana1-3)Manb1-4GlcNAcb1-4GlcNAcb-Sp12	0.5	0.57735	115.47
79	Fuca1-3GlcNAcb-Sp8	0.75	0.5	66.6667																230	GalNAcb1-4(Neu5Aca2-3)Galb1-4GlcNAcb-Sp0	0.5	0.57735	115.47
80	Fuca1-4GlcNAcb-Sp8	0	0	#DIV/0!																237	Neu5Aca2-3Galb1-3(6S)GlcNAc-Sp8	0.5	0.57735	115.47
81	Fucb1-3GlcNAcb-Sp8	0	0.816497	#DIV/0!																241	Neu5Aca2-3Galb1-3(6S)GalNAca-Sp8	0.5	0.57735	115.47
82	GalNAca1-3(Fuca1-2)Galb1-3GlcNAcb-Sp0	0	0	#DIV/0!																246	Neu5Aca2-3Galb1-3GlcNAcb1-3Galb1-4GlcNAcb-Sp0	0.5	0.57735	115.47
83	GalNAca1-3(Fuca1-2)Galb1-4(Fuca1-3)GlcNAcb-Sp0	0.25	0.5	200																252	Neu5Aca2-3Galb1-4(Fuca1-3)GlcNAcb-Sp0	0.5	0.57735	115.47
84	(3S)Galb1-4(Fuca1-3)Glcb-Sp0	0.5	0.57735	115.47																266	Neu5Aca2-6Galb1-4GlcNAcb-Sp0	0.5	0.57735	115.47
85	GalNAca1-3(Fuca1-2)Galb1-4GlcNAcb-Sp0	0.25	0.5	200																278	Neu5Gca2-3Galb1-3(Fuca1-4)GlcNAcb-Sp0	0.5	0.57735	115.47
86	GalNAca1-3(Fuca1-2)Galb1-4GlcNAcb-Sp8	0	0	#DIV/0!																280	Neu5Gca2-3Galb1-4(Fuca1-3)GlcNAcb-Sp0	0.5	0.57735	115.47
87	GalNAca1-3(Fuca1-2)Galb1-4Glcb-Sp0	0.25	0.5	200																281	Neu5Gca2-3Galb1-4GlcNAcb-Sp0	0.5	0.57735	115.47
88	GlcNAcb1-3Galb1-3GalNAca-Sp8	0.5	0.57735	115.47																282	Neu5Gca2-3Galb1-4Glcb-Sp0	0.5	0.57735	115.47
89	GalNAca1-3(Fuca1-2)Galb-Sp8	1	0	0																293	Neu5Aca2-3Galb1-4GlcNAcb1-3Galb1-3GlcNAcb-Sp0	0.5	0.57735	115.47
90	GalNAca1-3(Fuca1-2)Galb-Sp18	0.25	0.5	200																294	4S(3S)Galb1-4GlcNAcb-Sp0	0.5	0.57735	115.47
91	GalNAca1-3GalNAcb-Sp8	0.25	0.5	200																302	Galb1-4GlcNAca1-6Galb1-4GlcNAcb-Sp0	0.5	0.57735	115.47
92	GalNAca1-3Galb-Sp8	-0.25	0.5	-200																305	GlcAb1-3GlcNAcb-Sp8	0.5	0.57735	115.47
93	GalNAca1-4(Fuca1-2)Galb1-4GlcNAcb-Sp8	-0.25	0.5	-200																322	Neu5Aca2-3Galb1-4GlcNAcb1-2Mana1-6(Neu5Aca2-3Galb1-4GlcNAcb1-2Mana1-3)Manb1-4GlcNAcb1-4GlcNAcb-Sp12	0.5	0.57735	115.47
94	GalNAcb1-3GalNAca-Sp8	0	0	#DIV/0!																325	Neu5,9Ac2a2-3Galb1-4GlcNAcb-Sp0	0.5	0.57735	115.47
95	GalNAcb1-3(Fuca1-2)Galb-Sp8	0	0	#DIV/0!																327	Neu5Aca2-6Galb1-4GlcNAcb1-3Galb1-3GlcNAcb-Sp0	0.5	0.57735	115.47
96	GalNAcb1-3Gala1-4Galb1-4GlcNAcb-Sp0	0	0	#DIV/0!																344	Neu5Aca2-6Galb1-4GlcNAcb1-2Mana1-6Manb1-4GlcNAcb1-4GlcNAc-Sp12	0.5	0.57735	115.47
97	GalNAcb1-4(Fuca1-3)GlcNAcb-Sp0	0.25	0.5	200																345	Neu5Aca2-6Galb1-4GlcNAcb1-2Mana1-3Manb1-4GlcNAcb1-4GlcNAc-Sp12	0.5	0.57735	115.47
98	GalNAcb1-4GlcNAcb-Sp0	0.5	0.57735	115.47																348	Mana1-6(Galb1-4GlcNAcb1-2Mana1-3)Manb1-4GlcNAcb1-4GlcNAcb-Sp12	0.5	0.57735	115.47
99	GalNAcb1-4GlcNAcb-Sp8	0.25	0.5	200																350	Galb1-4GlcNAcb1-2Mana1-6(Galb1-4GlcNAcb1-2Mana1-3)Manb1-4GlcNAcb1-4(Fuca1-6)GlcNAcb-Sp22	0.5	0.57735	115.47
100	Gala1-2Galb-Sp8	0.5	0.57735	115.47																351	Galb1-3GlcNAcb1-2Mana1-6(Galb1-3GlcNAcb1-2Mana1-3)Manb1-4GlcNAcb1-4(Fuca1-6)GlcNAcb-Sp22	0.5	0.57735	115.47
101	Gala1-3(Fuca1-2)Galb1-3GlcNAcb-Sp0	0.5	0.57735	115.47																358	Fuca1-2Galb1-4GlcNAcb1-2Mana1-6(Fuca1-2Galb1-4GlcNAcb1-2Mana1-3)Manb1-4GlcNAcb1-4GlcNAcb-Sp20	0.5	0.57735	115.47
102	Gala1-3(Fuca1-2)Galb1-3GlcNAcb-Sp8	0	0.816497	#DIV/0!																361	Galb1-4GlcNAcb1-2Mana1-6(Mana1-3)Manb1-4GlcNAcb1-4GlcNAcb-Sp12	0.5	0.57735	115.47
103	Gala1-3(Fuca1-2)Galb1-4(Fuca1-3)GlcNAcb-Sp0	0	0	#DIV/0!																377	Galb1-3GalNAca1-3(Fuca1-2)Galb1-4GlcNAc-Sp0	0.5	0.57735	115.47
104	Gala1-3(Fuca1-2)Galb1-4(Fuca1-3)GlcNAcb-Sp8	0	0	#DIV/0!																390	Gala1-3Galb1-3GlcNAcb1-2Mana1-6(Gala1-3Galb1-3GlcNAcb1-2Mana1-3)Manb1-4GlcNAcb1-4GlcNAc-Sp19	0.5	0.57735	115.47
105	Gala1-3(Fuca1-2)Galb1-4GlcNAc-Sp0	0.25	0.5	200																395	Neu5Aca2-3Galb1-3GlcNAcb1-3GalNAca-Sp14	0.5	0.57735	115.47
106	Gala1-3(Fuca1-2)Galb1-4Glcb-Sp0	0	0	#DIV/0!																400	Gala1-4Galb1-4GlcNAcb1-2Mana1-6(Gala1-4Galb1-4GlcNAcb1-2Mana1-3)Manb1-4GlcNAcb1-4GlcNAcb-Sp24	0.5	0.57735	115.47
107	Gala1-3(Fuca1-2)Galb-Sp8	0	0.816497	#DIV/0!																405	Gala1-3(Fuca1-2)Galb1-4(Fuca1-3)Glcb-Sp21	0.5	0.57735	115.47
108	Gala1-3(Fuca1-2)Galb-Sp18	0.25	0.5	200																408	Neu5Aca2-3Galb1-3GalNAcb1-4(Neu5Aca2-8Neu5Aca2-3)Galb1-4Glcb-Sp0	0.5	0.57735	115.47
109	Gala1-4(Gala1-3)Galb1-4GlcNAcb-Sp8	0	0	#DIV/0!																409	Gala1-3(Fuca1-2)Galb1-4GlcNAcb1-3GalNAca-Sp14	0.5	0.57735	115.47
110	Gala1-3GalNAca-Sp8	0.25	0.5	200																414	GalNAca1-3(Fuca1-2)Galb1-4(Fuca1-3)GlcNAcb1-3GalNAc-Sp14	0.5	0.57735	115.47
111	Gala1-3GalNAca-Sp16	0.5	0.57735	115.47																431	Galb1-4GlcNAcb1-2Mana1-6(GlcNAcb1-4)(Galb1-4GlcNAcb1-2Mana1-3)Manb1-4GlcNAcb1-4GlcNAc-Sp21	0.5	0.57735	115.47
112	Gala1-3GalNAcb-Sp8	0.25	0.5	200																432	Galb1-4GlcNAcb1-2Mana1-6(GlcNAcb1-4)(Galb1-4GlcNAcb1-4(Galb1-4GlcNAcb1-2)Mana1-3)Manb1-4GlcNAcb1-4GlcNAc-Sp21	0.5	0.57735	115.47
113	Gala1-3Galb1-4(Fuca1-3)GlcNAcb-Sp8	0	0	#DIV/0!																434	Galb1-4GlcNAcb1-6(Galb1-4GlcNAcb1-2)Mana1-6(GlcNAcb1-4)(Galb1-4GlcNAcb1-4(Galb1-4GlcNAcb1-2)Mana1-3)Manb1-4GlcNAcb1-4GlcNAc-Sp21	0.5	0.57735	115.47
114	Gala1-3Galb1-3GlcNAcb-Sp0	0.25	0.5	200																435	Galb1-4Galb-Sp10	0.5	0.57735	115.47
115	Gala1-3Galb1-4GlcNAcb-Sp8	0.25	0.5	200																439	(6S)Galb1-3GlcNAcb-Sp0	0.5	0.57735	115.47
116	Gala1-3Galb1-4Glcb-Sp0	0.75	0.5	66.6667																442	Fuca1-2Galb1-4(Fuca1-3)GlcNAcb1-2Mana1-6(Fuca1-2Galb1-4(Fuca1-3)GlcNAcb1-4(Fuca1-2Galb1-4(Fuca1-3)GlcNAcb1-2)Mana1-3)Manb1-4GlcNAcb1-4GlcNAcb-Sp12	0.5	0.57735	115.47
117	Gala1-3Galb1-4Glc-Sp10	0.5	0.57735	115.47																446	Gala1-3(Fuca1-2)Galb1-4GlcNAcb1-6(Gala1-3(Fuca1-2)Galb1-4GlcNAcb1-3)GalNAc-Sp14	0.5	0.57735	115.47
118	Gala1-3Galb-Sp8	0	0	#DIV/0!																450	GalNAca1-3(Fuca1-2)Galb1-4GlcNAcb1-2Mana1-6(GalNAca1-3(Fuca1-2)Galb1-4GlcNAcb1-2Mana1-3)Manb1-4GlcNAcb1-4(Fuca1-6)GlcNAcb-Sp22	0.5	0.57735	115.47
119	Gala1-4(Fuca1-2)Galb1-4GlcNAcb-Sp8	0	0	#DIV/0!																457	Neu5Aca2-3Galb1-4GlcNAcb1-6(Neu5Aca2-3Galb1-4GlcNAcb1-2)Mana1-6(GlcNAcb1-4)(Neu5Aca2-3Galb1-4GlcNAcb1-2Mana1-3)Manb1-4GlcNAcb1-4GlcNAcb-Sp21	0.5	0.57735	115.47
120	Gala1-4Galb1-4GlcNAcb-Sp0	0	0	#DIV/0!																459	Neu5Aca2-6Galb1-4GlcNAcb1-2Mana1-6(GlcNAcb1-4)(Neu5Aca2-6Galb1-4GlcNAcb1-2Mana1-3)Manb1-4GlcNAcb1-4GlcNAcb-Sp21	0.5	0.57735	115.47
121	Gala1-4Galb1-4GlcNAcb-Sp8	0.25	0.5	200																468	Fuca1-2Galb1-4(Fuca1-3)GlcNAcb1-2Mana1-6(Fuca1-2Galb1-4(Fuca1-3)GlcNAcb1-2Mana1-3)Manb1-4GlcNAcb1-4(Fuca1-6)GlcNAcb-Sp24	0.5	0.57735	115.47
122	Gala1-4Galb1-4Glcb-Sp0	0.5	0.57735	115.47																471	Galb1-3GlcNAcb1-2Mana1-6(GlcNAcb1-4)(Galb1-3GlcNAcb1-2Mana1-3)Manb1-4GlcNAcb1-4GlcNAcb-Sp21	0.5	0.57735	115.47
123	Gala1-4GlcNAcb-Sp8	0.25	0.5	200																475	Neu5Aca2-6Galb1-4GlcNAcb1-6GalNAca-Sp14	0.5	0.57735	115.47
124	Gala1-6Glcb-Sp8	0.5	0.57735	115.47																483	Galb1-3GlcNAcb1-6GalNAca-Sp14	0.5	0.57735	115.47
125	Galb1-2Galb-Sp8	0.25	0.5	200																496	Fuca1-2(6S)Galb1-3(6S)GlcNAcb-Sp0	0.5	0.57735	115.47
126	Galb1-3(Fuca1-4)GlcNAcb1-3Galb1-4(Fuca1-3)GlcNAcb-Sp0	0	0	#DIV/0!																506	(6S)(4S)GalNAcb1-4GlcNAc-Sp8	0.5	0.57735	115.47
127	Galb1-3GlcNAcb1-3Galb1-4(Fuca1-3)GlcNAcb-Sp0	0.75	0.5	66.6667																509	GalNAcb1-4(6S)GlcNAc-Sp8	0.5	0.57735	115.47
128	Galb1-3(Fuca1-4)GlcNAc-Sp0	0.5	0.57735	115.47																513	(6P)Galb1-4GlcNAcb-SP0	0.5	0.57735	115.47
129	Galb1-3(Fuca1-4)GlcNAc-Sp8	0	0.816497	#DIV/0!																518	GalNAca1-3(Fuca1-2)Galb1-4 GlcNAcb1-2Mana-Sp0	0.5	0.57735	115.47
130	Fuca1-4(Galb1-3)GlcNAcb-Sp8	0.25	0.5	200																521	Neu5Aca2-3Galb1-3GlcNAcb1-2Mana-Sp0	0.5	0.57735	115.47
131	Galb1-4GlcNAcb1-6GalNAca-Sp8	0	0	#DIV/0!																522	Gala1-3Galb1-3GlcNAcb1-2Mana-Sp0	0.5	0.57735	115.47
132	Galb1-4GlcNAcb1-6GalNAc-Sp14	0.25	0.5	200																538	GlcNAcb1-3Galb1-4GlcNAcb1-3Galb1-4GlcNAcb1-2Mana1-6(GlcNAcb1-3Galb1-4GlcNAcb1-3Galb1-4GlcNAcb1-2Mana1-3)Manb1-4GlcNAcb1-4GlcNAcb-Sp25	0.5	0.57735	115.47
133	GlcNAcb1-6(Galb1-3)GalNAca-Sp8	0.5	0.57735	115.47																540	Galb1-4GlcNAcb1-3Galb1-4GlcNAcb1-3Galb1-4GlcNAcb1-2Mana1-6(Galb1-4GlcNAcb1-3Galb1-4GlcNAcb1-3Galb1-4GlcNAcb1-2Mana1-3)Manb1-4GlcNAcb1-4GlcNAcb-Sp24	0.5	0.57735	115.47
134	GlcNAcb1-6(Galb1-3)GalNAca-Sp14	0.25	0.5	200																548	GlcNAcb1-3Galb1-4GlcNAcb1-6(GlcNAcb1-3Galb1-4GlcNAcb1-2)Mana1-6(GlcNAcb1-3Galb1-4GlcNAcb1-2Man a1-3)Manb1-4GlcNAcb1-4GlcNAc-Sp24	0.5	0.57735	115.47
135	Neu5Aca2-6(Galb1-3)GalNAca-Sp8	0	0.816497	#DIV/0!																551	GlcNAcb1-3Galb1-4GlcNAcb1-6(GlcNAcb1-3Galb1-3)GalNAca-Sp14	0.5	0.57735	115.47
136	Neu5Aca2-6(Galb1-3)GalNAca-Sp14	0	0	#DIV/0!																553	GalNAcb1-4GlcNAcb1-3GalNAcb1-4GlcNAcb-Sp0	0.5	0.57735	115.47
137	Neu5Acb2-6(Galb1-3)GalNAca-Sp8	-0.25	0.5	-200																554	GlcNAcb1-3Galb1-4GlcNAcb1-3Galb1-4GlcNAcb1-3Galb1-4GlcNAcb1-3Galb1-4GlcNAcb1-2Mana1-6(GlcNAcb1-3Galb1-4GlcNAcb1-3Galb1-4GlcNAcb1-3Galb1-4GlcNAcb1-3Galb1-4GlcNAcb1-2Mana1-3)Manb1-4GlcNAcb1-4GlcNAcb-Sp25	0.5	0.57735	115.47
138	Neu5Aca2-6(Galb1-3)GlcNAcb1-4Galb1-4Glcb-Sp10	0.75	0.5	66.6667																555	Galb1-4GlcNAcb1-3Galb1-4GlcNAcb1-3Galb1-4GlcNAcb1-3Galb1-4GlcNAcb1-3Galb1-4GlcNAcb1-2Mana1-6(Galb1-4GlcNAcb1-3Galb1-4GlcNAcb1-3Galb1-4GlcNAcb1-3Galb1-4GlcNAcb1-3Galb1-4GlcNAcb1-2Mana1-3)Manb1-4GlcNAcb1-4GlcNAcb-Sp25	0.5	0.57735	115.47
139	Galb1-3GalNAca-Sp8	0	0	#DIV/0!																562	Galb1-3GlcNAcb1-3Galb1-4GlcNAcb1-6(Galb1-3GlcNAcb1-3Galb1-4GlcNAb1-2)Mana1-6(Galb1-3GlcNAcb1-3Galb1-4GlcNAcb1-2Mana1-3)Manb1-4GlcNAcb1-4(Fuca1-6)GlcNAcb-Sp24	0.5	0.57735	115.47
140	Galb1-3GalNAca-Sp14	0	0	#DIV/0!																566	GlcNAcb1-3Galb1-4GlcNAcb1-3Galb1-4GlcNAcb1-2Mana1-6(GlcNAcb1-3Galb1-4GlcNAcb1-3Galb1-4GlcNAcb1-2Mana1-3)Manb1-4GlcNAcb1-4(Fuca1-6)GlcNAcb-Sp24	0.5	0.57735	115.47
141	Galb1-3GalNAca-Sp16	0	0	#DIV/0!																571	Galb1-4GlcNAcb1-3Galb1-4GlcNAcb1-3Galb1-4GlcNAcb1-3Galb1-4GlcNAcb1-3Galb1-4GlcNAcb1-2Mana1-6(Galb1-4GlcNAcb1-3Galb1-4GlcNAcb1-3Galb1-4GlcNAcb1-3Galb1-4GlcNAcb1-3Galb1-4GlcNAcb1-2Mana1-3)Manb1-4GlcNAcb1-4(Fuca1-6)GlcNAcb-Sp19	0.5	0.57735	115.47
142	Galb1-3GalNAcb-Sp8	13.5	14.7309	109.118																574	Galb1-4GlcNAcb1-3Galb1-4GlcNAcb1-3Galb1-4GlcNAcb1-6(Galb1-4GlcNAcb1-3Galb1-4GlcNAcb1-3Galb1-4GlcNAb1-2)Mana1-6(Galb1-4GlcNAcb1-3Galb1-4GlcNAcb1-3Galb1-4GlcNAcb1-2Mana1-3)Manb1-4GlcNAcb1-4(Fuca1-6)GlcNAcb-Sp24	0.5	0.57735	115.47
143	Galb1-3GalNAcb1-3Gala1-4Galb1-4Glcb-Sp0	0.25	0.5	200																577	GlcNAcb1-3Galb1-4GlcNAcb1-3Galb1-4GlcNAcb1-3Galb1-4GlcNAcb1-3Galb1-4GlcNAcb1-6(GlcNAcb1-3Galb1-4GlcNAcb1-3Galb1-4GlcNAcb1-3Galb1-4GlcNAcb1-3Galb1-4GlcNAb1-2)Mana1-6(GlcNAcb1-3Galb1-4GlcNAcb1-3Galb1-4GlcNAcb1-3Galb1-4GlcNAcb1-3Galb1-4GlcNAcb1-2Mana1-3)Manb1-4GlcNAcb1-4(Fuca1-6)GlcNAcb-Sp24	0.5	0.57735	115.47
144	Galb1-3GalNAcb1-4(Neu5Aca2-3)Galb1-4Glcb-Sp0	0.5	0.57735	115.47																583	GlcNAcb1-3Galb1-4GlcNAcb1-3GalNAca-Sp14	0.5	0.57735	115.47
145	Galb1-3GalNAcb1-4Galb1-4Glcb-Sp8	0	0	#DIV/0!																584	GlcNAcb1-3Galb1-4GlcNAcb1-6(Galb1-3)GalNAca-Sp14	0.5	0.57735	115.47
146	Galb1-3Galb-Sp8	-0.25	0.5	-200																588	GlcNAcb1-3Galb1-4GlcNAcb1-3Galb1-4GlcNAcb1-3GalNAca-Sp14	0.5	0.57735	115.47
147	Galb1-3GlcNAcb1-3Galb1-4GlcNAcb-Sp0	0	0	#DIV/0!																593	Neu5Aca2-3Galb1-4GlcNAcb1-3Galb1-4GlcNAcb1-2Mana1-6(Neu5Aca2-3Galb1-4GlcNAcb1-3Galb1-4GlcNAcb1-2Mana1-3)Manb1-4GlcNAcb1-4GlcNAcb-Sp12	0.5	0.57735	115.47
148	Galb1-3GlcNAcb1-3Galb1-4Glcb-Sp10	0	0	#DIV/0!																595	Neu5Aca2-6Galb1-4GlcNAcb1-3Galb1-4GlcNAcb1-6(Neu5Aca2-6Galb1-4GlcNAcb1-3Galb1-4GlcNAcb1-3)GalNAca-Sp14	0.5	0.57735	115.47
149	Galb1-3GlcNAcb-Sp0	0	0	#DIV/0!																597	Neu5Aca2-3Galb1-4GlcNAcb1-3Galb1-4GlcNAcb1-3Galb1-4GlcNAcb1-2Mana1-6(Neu5Aca2-3Galb1-4GlcNAcb1-3Galb1-4GlcNAcb1-3Galb1-4GlcNAcb1-2Mana1-3)Manb1-4GlcNAcb1-4GlcNAcb-Sp12	0.5	0.57735	115.47
150	Galb1-3GlcNAcb-Sp8	0.25	0.5	200																9	Neu5Aca-Sp8	0.25	0.5	200
151	Galb1-4(Fuca1-3)GlcNAcb-Sp0	0.75	0.5	66.6667																12	Galb-Sp8	0.25	0.5	200
152	Galb1-4(Fuca1-3)GlcNAcb-Sp8	0.5	0.57735	115.47																14	Manb-Sp8	0.25	0.5	200
153	Galb1-4(Fuca1-3)GlcNAcb1-3Galb1-4(Fuca1-3)GlcNAcb-Sp0	0.5	0.57735	115.47																19	Galb1-4GlcNAcb1-6(Galb1-4GlcNAcb1-3)GalNAca-Sp8	0.25	0.5	200
154	Galb1-4(Fuca1-3)GlcNAcb1-3Galb1-4(Fuca1-3)GlcNAcb1-3Galb1-4(Fuca1-3)GlcNAcb-Sp0	0	0	#DIV/0!																21	GlcNAcb1-6(GlcNAcb1-4)(GlcNAcb1-3)GlcNAc-Sp8	0.25	0.5	200
155	Galb1-4(6S)Glcb-Sp0	0	0	#DIV/0!																25	(3S)Galb1-4Glcb-Sp8	0.25	0.5	200
156	Galb1-4(6S)Glcb-Sp8	0	0	#DIV/0!																32	(3S)Galb1-4(Fuca1-3)GlcNAc-Sp0	0.25	0.957427	382.971
157	Galb1-4GalNAca1-3(Fuca1-2)Galb1-4GlcNAcb-Sp8	0.25	0.5	200																33	(3S)Galb1-4(Fuca1-3)GlcNAc-Sp8	0.25	0.5	200
158	Galb1-4GalNAcb1-3(Fuca1-2)Galb1-4GlcNAcb-Sp8	0	0	#DIV/0!																44	(6S)Galb1-4GlcNAcb-Sp8	0.25	0.5	200
159	Galb1-4GlcNAcb1-3GalNAca-Sp8	0	0	#DIV/0!																46	Neu5Aca2-3(6S)Galb1-4GlcNAcb-Sp8	0.25	0.5	200
160	Galb1-4GlcNAcb1-3GalNAc-Sp14	0	0	#DIV/0!																57	Neu5Aca2-6Galb1-4GlcNAcb1-2Mana1-6(Neu5Aca2-6Galb1-4GlcNAcb1-2Mana1-3)Manb1-4GlcNAcb1-4GlcNAcb-Sp24	0.25	0.5	200
161	Galb1-4GlcNAcb1-3Galb1-4(Fuca1-3)GlcNAcb1-3Galb1-4(Fuca1-3)GlcNAcb-Sp0	0.25	0.5	200																60	Fuca1-2Galb1-3(Fuca1-4)GlcNAcb-Sp8	0.25	0.5	200
162	Galb1-4GlcNAcb1-3Galb1-4GlcNAcb1-3Galb1-4GlcNAcb-Sp0	-0.25	0.5	-200																65	Fuca1-2Galb1-3GlcNAcb1-3Galb1-4Glcb-Sp8	0.25	0.5	200
163	Galb1-4GlcNAcb1-3Galb1-4GlcNAcb-Sp0	0.25	0.5	200																66	Fuca1-2Galb1-3GlcNAcb1-3Galb1-4Glcb-Sp10	0.25	0.5	200
164	Galb1-4GlcNAcb1-3Galb1-4Glcb-Sp0	0	0	#DIV/0!																69	Fuca1-2Galb1-4(Fuca1-3)GlcNAcb1-3Galb1-4(Fuca1-3)GlcNAcb-Sp0	0.25	0.5	200
165	Galb1-4GlcNAcb1-3Galb1-4Glcb-Sp8	0.25	0.5	200																77	Fuca1-2Galb1-4Glcb-Sp0	0.25	0.5	200
166	Galb1-4GlcNAcb1-6(Galb1-3)GalNAca-Sp8	0.25	0.957427	382.971																83	GalNAca1-3(Fuca1-2)Galb1-4(Fuca1-3)GlcNAcb-Sp0	0.25	0.5	200
167	Galb1-4GlcNAcb1-6(Galb1-3)GalNAc-Sp14	0.25	0.5	200																85	GalNAca1-3(Fuca1-2)Galb1-4GlcNAcb-Sp0	0.25	0.5	200
168	Galb1-4GlcNAcb-Sp0	0	0	#DIV/0!																87	GalNAca1-3(Fuca1-2)Galb1-4Glcb-Sp0	0.25	0.5	200
169	Galb1-4GlcNAcb-Sp8	0	0	#DIV/0!																90	GalNAca1-3(Fuca1-2)Galb-Sp18	0.25	0.5	200
170	Galb1-4GlcNAcb-Sp23	0	0	#DIV/0!																91	GalNAca1-3GalNAcb-Sp8	0.25	0.5	200
171	Galb1-4Glcb-Sp0	0	0	#DIV/0!																97	GalNAcb1-4(Fuca1-3)GlcNAcb-Sp0	0.25	0.5	200
172	Galb1-4Glcb-Sp8	0.25	0.5	200																99	GalNAcb1-4GlcNAcb-Sp8	0.25	0.5	200
173	GlcNAca1-3Galb1-4GlcNAcb-Sp8	0.5	0.57735	115.47																105	Gala1-3(Fuca1-2)Galb1-4GlcNAc-Sp0	0.25	0.5	200
174	GlcNAca1-6Galb1-4GlcNAcb-Sp8	0.5	0.57735	115.47																108	Gala1-3(Fuca1-2)Galb-Sp18	0.25	0.5	200
175	GlcNAcb1-2Galb1-3GalNAca-Sp8	1	0	0																110	Gala1-3GalNAca-Sp8	0.25	0.5	200
176	GlcNAcb1-6(GlcNAcb1-3)GalNAca-Sp8	0.75	0.5	66.6667																112	Gala1-3GalNAcb-Sp8	0.25	0.5	200
177	GlcNAcb1-6(GlcNAcb1-3)GalNAca-Sp14	0.5	0.57735	115.47																114	Gala1-3Galb1-3GlcNAcb-Sp0	0.25	0.5	200
178	GlcNAcb1-6(GlcNAcb1-3)Galb1-4GlcNAcb-Sp8	0	0	#DIV/0!																115	Gala1-3Galb1-4GlcNAcb-Sp8	0.25	0.5	200
179	GlcNAcb1-3GalNAca-Sp8	0	0	#DIV/0!																121	Gala1-4Galb1-4GlcNAcb-Sp8	0.25	0.5	200
180	GlcNAcb1-3GalNAca-Sp14	0.5	0.57735	115.47																123	Gala1-4GlcNAcb-Sp8	0.25	0.5	200
181	GlcNAcb1-3Galb-Sp8	0.25	0.5	200																125	Galb1-2Galb-Sp8	0.25	0.5	200
182	GlcNAcb1-3Galb1-4GlcNAcb-Sp0	0	0	#DIV/0!																130	Fuca1-4(Galb1-3)GlcNAcb-Sp8	0.25	0.5	200
183	GlcNAcb1-3Galb1-4GlcNAcb-Sp8	0	0	#DIV/0!																132	Galb1-4GlcNAcb1-6GalNAc-Sp14	0.25	0.5	200
184	GlcNAcb1-3Galb1-4GlcNAcb1-3Galb1-4GlcNAcb-Sp0	0.25	0.5	200																134	GlcNAcb1-6(Galb1-3)GalNAca-Sp14	0.25	0.5	200
185	GlcNAcb1-3Galb1-4Glcb-Sp0	0	0	#DIV/0!																143	Galb1-3GalNAcb1-3Gala1-4Galb1-4Glcb-Sp0	0.25	0.5	200
186	GlcNAcb1-4-MDPLys	0.25	0.5	200																150	Galb1-3GlcNAcb-Sp8	0.25	0.5	200
187	GlcNAcb1-6(GlcNAcb1-4)GalNAca-Sp8	0.5	0.57735	115.47																157	Galb1-4GalNAca1-3(Fuca1-2)Galb1-4GlcNAcb-Sp8	0.25	0.5	200
188	GlcNAcb1-4Galb1-4GlcNAcb-Sp8	0.25	0.5	200																161	Galb1-4GlcNAcb1-3Galb1-4(Fuca1-3)GlcNAcb1-3Galb1-4(Fuca1-3)GlcNAcb-Sp0	0.25	0.5	200
189	GlcNAcb1-4GlcNAcb1-4GlcNAcb1-4GlcNAcb1-4GlcNAcb1-4GlcNAcb1-Sp8	0.25	0.5	200																163	Galb1-4GlcNAcb1-3Galb1-4GlcNAcb-Sp0	0.25	0.5	200
190	GlcNAcb1-4GlcNAcb1-4GlcNAcb1-4GlcNAcb1-4GlcNAcb1-Sp8	0	0	#DIV/0!																165	Galb1-4GlcNAcb1-3Galb1-4Glcb-Sp8	0.25	0.5	200
191	GlcNAcb1-4GlcNAcb1-4GlcNAcb-Sp8	0	0	#DIV/0!																166	Galb1-4GlcNAcb1-6(Galb1-3)GalNAca-Sp8	0.25	0.957427	382.971
192	GlcNAcb1-6GalNAca-Sp8	0	0	#DIV/0!																167	Galb1-4GlcNAcb1-6(Galb1-3)GalNAc-Sp14	0.25	0.5	200
193	GlcNAcb1-6GalNAca-Sp14	0.25	0.5	200																172	Galb1-4Glcb-Sp8	0.25	0.5	200
194	GlcNAcb1-6Galb1-4GlcNAcb-Sp8	0.25	0.5	200																181	GlcNAcb1-3Galb-Sp8	0.25	0.5	200
195	Glca1-4Glcb-Sp8	0.25	0.5	200																184	GlcNAcb1-3Galb1-4GlcNAcb1-3Galb1-4GlcNAcb-Sp0	0.25	0.5	200
196	Glca1-4Glca-Sp8	0	0	#DIV/0!																186	GlcNAcb1-4-MDPLys	0.25	0.5	200
197	Glca1-6Glca1-6Glcb-Sp8	0	0	#DIV/0!																188	GlcNAcb1-4Galb1-4GlcNAcb-Sp8	0.25	0.5	200
198	Glcb1-4Glcb-Sp8	0.25	0.5	200																189	GlcNAcb1-4GlcNAcb1-4GlcNAcb1-4GlcNAcb1-4GlcNAcb1-4GlcNAcb1-Sp8	0.25	0.5	200
199	Glcb1-6Glcb-Sp8	0.25	0.5	200																193	GlcNAcb1-6GalNAca-Sp14	0.25	0.5	200
200	G-ol-Sp8	0	0	#DIV/0!																194	GlcNAcb1-6Galb1-4GlcNAcb-Sp8	0.25	0.5	200
201	GlcAa-Sp8	0	0	#DIV/0!																195	Glca1-4Glcb-Sp8	0.25	0.5	200
202	GlcAb-Sp8	0	0	#DIV/0!																198	Glcb1-4Glcb-Sp8	0.25	0.5	200
203	GlcAb1-3Galb-Sp8	0.25	0.5	200																199	Glcb1-6Glcb-Sp8	0.25	0.5	200
204	GlcAb1-6Galb-Sp8	1	0	0																203	GlcAb1-3Galb-Sp8	0.25	0.5	200
205	KDNa2-3Galb1-3GlcNAcb-Sp0	0.5	0.57735	115.47																211	Mana1-2Mana1-6(Mana1-3)Mana1-6(Mana1-2Mana1-2Mana1-3)Manb1-4GlcNAcb1-4GlcNAcb-Sp12	0.25	0.5	200
206	KDNa2-3Galb1-4GlcNAcb-Sp0	0	0	#DIV/0!																213	Mana1-6(Mana1-3)Mana-Sp9	0.25	0.5	200
207	Mana1-2Mana1-2Mana1-3Mana-Sp9	0	0	#DIV/0!																216	Mana1-6(Mana1-3)Mana1-6(Mana1-3)Manb1-4GlcNAcb1-4GlcNAcb-Sp12	0.25	0.5	200
208	Mana1-2Mana1-6(Mana1-2Mana1-3)Mana-Sp9	0.75	0.5	66.6667																217	Manb1-4GlcNAcb-Sp0	0.25	0.5	200
209	Mana1-2Mana1-3Mana-Sp9	0	0	#DIV/0!																223	Neu5Aca2-3Galb1-3GalNAca-Sp8	0.25	0.957427	382.971
210	Mana1-6(Mana1-2Mana1-3)Mana1-6(Mana1-2Mana1-3)Manb1-4GlcNAcb1-4GlcNAcb-Sp12	0	0	#DIV/0!																238	Neu5Aca2-3Galb1-3(Fuca1-4)GlcNAcb-Sp8	0.25	0.5	200
211	Mana1-2Mana1-6(Mana1-3)Mana1-6(Mana1-2Mana1-2Mana1-3)Manb1-4GlcNAcb1-4GlcNAcb-Sp12	0.25	0.5	200																242	Neu5Aca2-6(Neu5Aca2-3Galb1-3)GalNAca-Sp8	0.25	0.5	200
212	Mana1-2Mana1-6(Mana1-2Mana1-3)Mana1-6(Mana1-2Mana1-2Mana1-3)Manb1-4GlcNAcb1-4GlcNAcb-Sp12	0	0	#DIV/0!																244	Neu5Aca2-3Galb-Sp8	0.25	0.5	200
213	Mana1-6(Mana1-3)Mana-Sp9	0.25	0.5	200																245	Neu5Aca2-3Galb1-3GalNAcb1-3Gala1-4Galb1-4Glcb-Sp0	0.25	0.5	200
214	Mana1-2Mana1-2Mana1-6(Mana1-3)Mana-Sp9	0	0	#DIV/0!																248	Neu5Aca2-3Galb1-3GlcNAcb-Sp0	0.25	0.5	200
215	Mana1-6(Mana1-3)Mana1-6(Mana1-2Mana1-3)Manb1-4GlcNAcb1-4GlcNAcb-Sp12	0.5	0.57735	115.47																250	Neu5Aca2-3Galb1-4(Fuca1-3)(6S)GlcNAcb-Sp8	0.25	0.5	200
216	Mana1-6(Mana1-3)Mana1-6(Mana1-3)Manb1-4GlcNAcb1-4GlcNAcb-Sp12	0.25	0.5	200																251	Neu5Aca2-3Galb1-4(Fuca1-3)GlcNAcb1-3Galb1-4(Fuca1-3)GlcNAcb1-3Galb1-4(Fuca1-3)GlcNAcb-Sp0	0.25	0.5	200
217	Manb1-4GlcNAcb-Sp0	0.25	0.5	200																256	Neu5Aca2-3Galb1-4GlcNAcb1-3Galb1-4GlcNAcb1-3Galb1-4GlcNAcb-Sp0	0.25	0.5	200
218	Neu5Aca2-3Galb1-4GlcNAcb1-3Galb1-4(Fuca1-3)GlcNAcb-Sp0	0	0	#DIV/0!																268	Neu5Aca2-6Galb1-4GlcNAcb1-3Galb1-4(Fuca1-3)GlcNAcb1-3Galb1-4(Fuca1-3)GlcNAcb-Sp0	0.25	0.5	200
219	(3S)Galb1-4(Fuca1-3)(6S)GlcNAcb-Sp8	0	0	#DIV/0!																270	Neu5Aca2-6Galb1-4Glcb-Sp0	0.25	0.5	200
220	Fuca1-2(6S)Galb1-4GlcNAcb-Sp0	-0.25	0.5	-200																272	Neu5Aca2-6Galb-Sp8	0.25	0.5	200
221	Fuca1-2Galb1-4(6S)GlcNAcb-Sp8	-0.5	0.57735	-115.47																274	Neu5Aca2-8Neu5Aca2-3Galb1-4Glcb-Sp0	0.25	0.5	200
222	Fuca1-2(6S)Galb1-4(6S)Glcb-Sp0	0	0	#DIV/0!																279	Neu5Gca2-3Galb1-3GlcNAcb-Sp0	0.25	0.5	200
223	Neu5Aca2-3Galb1-3GalNAca-Sp8	0.25	0.957427	382.971																283	Neu5Gca2-6GalNAca-Sp0	0.25	0.5	200
224	Neu5Aca2-3Galb1-3GalNAca-Sp14	-0.25	0.957427	-382.971																288	Galb1-4(Fuca1-3)(6S)GlcNAcb-Sp0	0.25	0.5	200
225	GalNAcb1-4(Neu5Aca2-8Neu5Aca2-8Neu5Aca2-8Neu5Aca2-3)Galb1-4Glcb-Sp0	0	0	#DIV/0!																289	Galb1-4(Fuca1-3)(6S)Glcb-Sp0	0.25	0.5	200
226	GalNAcb1-4(Neu5Aca2-8Neu5Aca2-8Neu5Aca2-3)Galb1-4Glcb-Sp0	0	0	#DIV/0!																292	Neu5Aca2-3Galb1-3GlcNAcb1-3Galb1-3GlcNAcb-Sp0	0.25	0.5	200
227	Neu5Aca2-8Neu5Aca2-8Neu5Aca2-3Galb1-4Glcb-Sp0	0	0	#DIV/0!																299	Neu5Aca2-6Galb1-4GlcNAcb1-2Mana1-6(Galb1-4GlcNAcb1-2Mana1-3)Manb1-4GlcNAcb1-4GlcNAcb-Sp12	0.25	0.5	200
228	GalNAcb1-4(Neu5Aca2-8Neu5Aca2-3)Galb1-4Glcb-Sp0	0	0	#DIV/0!																311	Mana1-6Manb-Sp10	0.25	0.5	200
229	Neu5Aca2-8Neu5Aca2-8Neu5Aca-Sp8	0	0	#DIV/0!																312	Mana1-6(Mana1-3)Mana1-6(Mana1-3)Manb-Sp10	0.25	0.5	200
230	GalNAcb1-4(Neu5Aca2-3)Galb1-4GlcNAcb-Sp0	0.5	0.57735	115.47																316	Neu5Aca2-6Galb1-4GlcNAcb1-2Mana1-6(Neu5Aca2-3Galb1-4GlcNAcb1-2Mana1-3)Manb1-4GlcNAcb1-4GlcNAcb-Sp12	0.25	0.5	200
231	GalNAcb1-4(Neu5Aca2-3)Galb1-4GlcNAcb-Sp8	0	0	#DIV/0!																317	Galb1-4GlcNAcb1-2Mana1-6(Neu5Aca2-6Galb1-4GlcNAcb1-2Mana1-3)Manb1-4GlcNAcb1-4GlcNAcb-Sp12	0.25	0.5	200
232	GalNAcb1-4(Neu5Aca2-3)Galb1-4Glcb-Sp0	0	0	#DIV/0!																319	Neu5Aca2-8Neu5Aca2-8Neu5Acb-Sp8	0.25	0.5	200
233	Neu5Aca2-3Galb1-3GalNAcb1-4(Neu5Aca2-3)Galb1-4Glcb-Sp0	0	0	#DIV/0!																320	Neu5Gcb2-6Galb1-4GlcNAc-Sp8	0.25	0.5	200
234	Neu5Aca2-6(Neu5Aca2-3)GalNAca-Sp8	0	0	#DIV/0!																323	Neu5Aca2-3Galb1-4GlcNAcb1-2Mana1-6(Neu5Aca2-6Galb1-4GlcNAcb1-2Mana1-3)Manb1-4GlcNAcb1-4GlcNAcb-Sp12	0.25	0.5	200
235	Neu5Aca2-3GalNAca-Sp8	0	0	#DIV/0!																324	Galb1-4(Fuca1-3)GlcNAcb1-2Mana1-6(Galb1-4(Fuca1-3)GlcNAcb1-2Mana1-3)Manb1-4GlcNAcb1-4GlcNAcb-Sp20	0.25	0.5	200
236	Neu5Aca2-3GalNAcb1-4GlcNAcb-Sp0	-0.25	0.5	-200																326	Neu5,9Ac2a2-3Galb1-3GlcNAcb-Sp0	0.25	0.5	200
237	Neu5Aca2-3Galb1-3(6S)GlcNAc-Sp8	0.5	0.57735	115.47																328	Neu5Aca2-3Galb1-3(Fuca1-4)GlcNAcb1-3Galb1-3(Fuca1-4)GlcNAcb-Sp0	0.25	0.5	200
238	Neu5Aca2-3Galb1-3(Fuca1-4)GlcNAcb-Sp8	0.25	0.5	200																331	GalNAcb1-3Gala1-4Galb1-4GlcNAcb1-3Galb1-4Glcb-Sp0	0.25	0.5	200
239	Neu5Aca2-3Galb1-3(Fuca1-4)GlcNAcb1-3Galb1-4(Fuca1-3)GlcNAcb-Sp0	0	0.816497	#DIV/0!																334	Neu5Aca2-3Galb1-4(Fuca1-3)GlcNAcb1-6(Neu5Aca2-3Galb1-3)GalNAc-Sp14	0.25	0.5	200
240	Neu5Aca2-3Galb1-4(Neu5Aca2-3Galb1-3)GlcNAcb-Sp8	0	0	#DIV/0!																335	GlcNAca1-4Galb1-4GlcNAcb1-3Galb1-4GlcNAcb1-3Galb1-4GlcNAcb-Sp0	0.25	0.5	200
241	Neu5Aca2-3Galb1-3(6S)GalNAca-Sp8	0.5	0.57735	115.47																342	Neu5Aca2-6Galb1-4GlcNAcb1-2Mana1-6(Mana1-3)Manb1-4GlcNAcb1-4GlcNAc-Sp12	0.25	0.5	200
242	Neu5Aca2-6(Neu5Aca2-3Galb1-3)GalNAca-Sp8	0.25	0.5	200																343	Mana1-6(Neu5Aca2-6Galb1-4GlcNAcb1-2Mana1-3)Manb1-4GlcNAcb1-4GlcNAc-Sp12	0.25	0.5	200
243	Neu5Aca2-6(Neu5Aca2-3Galb1-3)GalNAca-Sp14	0	0	#DIV/0!																347	Galb1-4GlcNAcb1-2Mana1-6Manb1-4GlcNAcb1-4GlcNAc-Sp12	0.25	0.5	200
244	Neu5Aca2-3Galb-Sp8	0.25	0.5	200																357	Fuca1-2Galb1-3GlcNAcb1-2Mana1-6(Fuca1-2Galb1-3GlcNAcb1-2Mana1-3)Manb1-4GlcNAcb1-4GlcNAcb-Sp20	0.25	0.5	200
245	Neu5Aca2-3Galb1-3GalNAcb1-3Gala1-4Galb1-4Glcb-Sp0	0.25	0.5	200																360	Gala1-3Galb1-4GlcNAcb1-2Mana1-6(Gala1-3Galb1-4GlcNAcb1-2Mana1-3)Manb1-4GlcNAcb1-4GlcNAcb-Sp20	0.25	0.5	200
246	Neu5Aca2-3Galb1-3GlcNAcb1-3Galb1-4GlcNAcb-Sp0	0.5	0.57735	115.47																365	Galb1-4(Fuca1-3)GlcNAcb1-6(Fuca1-2Galb1-4GlcNAcb1-3)Galb1-4Glc-Sp21	0.25	0.5	200
247	Fuca1-2(6S)Galb1-4Glcb-Sp0	-1	0	0																366	Galb1-4GlcNAcb1-2Mana1-6(Galb1-4GlcNAcb1-4(Galb1-4GlcNAcb1-2)Mana1-3)Manb1-4GlcNAcb1-4GlcNAc-Sp21	0.25	0.5	200
248	Neu5Aca2-3Galb1-3GlcNAcb-Sp0	0.25	0.5	200																368	Gala1-3(Fuca1-2)Galb1-4GlcNAcb1-2Mana1-6(Gala1-3(Fuca1-2)Galb1-4GlcNAcb1-2Mana1-3)Manb1-4GlcNAcb1-4GlcNAcb-Sp20	0.25	0.5	200
249	Neu5Aca2-3Galb1-4(6S)GlcNAcb-Sp8	-0.25	0.5	-200																369	Gala1-3Galb1-4(Fuca1-3)GlcNAcb1-2Mana1-6(Gala1-3Galb1-4(Fuca1-3)GlcNAcb1-2Mana1-3)Manb1-4GlcNAcb1-4GlcNAcb-Sp20	0.25	0.5	200
250	Neu5Aca2-3Galb1-4(Fuca1-3)(6S)GlcNAcb-Sp8	0.25	0.5	200																370	GalNAca1-3(Fuca1-2)Galb1-3GlcNAcb1-2Mana1-6(GalNAca1-3(Fuca1-2)Galb1-3GlcNAcb1-2Mana1-3)Manb1-4GlcNAcb1-4GlcNAcb-Sp20	0.25	0.5	200
251	Neu5Aca2-3Galb1-4(Fuca1-3)GlcNAcb1-3Galb1-4(Fuca1-3)GlcNAcb1-3Galb1-4(Fuca1-3)GlcNAcb-Sp0	0.25	0.5	200																371	Fuca1-4(Fuca1-2Galb1-3)GlcNAcb1-2Mana1-3(Fuca1-4(Fuca1-2Galb1-3)GlcNAcb1-2Mana1-3)Manb1-4GlcNAcb1-4GlcNAcb-Sp19	0.25	0.5	200
252	Neu5Aca2-3Galb1-4(Fuca1-3)GlcNAcb-Sp0	0.5	0.57735	115.47																372	Neu5Aca2-3Galb1-4GlcNAcb1-3GalNAc-Sp14	0.25	0.5	200
253	Neu5Aca2-3Galb1-4(Fuca1-3)GlcNAcb-Sp8	0	0	#DIV/0!																375	GalNAcb1-4GlcNAcb1-2Mana1-6(GalNAcb1-4GlcNAcb1-2Mana1-3)Manb1-4GlcNAcb1-4GlcNAc-Sp12	0.25	0.5	200
254	Neu5Aca2-3Galb1-4(Fuca1-3)GlcNAcb1-3Galb-Sp8	0	0	#DIV/0!																380	Galb1-4GlcNAcb1-6(Fuca1-4(Fuca1-2Galb1-3)GlcNAcb1-3)Galb1-4Glc-Sp21	0.25	0.5	200
255	Neu5Aca2-3Galb1-4(Fuca1-3)GlcNAcb1-3Galb1-4GlcNAcb-Sp8	0.75	0.5	66.6667																385	Fuca1-2Galb1-3GalNAca1-3(Fuca1-2)Galb1-4Glcb-Sp0	0.25	0.5	200
256	Neu5Aca2-3Galb1-4GlcNAcb1-3Galb1-4GlcNAcb1-3Galb1-4GlcNAcb-Sp0	0.25	0.5	200																388	GalNAcb1-4(Neu5Aca2-3)Galb1-4GlcNAcb1-3GalNAca-Sp14	0.25	0.5	200
257	Neu5Aca2-3Galb1-4GlcNAcb-Sp0	0	0	#DIV/0!																393	GlcNAcb1-2Mana1-6(Galb1-4GlcNAcb1-2Mana1-3)Manb1-4GlcNAcb1-4GlcNAc-Sp12	0.25	0.5	200
258	Neu5Aca2-3Galb1-4GlcNAcb-Sp8	0	0	#DIV/0!																398	GalNAca1-3GalNAcb1-3Gala1-4Galb1-4GlcNAcb-Sp0	0.25	0.5	200
259	Neu5Aca2-3Galb1-4GlcNAcb1-3Galb1-4GlcNAcb-Sp0	0	0.816497	#DIV/0!																399	Gala1-4Galb1-3GlcNAcb1-2Mana1-6(Gala1-4Galb1-3GlcNAcb1-2Mana1-3)Manb1-4GlcNAcb1-4GlcNAcb-Sp19	0.25	0.5	200
260	Fuca1-2Galb1-4(6S)Glcb-Sp0	0	0	#DIV/0!																403	Galb1-3GlcNAca1-6Galb1-4GlcNAcb-Sp0	0.25	0.5	200
261	Neu5Aca2-3Galb1-4Glcb-Sp0	0	0	#DIV/0!																411	GalNAca1-3GalNAcb1-3Gala1-4Galb1-4Glcb-Sp0	0.25	0.5	200
262	Neu5Aca2-3Galb1-4Glcb-Sp8	0	0	#DIV/0!																413	Gala1-3(Fuca1-2)Galb1-4(Fuca1-3)GlcNAcb1-3GalNAc-Sp14	0.25	0.5	200
263	Neu5Aca2-6GalNAca-Sp8	0.75	0.5	66.6667																417	GlcNAcb1-2(GlcNAcb1-6)Mana1-6(GlcNAcb1-2Mana1-3)Manb1-4GlcNAcb1-4GlcNAcb-Sp19	0.25	0.5	200
264	Neu5Aca2-6GalNAcb1-4GlcNAcb-Sp0	0	0	#DIV/0!																422	Fuca1-2Galb1-3GlcNAcb1-2Mana1-6(Fuca1-2Galb1-3GlcNAcb1-2Mana1-3)Manb1-4GlcNAcb1-4(Fuca1-6)GlcNAcb-Sp22	0.25	0.5	200
265	Neu5Aca2-6Galb1-4(6S)GlcNAcb-Sp8	0	0	#DIV/0!																423	Gala1-3(Fuca1-2)Galb1-4GlcNAcb1-2Mana1-6(Gala1-3(Fuca1-2)Galb1-4GlcNAcb1-2Mana1-3)Manb1-4GlcNAcb1-4(Fuca1-6)GlcNAcb-Sp22	0.25	0.5	200
266	Neu5Aca2-6Galb1-4GlcNAcb-Sp0	0.5	0.57735	115.47																424	Galb1-3GlcNAcb1-6(Galb1-3GlcNAcb1-2)Mana1-6(Galb1-3GlcNAcb1-2Mana1-3)Manb1-4GlcNAcb1-4GlcNAcb-Sp19	0.25	0.5	200
267	Neu5Aca2-6Galb1-4GlcNAcb-Sp8	0.75	0.5	66.6667																428	GlcNAcb1-2Mana1-6(GlcNAcb1-4)(GlcNAcb1-4(GlcNAcb1-2)Mana1-3)Manb1-4GlcNAcb1-4GlcNAc-Sp21	0.25	0.5	200
268	Neu5Aca2-6Galb1-4GlcNAcb1-3Galb1-4(Fuca1-3)GlcNAcb1-3Galb1-4(Fuca1-3)GlcNAcb-Sp0	0.25	0.5	200																433	Galb1-4GlcNAcb1-6(Galb1-4GlcNAcb1-2)Mana1-6(GlcNAcb1-4)(Galb1-4GlcNAcb1-2Mana1-3)Manb1-4GlcNAcb1-4GlcNAc-Sp21	0.25	0.5	200
269	Neu5Aca2-6Galb1-4GlcNAcb1-3Galb1-4GlcNAcb-Sp0	-0.25	0.5	-200																444	Galb1-4GlcNAcb1-2Mana-Sp0	0.25	0.5	200
270	Neu5Aca2-6Galb1-4Glcb-Sp0	0.25	0.5	200																448	Neu5Aca2-8Neu5Aca2-3Galb1-3GalNAcb1-4(Neu5Aca2-8Neu5Aca2-3)Galb1-4Glcb-Sp0	0.25	0.5	200
271	Neu5Aca2-6Galb1-4Glcb-Sp8	0	0	#DIV/0!																451	Gala1-3(Fuca1-2)Galb1-3GlcNAcb1-2Mana1-6(Gala1-3(Fuca1-2)Galb1-3GlcNAcb1-2Mana1-3)Manb1-4GlcNAcb1-4(Fuca1-6)GlcNAcb-Sp22	0.25	0.5	200
272	Neu5Aca2-6Galb-Sp8	0.25	0.5	200																455	Neu5Aca2-3Galb1-4GlcNAcb1-2Mana1-6(GlcNAcb1-4)(Neu5Aca2-3Galb1-4GlcNAcb1-2Mana1-3)Manb1-4GlcNAcb1-4GlcNAcb-Sp21	0.25	0.5	200
273	Neu5Aca2-8Neu5Aca-Sp8	0	0.816497	#DIV/0!																456	Neu5Aca2-3Galb1-4GlcNAcb1-4Mana1-6(GlcNAcb1-4)(Neu5Aca2-3Galb1-4GlcNAcb1-4(Neu5Aca2-3Galb1-4GlcNAcb1-2)Mana1-3)Manb1-4GlcNAcb1-4GlcNAcb-Sp21	0.25	0.5	200
274	Neu5Aca2-8Neu5Aca2-3Galb1-4Glcb-Sp0	0.25	0.5	200																458	Neu5Aca2-3Galb1-4GlcNAcb1-6(Neu5Aca2-3Galb1-4GlcNAcb1-2)Mana1-6(GlcNAcb1-4)(Neu5Aca2-3Galb1-4GlcNAcb1-4(Neu5Aca2-3Galb1-4GlcNAcb1-2)Mana1-3)Manb1-4GlcNAcb1-4GlcNAcb-Sp21	0.25	0.5	200
275	Galb1-3(Fuca1-4)GlcNAcb1-3Galb1-3(Fuca1-4)GlcNAcb-Sp0	0.75	0.5	66.6667																463	Gala1-3(Fuca1-2)Galb1-3GalNAca-Sp8	0.25	0.5	200
276	Neu5Acb2-6GalNAca-Sp8	0	0	#DIV/0!																476	Neu5Aca2-6Galb1-4 GlcNAcb1-6(Neu5Aca2-6Galb1-4GlcNAcb1-3)GalNAca-Sp14	0.25	0.5	200
277	Neu5Acb2-6Galb1-4GlcNAcb-Sp8	0	0	#DIV/0!																478	Neu5Aca2-3Galb1-4GlcNAcb1-2Mana1-6(Neu5Aca2-3Galb1-4GlcNAcb1-2Mana1-3)Manb1-4GlcNAcb1-4(Fuca1-6)GlcNAcb-Sp24	0.25	0.5	200
278	Neu5Gca2-3Galb1-3(Fuca1-4)GlcNAcb-Sp0	0.5	0.57735	115.47																479	Mana1-6(Mana1-3)Manb1-4GlcNAcb1-4(Fuca1-6)GlcNAcb-Sp19	0.25	0.5	200
279	Neu5Gca2-3Galb1-3GlcNAcb-Sp0	0.25	0.5	200																485	Galb1-3(Fuca1-4)GlcNAcb1-6GalNAca-Sp14	0.25	0.5	200
280	Neu5Gca2-3Galb1-4(Fuca1-3)GlcNAcb-Sp0	0.5	0.57735	115.47																487	(3S)Galb1-3(Fuca1-4)GlcNAcb-Sp0	0.25	0.5	200
281	Neu5Gca2-3Galb1-4GlcNAcb-Sp0	0.5	0.57735	115.47																489	Fuca1-2Galb1-4GlcNAcb1-6GalNAca-Sp14	0.25	0.5	200
282	Neu5Gca2-3Galb1-4Glcb-Sp0	0.5	0.57735	115.47																494	Fuca1-2Galb1-4GlcNAcb1-2Mana-Sp0	0.25	0.5	200
283	Neu5Gca2-6GalNAca-Sp0	0.25	0.5	200																498	GalNAcb1-4(Fuca1-3)(6S)GlcNAcb-Sp8	0.25	0.5	200
284	Neu5Gca2-6Galb1-4GlcNAcb-Sp0	0	0	#DIV/0!																499	(3S)GalNAcb1-4(Fuca1-3)GlcNAcb-Sp8	0.25	0.5	200
285	Neu5Gca-Sp8	-0.25	0.5	-200																501	GalNAca1-3(Fuca1-2)Galb1-3GlcNAcb1-6GalNAca-Sp14	0.25	0.5	200
286	Neu5Aca2-3Galb1-4GlcNAcb1-6(Galb1-3)GalNAca-Sp14	0	0	#DIV/0!																507	(6S)GalNAcb1-4GlcNAc-Sp8	0.25	0.5	200
287	Galb1-3GlcNAcb1-3Galb1-3GlcNAcb-Sp0	-0.25	0.5	-200																512	Galb1-4(6P)GlcNAcb-Sp0	0.25	0.5	200
288	Galb1-4(Fuca1-3)(6S)GlcNAcb-Sp0	0.25	0.5	200																531	GalNAca1-3(Fuca1-2)Galb1-3GalNAcb1-3Gala1-4Galb1-4Glc-Sp21	0.25	0.5	200
289	Galb1-4(Fuca1-3)(6S)Glcb-Sp0	0.25	0.5	200																532	Gala1-3(Fuca1-2)Galb1-3GalNAcb1-3Gala1-4Galb1-4Glc-Sp21	0.25	0.5	200
290	Galb1-4(Fuca1-3)GlcNAcb1-3Galb1-3(Fuca1-4)GlcNAcb-Sp0	0	0	#DIV/0!																534	GlcNAcb1-3Galb1-4GlcNAcb1-2Mana1-6(GlcNAcb1-3Galb1-4GlcNAcb1-2Mana1-3)Manb1-4GlcNAcb1-4GlcNAcb-Sp12	0.25	0.5	200
291	Galb1-4GlcNAcb1-3Galb1-3GlcNAcb-Sp0	0	0	#DIV/0!																537	GlcNAcb1-3Galb1-4GlcNAcb1-3Galb1-4GlcNAcb1-2Mana1-6(GlcNAcb1-3Galb1-4GlcNAcb1-3Galb1-4GlcNAcb1-2Mana1-3)Manb1-4GlcNAcb1-4GlcNAcb-Sp12	0.25	0.5	200
292	Neu5Aca2-3Galb1-3GlcNAcb1-3Galb1-3GlcNAcb-Sp0	0.25	0.5	200																549	Galb1-4GlcNAcb1-3Galb1-4GlcNAcb1-6(Galb1-4GlcNAcb1-3Galb1-4GlcNAcb1-2)Mana1-6(Galb1-4GlcNAcb1-3Galb1-4GlcNAcb1-2Mana1-3)Mana1-4GlcNAcb1-4GlcNAc-Sp24	0.25	0.5	200
293	Neu5Aca2-3Galb1-4GlcNAcb1-3Galb1-3GlcNAcb-Sp0	0.5	0.57735	115.47																550	Gala1-3Galb1-4GlcNAcb1-2Mana1-6(Gala1-3Galb1-4GlcNAcb1-2Mana1-3)Manb1-4GlcNAcb1-4GlcNAc-Sp24	0.25	0.5	200
294	4S(3S)Galb1-4GlcNAcb-Sp0	0.5	0.57735	115.47																552	GalNAcb1-3GlcNAcb-Sp0	0.25	0.5	200
295	(6S)Galb1-4(6S)GlcNAcb-Sp0	0	0	#DIV/0!																557	Galb1-3GlcNAcb1-6(Galb1-3)GalNAc-Sp14	0.25	0.5	200
296	(6P)Glcb-Sp10	-0.5	0.57735	-115.47																558	Galb1-4GlcNAcb1-3Galb1-4GlcNAcb1-3Galb1-4GlcNAcb1-3Galb1-4GlcNAcb1-3Galb1-4GlcNAcb1-3Galb1-4GlcNAcb1-2Mana1-6(Galb1-4GlcNAcb1-3Galb1-4GlcNAcb1-3Galb1-4GlcNAcb1-3Galb1-4GlcNAcb1-3Galb1-4GlcNAcb1-3Galb1-4GlcNAcb1-2Mana1-3)Manb1-4GlcNAcb1-4GlcNAcb-Sp25	0.25	0.5	200
297	Neu5Aca2-3Galb1-4(Fuca1-3)GlcNAcb1-6(Galb1-3)GalNAca-Sp14	0	0	#DIV/0!																563	Neu5Aca2-8Neu5Aca2-3Galb1-3GalNAcb1-4(Neu5Aca2-3)Galb1-4Glc-Sp21	0.25	0.5	200
298	Galb1-3Galb1-4GlcNAcb-Sp8	0	0.816497	#DIV/0!																565	Galb1-4GlcNAcb1-3Galb1-4GlcNAcb1-2Mana1-6(Galb1-4GlcNAcb1-3Galb1-4GlcNAcb1-2Mana1-3)Manb1-4GlcNAcb1-4(Fuca1-6)GlcNAcb-Sp24	0.25	0.5	200
299	Neu5Aca2-6Galb1-4GlcNAcb1-2Mana1-6(Galb1-4GlcNAcb1-2Mana1-3)Manb1-4GlcNAcb1-4GlcNAcb-Sp12	0.25	0.5	200																568	GlcNAcb1-3Galb1-4GlcNAcb1-3Galb1-4GlcNAcb1-3Galb1-4GlcNAcb1-2Mana1-6(GlcNAcb1-3Galb1-4GlcNAcb1-3Galb1-4GlcNAcb1-3Galb1-4GlcNAcb1-2Mana1-3)Manb1-4GlcNAcb1-4(Fuca1-6)GlcNAcb-Sp24	0.25	0.5	200
300	Galb1-4GlcNAcb1-6(Galb1-4GlcNAcb1-3)Galb1-4GlcNAc-Sp0	0.75	0.5	66.6667																576	Galb1-4GlcNAcb1-3Galb1-4GlcNAcb1-3Galb1-4GlcNAcb1-3Galb1-4GlcNAcb1-6(Galb1-4GlcNAcb1-3Galb1-4GlcNAcb1-3Galb1-4GlcNAcb1-3Galb1-4GlcNAb1-2)Mana1-6(Galb1-4GlcNAcb1-3Galb1-4GlcNAcb1-3Galb1-4GlcNAcb1-3Galb1-4GlcNAcb1-2Mana1-3)Manb1-4GlcNAcb1-4(Fuca1-6)GlcNAcb-Sp24	0.25	0.5	200
301	GlcNAcb1-6(Galb1-4GlcNAcb1-3)Galb1-4GlcNAc-Sp0	0.75	0.5	66.6667																579	Galb1-4GlcNAcb1-3Galb1-4GlcNAcb1-3GalNAca-Sp14	0.25	0.5	200
302	Galb1-4GlcNAca1-6Galb1-4GlcNAcb-Sp0	0.5	0.57735	115.47																582	Neu5Aca2-3Galb1-4GlcNAcb1-3Galb1-4GlcNAcb1-3GalNAca-Sp14	0.25	0.5	200
303	Galb1-4GlcNAcb1-6Galb1-4GlcNAcb-Sp0	1	0	0																591	Neu5Aca2-6Galb1-4GlcNAcb1-3Galb1-4GlcNAcb1-6(Galb1-3)GalNAca-Sp14	0.25	0.5	200
304	GalNAcb1-3Galb-Sp8	0.75	0.5	66.6667																598	Neu5Aca2-6Galb1-4GlcNAcb1-3Galb1-4GlcNAcb1-2Mana1-6(Neu5Aca2-6Galb1-4GlcNAcb1-3Galb1-4GlcNAcb1-2Mana1-3)Manb1-4GlcNAcb1-4GlcNAcb-Sp12	0.25	0.5	200
305	GlcAb1-3GlcNAcb-Sp8	0.5	0.57735	115.47																3	Mana-Sp8	0	0	#DIV/0!
306	Neu5Aca2-6Galb1-4GlcNAcb1-2Mana1-6(GlcNAcb1-2Mana1-3)Manb1-4GlcNAcb1-4GlcNAcb-Sp12	0	0	#DIV/0!																4	GalNAca-Sp8	0	0	#DIV/0!
307	GlcNAcb1-3Man-Sp10	0	0	#DIV/0!																5	GalNAca-Sp15	0	0	#DIV/0!
308	GlcNAcb1-4GlcNAcb-Sp10	-0.25	0.5	-200																7	Fuca-Sp9	0	0	#DIV/0!
309	GlcNAcb1-4GlcNAcb-Sp12	0	0	#DIV/0!																8	Rhaa-Sp8	0	0	#DIV/0!
310	MurNAcb1-4GlcNAcb-Sp10	-0.75	0.5	-66.6667																10	Neu5Aca-Sp11	0	0	#DIV/0!
311	Mana1-6Manb-Sp10	0.25	0.5	200																11	Neu5Acb-Sp8	0	0	#DIV/0!
312	Mana1-6(Mana1-3)Mana1-6(Mana1-3)Manb-Sp10	0.25	0.5	200																13	Glcb-Sp8	0	0	#DIV/0!
313	Mana1-2Mana1-6(Mana1-3)Mana1-6(Mana1-2Mana1-2Mana1-3)Mana-Sp9	-0.25	0.5	-200																15	GalNAcb-Sp8	0	0	#DIV/0!
314	Mana1-2Mana1-6(Mana1-2Mana1-3)Mana1-6(Mana1-2Mana1-2Mana1-3)Mana-Sp9	0	0	#DIV/0!																17	GlcNAcb-Sp8	0	0.816497	#DIV/0!
315	Neu5Aca2-3Galb1-4GlcNAcb1-6(Neu5Aca2-3Galb1-3)GalNAca-Sp14	0	0	#DIV/0!																18	GlcN(Gc)b-Sp8	0	0	#DIV/0!
316	Neu5Aca2-6Galb1-4GlcNAcb1-2Mana1-6(Neu5Aca2-3Galb1-4GlcNAcb1-2Mana1-3)Manb1-4GlcNAcb1-4GlcNAcb-Sp12	0.25	0.5	200																20	Galb1-4GlcNAcb1-6(Galb1-4GlcNAcb1-3)GalNAc-Sp14	0	0	#DIV/0!
317	Galb1-4GlcNAcb1-2Mana1-6(Neu5Aca2-6Galb1-4GlcNAcb1-2Mana1-3)Manb1-4GlcNAcb1-4GlcNAcb-Sp12	0.25	0.5	200																22	6S(3S)Galb1-4(6S)GlcNAcb-Sp0	0	0	#DIV/0!
318	Neu5Aca2-8Neu5Acb-Sp17	-0.25	0.5	-200																24	(3S)Galb1-4(Fuca1-3)(6S)Glc-Sp0	0	0	#DIV/0!
319	Neu5Aca2-8Neu5Aca2-8Neu5Acb-Sp8	0.25	0.5	200																28	(3S)Galb1-3(Fuca1-4)GlcNAcb-Sp8	0	0	#DIV/0!
320	Neu5Gcb2-6Galb1-4GlcNAc-Sp8	0.25	0.5	200																29	(3S)Galb1-3GalNAca-Sp8	0	0	#DIV/0!
321	Galb1-3GlcNAcb1-2Mana1-6(Galb1-3GlcNAcb1-2Mana1-3)Manb1-4GlcNAcb1-4GlcNAcb-Sp19	0	0	#DIV/0!																30	(3S)Galb1-3GlcNAcb-Sp0	0	0	#DIV/0!
322	Neu5Aca2-3Galb1-4GlcNAcb1-2Mana1-6(Neu5Aca2-3Galb1-4GlcNAcb1-2Mana1-3)Manb1-4GlcNAcb1-4GlcNAcb-Sp12	0.5	0.57735	115.47																31	(3S)Galb1-3GlcNAcb-Sp8	0	0	#DIV/0!
323	Neu5Aca2-3Galb1-4GlcNAcb1-2Mana1-6(Neu5Aca2-6Galb1-4GlcNAcb1-2Mana1-3)Manb1-4GlcNAcb1-4GlcNAcb-Sp12	0.25	0.5	200																36	(3S)Galb1-4GlcNAcb-Sp0	0	0.816497	#DIV/0!
324	Galb1-4(Fuca1-3)GlcNAcb1-2Mana1-6(Galb1-4(Fuca1-3)GlcNAcb1-2Mana1-3)Manb1-4GlcNAcb1-4GlcNAcb-Sp20	0.25	0.5	200																37	(3S)Galb1-4GlcNAcb-Sp8	0	0	#DIV/0!
325	Neu5,9Ac2a2-3Galb1-4GlcNAcb-Sp0	0.5	0.57735	115.47																39	(6S)(4S)Galb1-4GlcNAcb-Sp0	0	0	#DIV/0!
326	Neu5,9Ac2a2-3Galb1-3GlcNAcb-Sp0	0.25	0.5	200																40	(4S)Galb1-4GlcNAcb-Sp8	0	0.816497	#DIV/0!
327	Neu5Aca2-6Galb1-4GlcNAcb1-3Galb1-3GlcNAcb-Sp0	0.5	0.57735	115.47																43	(6S)Galb1-4Glcb-Sp8	0	0	#DIV/0!
328	Neu5Aca2-3Galb1-3(Fuca1-4)GlcNAcb1-3Galb1-3(Fuca1-4)GlcNAcb-Sp0	0.25	0.5	200																47	(6S)GlcNAcb-Sp8	0	0.816497	#DIV/0!
329	Neu5Aca2-6Galb1-4GlcNAcb1-3Galb1-4GlcNAcb1-3Galb1-4GlcNAcb-Sp0	0	0	#DIV/0!																48	Neu5,9Ac2a-Sp8	0	0	#DIV/0!
330	Gala1-4Galb1-4GlcNAcb1-3Galb1-4Glcb-Sp0	0	0	#DIV/0!																51	Mana1-6(Mana1-3)Manb1-4GlcNAcb1-4GlcNAcb-Sp13	0	0	#DIV/0!
331	GalNAcb1-3Gala1-4Galb1-4GlcNAcb1-3Galb1-4Glcb-Sp0	0.25	0.5	200																53	GlcNAcb1-2Mana1-6(GlcNAcb1-2Mana1-3)Manb1-4GlcNAcb1-4GlcNAcb-Sp13	0	0	#DIV/0!
332	GalNAca1-3(Fuca1-2)Galb1-4GlcNAcb1-3Galb1-4GlcNAcb-Sp0	0	0	#DIV/0!																54	Galb1-4GlcNAcb1-2Mana1-6(Galb1-4GlcNAcb1-2Mana1-3)Manb1-4GlcNAcb1-4GlcNAcb-Sp12	0	0	#DIV/0!
333	GalNAca1-3(Fuca1-2)Galb1-4GlcNAcb1-3Galb1-4GlcNAcb1-3Galb1-4GlcNAcb-Sp0	0	0	#DIV/0!																55	Neu5Aca2-6Galb1-4GlcNAcb1-2Mana1-6(Neu5Aca2-6Galb1-4GlcNAcb1-2Mana1-3)Manb1-4GlcNAcb1-4GlcNAcb-Sp12	0	0	#DIV/0!
334	Neu5Aca2-3Galb1-4(Fuca1-3)GlcNAcb1-6(Neu5Aca2-3Galb1-3)GalNAc-Sp14	0.25	0.5	200																56	Neu5Aca2-6Galb1-4GlcNAcb1-2Mana1-6(Neu5Aca2-6Galb1-4GlcNAcb1-2Man-a1-3)Manb1-4GlcNAcb1-4GlcNAcb-Sp21	0	0	#DIV/0!
335	GlcNAca1-4Galb1-4GlcNAcb1-3Galb1-4GlcNAcb1-3Galb1-4GlcNAcb-Sp0	0.25	0.5	200																58	Fuca1-2Galb1-3GalNAcb1-3Gala-Sp9	0	0	#DIV/0!
336	GlcNAca1-4Galb1-4GlcNAcb-Sp0	0.75	0.5	66.6667																59	Fuca1-2Galb1-3GalNAcb1-3Gala1-4Galb1-4Glcb-Sp9	0	0	#DIV/0!
337	GlcNAca1-4Galb1-3GlcNAcb-Sp0	0	0	#DIV/0!																62	Fuca1-2Galb1-3GalNAca-Sp14	0	0.816497	#DIV/0!
338	GlcNAca1-4Galb1-4GlcNAcb1-3Galb1-4Glcb-Sp0	0.75	0.5	66.6667																63	Fuca1-2Galb1-3GalNAcb1-4(Neu5Aca2-3)Galb1-4Glcb-Sp0	0	0	#DIV/0!
339	GlcNAca1-4Galb1-4GlcNAcb1-3Galb1-4(Fuca1-3)GlcNAcb1-3Galb1-4(Fuca1-3)GlcNAcb-Sp0	0.75	0.5	66.6667																64	Fuca1-2Galb1-3GalNAcb1-4(Neu5Aca2-3)Galb1-4Glcb-Sp9	0	0	#DIV/0!
340	GlcNAca1-4Galb1-4GlcNAcb1-3Galb1-4GlcNAcb-Sp0	0.75	0.5	66.6667																67	Fuca1-2Galb1-3GlcNAcb-Sp0	0	0.816497	#DIV/0!
341	GlcNAca1-4Galb1-3GalNAc-Sp14	-0.25	0.5	-200																70	Fuca1-2Galb1-4(Fuca1-3)GlcNAcb1-3Galb1-4(Fuca1-3)GlcNAcb1-3Galb1-4(Fuca1-3)GlcNAcb-Sp0	0	0	#DIV/0!
342	Neu5Aca2-6Galb1-4GlcNAcb1-2Mana1-6(Mana1-3)Manb1-4GlcNAcb1-4GlcNAc-Sp12	0.25	0.5	200																71	Fuca1-2Galb1-4(Fuca1-3)GlcNAcb-Sp0	0	0	#DIV/0!
343	Mana1-6(Neu5Aca2-6Galb1-4GlcNAcb1-2Mana1-3)Manb1-4GlcNAcb1-4GlcNAc-Sp12	0.25	0.5	200																72	Fuca1-2Galb1-4(Fuca1-3)GlcNAcb-Sp8	0	0	#DIV/0!
344	Neu5Aca2-6Galb1-4GlcNAcb1-2Mana1-6Manb1-4GlcNAcb1-4GlcNAc-Sp12	0.5	0.57735	115.47																75	Fuca1-2Galb1-4GlcNAcb-Sp0	0	0	#DIV/0!
345	Neu5Aca2-6Galb1-4GlcNAcb1-2Mana1-3Manb1-4GlcNAcb1-4GlcNAc-Sp12	0.5	0.57735	115.47																76	Fuca1-2Galb1-4GlcNAcb-Sp8	0	0	#DIV/0!
346	Galb1-4GlcNAcb1-2Mana1-3Manb1-4GlcNAcb1-4GlcNAc-Sp12	0	0	#DIV/0!																78	Fuca1-2Galb-Sp8	0	0	#DIV/0!
347	Galb1-4GlcNAcb1-2Mana1-6Manb1-4GlcNAcb1-4GlcNAc-Sp12	0.25	0.5	200																80	Fuca1-4GlcNAcb-Sp8	0	0	#DIV/0!
348	Mana1-6(Galb1-4GlcNAcb1-2Mana1-3)Manb1-4GlcNAcb1-4GlcNAcb-Sp12	0.5	0.57735	115.47																81	Fucb1-3GlcNAcb-Sp8	0	0.816497	#DIV/0!
349	GlcNAcb1-2Mana1-6(GlcNAcb1-2Mana1-3)Manb1-4GlcNAcb1-4(Fuca1-6)GlcNAcb-Sp22	0.75	0.5	66.6667																82	GalNAca1-3(Fuca1-2)Galb1-3GlcNAcb-Sp0	0	0	#DIV/0!
350	Galb1-4GlcNAcb1-2Mana1-6(Galb1-4GlcNAcb1-2Mana1-3)Manb1-4GlcNAcb1-4(Fuca1-6)GlcNAcb-Sp22	0.5	0.57735	115.47																86	GalNAca1-3(Fuca1-2)Galb1-4GlcNAcb-Sp8	0	0	#DIV/0!
351	Galb1-3GlcNAcb1-2Mana1-6(Galb1-3GlcNAcb1-2Mana1-3)Manb1-4GlcNAcb1-4(Fuca1-6)GlcNAcb-Sp22	0.5	0.57735	115.47																94	GalNAcb1-3GalNAca-Sp8	0	0	#DIV/0!
352	(6S)GlcNAcb1-3Galb1-4GlcNAcb-Sp0	0	0	#DIV/0!																95	GalNAcb1-3(Fuca1-2)Galb-Sp8	0	0	#DIV/0!
353	KDNa2-3Galb1-4(Fuca1-3)GlcNAc-Sp0	-0.5	0.57735	-115.47																96	GalNAcb1-3Gala1-4Galb1-4GlcNAcb-Sp0	0	0	#DIV/0!
354	KDNa2-6Galb1-4GlcNAc-Sp0	0	0	#DIV/0!																102	Gala1-3(Fuca1-2)Galb1-3GlcNAcb-Sp8	0	0.816497	#DIV/0!
355	KDNa2-3Galb1-4Glc-Sp0	0	0.816497	#DIV/0!																103	Gala1-3(Fuca1-2)Galb1-4(Fuca1-3)GlcNAcb-Sp0	0	0	#DIV/0!
356	KDNa2-3Galb1-3GalNAca-Sp14	0	0	#DIV/0!																104	Gala1-3(Fuca1-2)Galb1-4(Fuca1-3)GlcNAcb-Sp8	0	0	#DIV/0!
357	Fuca1-2Galb1-3GlcNAcb1-2Mana1-6(Fuca1-2Galb1-3GlcNAcb1-2Mana1-3)Manb1-4GlcNAcb1-4GlcNAcb-Sp20	0.25	0.5	200																106	Gala1-3(Fuca1-2)Galb1-4Glcb-Sp0	0	0	#DIV/0!
358	Fuca1-2Galb1-4GlcNAcb1-2Mana1-6(Fuca1-2Galb1-4GlcNAcb1-2Mana1-3)Manb1-4GlcNAcb1-4GlcNAcb-Sp20	0.5	0.57735	115.47																107	Gala1-3(Fuca1-2)Galb-Sp8	0	0.816497	#DIV/0!
359	Fuca1-2Galb1-4(Fuca1-3)GlcNAcb1-2Mana1-6(Fuca1-2Galb1-4(Fuca1-3)GlcNAcb1-2Mana1-3)Manb1-4GlcNAcb1-4GlcNAb-Sp20	0	0	#DIV/0!																109	Gala1-4(Gala1-3)Galb1-4GlcNAcb-Sp8	0	0	#DIV/0!
360	Gala1-3Galb1-4GlcNAcb1-2Mana1-6(Gala1-3Galb1-4GlcNAcb1-2Mana1-3)Manb1-4GlcNAcb1-4GlcNAcb-Sp20	0.25	0.5	200																113	Gala1-3Galb1-4(Fuca1-3)GlcNAcb-Sp8	0	0	#DIV/0!
361	Galb1-4GlcNAcb1-2Mana1-6(Mana1-3)Manb1-4GlcNAcb1-4GlcNAcb-Sp12	0.5	0.57735	115.47																118	Gala1-3Galb-Sp8	0	0	#DIV/0!
362	Fuca1-4(Galb1-3)GlcNAcb1-2Mana1-6(Fuca1-4(Galb1-3)GlcNAcb1-2Mana1-3)Manb1-4GlcNAcb1-4(Fuca1-6)GlcNAcb-Sp22	0	0	#DIV/0!																119	Gala1-4(Fuca1-2)Galb1-4GlcNAcb-Sp8	0	0	#DIV/0!
363	Neu5Aca2-6GlcNAcb1-4GlcNAc-Sp21	0	0	#DIV/0!																120	Gala1-4Galb1-4GlcNAcb-Sp0	0	0	#DIV/0!
364	Neu5Aca2-6GlcNAcb1-4GlcNAcb1-4GlcNAc-Sp21	0	0	#DIV/0!																126	Galb1-3(Fuca1-4)GlcNAcb1-3Galb1-4(Fuca1-3)GlcNAcb-Sp0	0	0	#DIV/0!
365	Galb1-4(Fuca1-3)GlcNAcb1-6(Fuca1-2Galb1-4GlcNAcb1-3)Galb1-4Glc-Sp21	0.25	0.5	200																129	Galb1-3(Fuca1-4)GlcNAc-Sp8	0	0.816497	#DIV/0!
366	Galb1-4GlcNAcb1-2Mana1-6(Galb1-4GlcNAcb1-4(Galb1-4GlcNAcb1-2)Mana1-3)Manb1-4GlcNAcb1-4GlcNAc-Sp21	0.25	0.5	200																131	Galb1-4GlcNAcb1-6GalNAca-Sp8	0	0	#DIV/0!
367	GalNAca1-3(Fuca1-2)Galb1-4GlcNAcb1-2Mana1-6(GalNAca1-3(Fuca1-2)Galb1-4GlcNAcb1-2Mana1-3)Manb1-4GlcNAcb1-4GlcNAcb-Sp20	-0.75	0.5	-66.6667																135	Neu5Aca2-6(Galb1-3)GalNAca-Sp8	0	0.816497	#DIV/0!
368	Gala1-3(Fuca1-2)Galb1-4GlcNAcb1-2Mana1-6(Gala1-3(Fuca1-2)Galb1-4GlcNAcb1-2Mana1-3)Manb1-4GlcNAcb1-4GlcNAcb-Sp20	0.25	0.5	200																136	Neu5Aca2-6(Galb1-3)GalNAca-Sp14	0	0	#DIV/0!
369	Gala1-3Galb1-4(Fuca1-3)GlcNAcb1-2Mana1-6(Gala1-3Galb1-4(Fuca1-3)GlcNAcb1-2Mana1-3)Manb1-4GlcNAcb1-4GlcNAcb-Sp20	0.25	0.5	200																139	Galb1-3GalNAca-Sp8	0	0	#DIV/0!
370	GalNAca1-3(Fuca1-2)Galb1-3GlcNAcb1-2Mana1-6(GalNAca1-3(Fuca1-2)Galb1-3GlcNAcb1-2Mana1-3)Manb1-4GlcNAcb1-4GlcNAcb-Sp20	0.25	0.5	200																140	Galb1-3GalNAca-Sp14	0	0	#DIV/0!
371	Fuca1-4(Fuca1-2Galb1-3)GlcNAcb1-2Mana1-3(Fuca1-4(Fuca1-2Galb1-3)GlcNAcb1-2Mana1-3)Manb1-4GlcNAcb1-4GlcNAcb-Sp19	0.25	0.5	200																141	Galb1-3GalNAca-Sp16	0	0	#DIV/0!
372	Neu5Aca2-3Galb1-4GlcNAcb1-3GalNAc-Sp14	0.25	0.5	200																145	Galb1-3GalNAcb1-4Galb1-4Glcb-Sp8	0	0	#DIV/0!
373	Neu5Aca2-6Galb1-4GlcNAcb1-3GalNAc-Sp14	0.75	0.5	66.6667																147	Galb1-3GlcNAcb1-3Galb1-4GlcNAcb-Sp0	0	0	#DIV/0!
374	Neu5Aca2-3Galb1-4(Fuca1-3)GlcNAcb1-3GalNAca-Sp14	1	0	0																148	Galb1-3GlcNAcb1-3Galb1-4Glcb-Sp10	0	0	#DIV/0!
375	GalNAcb1-4GlcNAcb1-2Mana1-6(GalNAcb1-4GlcNAcb1-2Mana1-3)Manb1-4GlcNAcb1-4GlcNAc-Sp12	0.25	0.5	200																149	Galb1-3GlcNAcb-Sp0	0	0	#DIV/0!
376	Galb1-3GalNAca1-3(Fuca1-2)Galb1-4Glc-Sp0	0	0	#DIV/0!																154	Galb1-4(Fuca1-3)GlcNAcb1-3Galb1-4(Fuca1-3)GlcNAcb1-3Galb1-4(Fuca1-3)GlcNAcb-Sp0	0	0	#DIV/0!
377	Galb1-3GalNAca1-3(Fuca1-2)Galb1-4GlcNAc-Sp0	0.5	0.57735	115.47																155	Galb1-4(6S)Glcb-Sp0	0	0	#DIV/0!
378	Galb1-3GlcNAcb1-3Galb1-4GlcNAcb1-6(Galb1-3GlcNAcb1-3)Galb1-4Glcb-Sp0	0.75	0.5	66.6667																156	Galb1-4(6S)Glcb-Sp8	0	0	#DIV/0!
379	Galb1-4(Fuca1-3)GlcNAcb1-6(Galb1-3GlcNAcb1-3)Galb1-4Glc-Sp21	0	0	#DIV/0!																158	Galb1-4GalNAcb1-3(Fuca1-2)Galb1-4GlcNAcb-Sp8	0	0	#DIV/0!
380	Galb1-4GlcNAcb1-6(Fuca1-4(Fuca1-2Galb1-3)GlcNAcb1-3)Galb1-4Glc-Sp21	0.25	0.5	200																159	Galb1-4GlcNAcb1-3GalNAca-Sp8	0	0	#DIV/0!
381	Galb1-4(Fuca1-3)GlcNAcb1-6(Fuca1-4(Fuca1-2Galb1-3)GlcNAcb1-3)Galb1-4Glc-Sp21	0	0	#DIV/0!																160	Galb1-4GlcNAcb1-3GalNAc-Sp14	0	0	#DIV/0!
382	Galb1-3GlcNAcb1-3Galb1-4(Fuca1-3)GlcNAcb1-6(Galb1-3GlcNAcb1-3)Galb1-4Glc-Sp21	0	0	#DIV/0!																164	Galb1-4GlcNAcb1-3Galb1-4Glcb-Sp0	0	0	#DIV/0!
383	Galb1-4GlcNAcb1-6(Galb1-4GlcNAcb1-2)Mana1-6(Galb1-4GlcNAcb1-4(Galb1-4GlcNAcb1-2)Mana1-3)Manb1-4GlcNAcb1-4GlcNAcb-Sp21	0	0	#DIV/0!																168	Galb1-4GlcNAcb-Sp0	0	0	#DIV/0!
384	GlcNAcb1-2Mana1-6(GlcNAcb1-4(GlcNAcb1-2)Mana1-3)Manb1-4GlcNAcb1-4GlcNAc-Sp21	-0.25	0.5	-200																169	Galb1-4GlcNAcb-Sp8	0	0	#DIV/0!
385	Fuca1-2Galb1-3GalNAca1-3(Fuca1-2)Galb1-4Glcb-Sp0	0.25	0.5	200																170	Galb1-4GlcNAcb-Sp23	0	0	#DIV/0!
386	Fuca1-2Galb1-3GalNAca1-3(Fuca1-2)Galb1-4GlcNAcb-Sp0	0	0	#DIV/0!																171	Galb1-4Glcb-Sp0	0	0	#DIV/0!
387	Galb1-3GlcNAcb1-3GalNAca-Sp14	0	0	#DIV/0!																178	GlcNAcb1-6(GlcNAcb1-3)Galb1-4GlcNAcb-Sp8	0	0	#DIV/0!
388	GalNAcb1-4(Neu5Aca2-3)Galb1-4GlcNAcb1-3GalNAca-Sp14	0.25	0.5	200																179	GlcNAcb1-3GalNAca-Sp8	0	0	#DIV/0!
389	GalNAca1-3(Fuca1-2)Galb1-3GalNAca1-3(Fuca1-2)Galb1-4GlcNAcb-Sp0	0	0	#DIV/0!																182	GlcNAcb1-3Galb1-4GlcNAcb-Sp0	0	0	#DIV/0!
390	Gala1-3Galb1-3GlcNAcb1-2Mana1-6(Gala1-3Galb1-3GlcNAcb1-2Mana1-3)Manb1-4GlcNAcb1-4GlcNAc-Sp19	0.5	0.57735	115.47																183	GlcNAcb1-3Galb1-4GlcNAcb-Sp8	0	0	#DIV/0!
391	Gala1-3Galb1-3(Fuca1-4)GlcNAcb1-2Mana1-6(Gala1-3Galb1-3(Fuca1-4)GlcNAcb1-2Mana1-3)Manb1-4GlcNAcb1-4GlcNAc-Sp19	0	0	#DIV/0!																185	GlcNAcb1-3Galb1-4Glcb-Sp0	0	0	#DIV/0!
392	Neu5Aca2-3Galb1-3GlcNAcb1-2Mana1-6(Neu5Aca2-3Galb1-3GlcNAcb1-2Mana1-3)Manb1-4GlcNAcb1-4GlcNAc-Sp19	0	0	#DIV/0!																190	GlcNAcb1-4GlcNAcb1-4GlcNAcb1-4GlcNAcb1-4GlcNAcb1-Sp8	0	0	#DIV/0!
393	GlcNAcb1-2Mana1-6(Galb1-4GlcNAcb1-2Mana1-3)Manb1-4GlcNAcb1-4GlcNAc-Sp12	0.25	0.5	200																191	GlcNAcb1-4GlcNAcb1-4GlcNAcb-Sp8	0	0	#DIV/0!
394	Galb1-4GlcNAcb1-2Mana1-6(GlcNAcb1-2Mana1-3)Manb1-4GlcNAcb1-4GlcNAc-Sp12	0	0	#DIV/0!																192	GlcNAcb1-6GalNAca-Sp8	0	0	#DIV/0!
395	Neu5Aca2-3Galb1-3GlcNAcb1-3GalNAca-Sp14	0.5	0.57735	115.47																196	Glca1-4Glca-Sp8	0	0	#DIV/0!
396	Fuca1-2Galb1-4GlcNAcb1-3GalNAca-Sp14	0	0	#DIV/0!																197	Glca1-6Glca1-6Glcb-Sp8	0	0	#DIV/0!
397	Galb1-4(Fuca1-3)GlcNAcb1-3GalNAca-Sp14	0.75	0.5	66.6667																200	G-ol-Sp8	0	0	#DIV/0!
398	GalNAca1-3GalNAcb1-3Gala1-4Galb1-4GlcNAcb-Sp0	0.25	0.5	200																201	GlcAa-Sp8	0	0	#DIV/0!
399	Gala1-4Galb1-3GlcNAcb1-2Mana1-6(Gala1-4Galb1-3GlcNAcb1-2Mana1-3)Manb1-4GlcNAcb1-4GlcNAcb-Sp19	0.25	0.5	200																202	GlcAb-Sp8	0	0	#DIV/0!
400	Gala1-4Galb1-4GlcNAcb1-2Mana1-6(Gala1-4Galb1-4GlcNAcb1-2Mana1-3)Manb1-4GlcNAcb1-4GlcNAcb-Sp24	0.5	0.57735	115.47																206	KDNa2-3Galb1-4GlcNAcb-Sp0	0	0	#DIV/0!
401	Gala1-3Galb1-4GlcNAcb1-3GalNAca-Sp14	0	0	#DIV/0!																207	Mana1-2Mana1-2Mana1-3Mana-Sp9	0	0	#DIV/0!
402	Galb1-3GlcNAcb1-6Galb1-4GlcNAcb-Sp0	0.75	0.5	66.6667																209	Mana1-2Mana1-3Mana-Sp9	0	0	#DIV/0!
403	Galb1-3GlcNAca1-6Galb1-4GlcNAcb-Sp0	0.25	0.5	200																210	Mana1-6(Mana1-2Mana1-3)Mana1-6(Mana1-2Mana1-3)Manb1-4GlcNAcb1-4GlcNAcb-Sp12	0	0	#DIV/0!
404	GalNAcb1-3Gala1-6Galb1-4Glcb-Sp8	0	0	#DIV/0!																212	Mana1-2Mana1-6(Mana1-2Mana1-3)Mana1-6(Mana1-2Mana1-2Mana1-3)Manb1-4GlcNAcb1-4GlcNAcb-Sp12	0	0	#DIV/0!
405	Gala1-3(Fuca1-2)Galb1-4(Fuca1-3)Glcb-Sp21	0.5	0.57735	115.47																214	Mana1-2Mana1-2Mana1-6(Mana1-3)Mana-Sp9	0	0	#DIV/0!
406	Galb1-4GlcNAcb1-6(Neu5Aca2-6Galb1-3GlcNAcb1-3)Galb1-4Glc-Sp21	0	0	#DIV/0!																218	Neu5Aca2-3Galb1-4GlcNAcb1-3Galb1-4(Fuca1-3)GlcNAcb-Sp0	0	0	#DIV/0!
407	Galb1-3GalNAcb1-4(Neu5Aca2-8Neu5Aca2-3)Galb1-4Glcb-Sp0	0	0	#DIV/0!																219	(3S)Galb1-4(Fuca1-3)(6S)GlcNAcb-Sp8	0	0	#DIV/0!
408	Neu5Aca2-3Galb1-3GalNAcb1-4(Neu5Aca2-8Neu5Aca2-3)Galb1-4Glcb-Sp0	0.5	0.57735	115.47																222	Fuca1-2(6S)Galb1-4(6S)Glcb-Sp0	0	0	#DIV/0!
409	Gala1-3(Fuca1-2)Galb1-4GlcNAcb1-3GalNAca-Sp14	0.5	0.57735	115.47																225	GalNAcb1-4(Neu5Aca2-8Neu5Aca2-8Neu5Aca2-8Neu5Aca2-3)Galb1-4Glcb-Sp0	0	0	#DIV/0!
410	GalNAca1-3(Fuca1-2)Galb1-4GlcNAcb1-3GalNAca-Sp14	0	0	#DIV/0!																226	GalNAcb1-4(Neu5Aca2-8Neu5Aca2-8Neu5Aca2-3)Galb1-4Glcb-Sp0	0	0	#DIV/0!
411	GalNAca1-3GalNAcb1-3Gala1-4Galb1-4Glcb-Sp0	0.25	0.5	200																227	Neu5Aca2-8Neu5Aca2-8Neu5Aca2-3Galb1-4Glcb-Sp0	0	0	#DIV/0!
412	Fuca1-2Galb1-4(Fuca1-3)GlcNAcb1-3GalNAca-Sp14	0	0	#DIV/0!																228	GalNAcb1-4(Neu5Aca2-8Neu5Aca2-3)Galb1-4Glcb-Sp0	0	0	#DIV/0!
413	Gala1-3(Fuca1-2)Galb1-4(Fuca1-3)GlcNAcb1-3GalNAc-Sp14	0.25	0.5	200																229	Neu5Aca2-8Neu5Aca2-8Neu5Aca-Sp8	0	0	#DIV/0!
414	GalNAca1-3(Fuca1-2)Galb1-4(Fuca1-3)GlcNAcb1-3GalNAc-Sp14	0.5	0.57735	115.47																231	GalNAcb1-4(Neu5Aca2-3)Galb1-4GlcNAcb-Sp8	0	0	#DIV/0!
415	Galb1-4(Fuca1-3)GlcNAcb1-2Mana1-6(Galb1-4(Fuca1-3)GlcNAcb1-2Mana1-3)Manb1-4GlcNAcb1-4(Fuca1-6)GlcNAcb-Sp22	0	0	#DIV/0!																232	GalNAcb1-4(Neu5Aca2-3)Galb1-4Glcb-Sp0	0	0	#DIV/0!
416	Fuca1-2Galb1-4GlcNAcb1-2Mana1-6(Fuca1-2Galb1-4GlcNAcb1-2Mana1-3)Manb1-4GlcNAcb1-4(Fuca1-6)GlcNAcb-Sp22	0	0	#DIV/0!																233	Neu5Aca2-3Galb1-3GalNAcb1-4(Neu5Aca2-3)Galb1-4Glcb-Sp0	0	0	#DIV/0!
417	GlcNAcb1-2(GlcNAcb1-6)Mana1-6(GlcNAcb1-2Mana1-3)Manb1-4GlcNAcb1-4GlcNAcb-Sp19	0.25	0.5	200																234	Neu5Aca2-6(Neu5Aca2-3)GalNAca-Sp8	0	0	#DIV/0!
418	Fuca1-2Galb1-3GlcNAcb1-3GalNAc-Sp14	0	0	#DIV/0!																235	Neu5Aca2-3GalNAca-Sp8	0	0	#DIV/0!
419	Gala1-3(Fuca1-2)Galb1-3GlcNAcb1-3GalNAc-Sp14	0	0	#DIV/0!																239	Neu5Aca2-3Galb1-3(Fuca1-4)GlcNAcb1-3Galb1-4(Fuca1-3)GlcNAcb-Sp0	0	0.816497	#DIV/0!
420	GalNAca1-3(Fuca1-2)Galb1-3GlcNAcb1-3GalNAc-Sp14	0.75	0.5	66.6667																240	Neu5Aca2-3Galb1-4(Neu5Aca2-3Galb1-3)GlcNAcb-Sp8	0	0	#DIV/0!
421	Gala1-3Galb1-3GlcNAcb1-3GalNAc-Sp14	0	0.816497	#DIV/0!																243	Neu5Aca2-6(Neu5Aca2-3Galb1-3)GalNAca-Sp14	0	0	#DIV/0!
422	Fuca1-2Galb1-3GlcNAcb1-2Mana1-6(Fuca1-2Galb1-3GlcNAcb1-2Mana1-3)Manb1-4GlcNAcb1-4(Fuca1-6)GlcNAcb-Sp22	0.25	0.5	200																253	Neu5Aca2-3Galb1-4(Fuca1-3)GlcNAcb-Sp8	0	0	#DIV/0!
423	Gala1-3(Fuca1-2)Galb1-4GlcNAcb1-2Mana1-6(Gala1-3(Fuca1-2)Galb1-4GlcNAcb1-2Mana1-3)Manb1-4GlcNAcb1-4(Fuca1-6)GlcNAcb-Sp22	0.25	0.5	200																254	Neu5Aca2-3Galb1-4(Fuca1-3)GlcNAcb1-3Galb-Sp8	0	0	#DIV/0!
424	Galb1-3GlcNAcb1-6(Galb1-3GlcNAcb1-2)Mana1-6(Galb1-3GlcNAcb1-2Mana1-3)Manb1-4GlcNAcb1-4GlcNAcb-Sp19	0.25	0.5	200																257	Neu5Aca2-3Galb1-4GlcNAcb-Sp0	0	0	#DIV/0!
425	Galb1-4GlcNAcb1-6(Fuca1-2Galb1-3GlcNAcb1-3)Galb1-4Glc-Sp21	0	0	#DIV/0!																258	Neu5Aca2-3Galb1-4GlcNAcb-Sp8	0	0	#DIV/0!
426	Fuca1-3GlcNAcb1-6(Galb1-4GlcNAcb1-3)Galb1-4Glc-Sp21	0.75	0.5	66.6667																259	Neu5Aca2-3Galb1-4GlcNAcb1-3Galb1-4GlcNAcb-Sp0	0	0.816497	#DIV/0!
427	GlcNAcb1-2Mana1-6(GlcNAcb1-4)(GlcNAcb1-2Mana1-3)Manb1-4GlcNAcb1-4GlcNAc-Sp21	0	0	#DIV/0!																260	Fuca1-2Galb1-4(6S)Glcb-Sp0	0	0	#DIV/0!
428	GlcNAcb1-2Mana1-6(GlcNAcb1-4)(GlcNAcb1-4(GlcNAcb1-2)Mana1-3)Manb1-4GlcNAcb1-4GlcNAc-Sp21	0.25	0.5	200																261	Neu5Aca2-3Galb1-4Glcb-Sp0	0	0	#DIV/0!
429	GlcNAcb1-6(GlcNAcb1-2)Mana1-6(GlcNAcb1-4)(GlcNAcb1-2Mana1-3)Manb1-4GlcNAcb1-4GlcNAc-Sp21	0	0	#DIV/0!																262	Neu5Aca2-3Galb1-4Glcb-Sp8	0	0	#DIV/0!
430	GlcNAcb1-6(GlcNAcb1-2)Mana1-6(GlcNAcb1-4)(GlcNAcb1-4(GlcNAcb1-2)Mana1-3)Manb1-4GlcNAcb1-4GlcNAc-Sp21	0	0	#DIV/0!																264	Neu5Aca2-6GalNAcb1-4GlcNAcb-Sp0	0	0	#DIV/0!
431	Galb1-4GlcNAcb1-2Mana1-6(GlcNAcb1-4)(Galb1-4GlcNAcb1-2Mana1-3)Manb1-4GlcNAcb1-4GlcNAc-Sp21	0.5	0.57735	115.47																265	Neu5Aca2-6Galb1-4(6S)GlcNAcb-Sp8	0	0	#DIV/0!
432	Galb1-4GlcNAcb1-2Mana1-6(GlcNAcb1-4)(Galb1-4GlcNAcb1-4(Galb1-4GlcNAcb1-2)Mana1-3)Manb1-4GlcNAcb1-4GlcNAc-Sp21	0.5	0.57735	115.47																271	Neu5Aca2-6Galb1-4Glcb-Sp8	0	0	#DIV/0!
433	Galb1-4GlcNAcb1-6(Galb1-4GlcNAcb1-2)Mana1-6(GlcNAcb1-4)(Galb1-4GlcNAcb1-2Mana1-3)Manb1-4GlcNAcb1-4GlcNAc-Sp21	0.25	0.5	200																273	Neu5Aca2-8Neu5Aca-Sp8	0	0.816497	#DIV/0!
434	Galb1-4GlcNAcb1-6(Galb1-4GlcNAcb1-2)Mana1-6(GlcNAcb1-4)(Galb1-4GlcNAcb1-4(Galb1-4GlcNAcb1-2)Mana1-3)Manb1-4GlcNAcb1-4GlcNAc-Sp21	0.5	0.57735	115.47																276	Neu5Acb2-6GalNAca-Sp8	0	0	#DIV/0!
435	Galb1-4Galb-Sp10	0.5	0.57735	115.47																277	Neu5Acb2-6Galb1-4GlcNAcb-Sp8	0	0	#DIV/0!
436	Galb1-6Galb-Sp10	0	0	#DIV/0!																284	Neu5Gca2-6Galb1-4GlcNAcb-Sp0	0	0	#DIV/0!
437	Neu5Aca2-3Galb1-4GlcNAcb1-3Galb-Sp8	0	0	#DIV/0!																286	Neu5Aca2-3Galb1-4GlcNAcb1-6(Galb1-3)GalNAca-Sp14	0	0	#DIV/0!
438	GalNAcb1-6GalNAcb-Sp8	0.75	0.5	66.6667																290	Galb1-4(Fuca1-3)GlcNAcb1-3Galb1-3(Fuca1-4)GlcNAcb-Sp0	0	0	#DIV/0!
439	(6S)Galb1-3GlcNAcb-Sp0	0.5	0.57735	115.47																291	Galb1-4GlcNAcb1-3Galb1-3GlcNAcb-Sp0	0	0	#DIV/0!
440	(6S)Galb1-3(6S)GlcNAc-Sp0	0	0	#DIV/0!																295	(6S)Galb1-4(6S)GlcNAcb-Sp0	0	0	#DIV/0!
441	Fuca1-2Galb1-4 GlcNAcb1-2Mana1-6(Fuca1-2Galb1-4GlcNAcb1-2(Fuca1-2Galb1-4GlcNAcb1-4)Mana1-3)Manb1-4GlcNAcb1-4GlcNAcb-Sp12	0	0	#DIV/0!																297	Neu5Aca2-3Galb1-4(Fuca1-3)GlcNAcb1-6(Galb1-3)GalNAca-Sp14	0	0	#DIV/0!
442	Fuca1-2Galb1-4(Fuca1-3)GlcNAcb1-2Mana1-6(Fuca1-2Galb1-4(Fuca1-3)GlcNAcb1-4(Fuca1-2Galb1-4(Fuca1-3)GlcNAcb1-2)Mana1-3)Manb1-4GlcNAcb1-4GlcNAcb-Sp12	0.5	0.57735	115.47																298	Galb1-3Galb1-4GlcNAcb-Sp8	0	0.816497	#DIV/0!
443	Galb1-4(Fuca1-3)GlcNAcb1-6GalNAc-Sp14	0	0	#DIV/0!																306	Neu5Aca2-6Galb1-4GlcNAcb1-2Mana1-6(GlcNAcb1-2Mana1-3)Manb1-4GlcNAcb1-4GlcNAcb-Sp12	0	0	#DIV/0!
444	Galb1-4GlcNAcb1-2Mana-Sp0	0.25	0.5	200																307	GlcNAcb1-3Man-Sp10	0	0	#DIV/0!
445	Fuca1-2Galb1-4GlcNAcb1-6(Fuca1-2Galb1-4GlcNAcb1-3)GalNAc-Sp14	0	0	#DIV/0!																309	GlcNAcb1-4GlcNAcb-Sp12	0	0	#DIV/0!
446	Gala1-3(Fuca1-2)Galb1-4GlcNAcb1-6(Gala1-3(Fuca1-2)Galb1-4GlcNAcb1-3)GalNAc-Sp14	0.5	0.57735	115.47																314	Mana1-2Mana1-6(Mana1-2Mana1-3)Mana1-6(Mana1-2Mana1-2Mana1-3)Mana-Sp9	0	0	#DIV/0!
447	GalNAca1-3(Fuca1-2)Galb1-4GlcNAcb1-6(GalNAca1-3(Fuca1-2)Galb1-4GlcNAcb1-3)GalNAc-Sp14	0	0	#DIV/0!																315	Neu5Aca2-3Galb1-4GlcNAcb1-6(Neu5Aca2-3Galb1-3)GalNAca-Sp14	0	0	#DIV/0!
448	Neu5Aca2-8Neu5Aca2-3Galb1-3GalNAcb1-4(Neu5Aca2-8Neu5Aca2-3)Galb1-4Glcb-Sp0	0.25	0.5	200																321	Galb1-3GlcNAcb1-2Mana1-6(Galb1-3GlcNAcb1-2Mana1-3)Manb1-4GlcNAcb1-4GlcNAcb-Sp19	0	0	#DIV/0!
449	GalNAcb1-4Galb1-4Glcb-Sp0	-0.25	0.5	-200																329	Neu5Aca2-6Galb1-4GlcNAcb1-3Galb1-4GlcNAcb1-3Galb1-4GlcNAcb-Sp0	0	0	#DIV/0!
450	GalNAca1-3(Fuca1-2)Galb1-4GlcNAcb1-2Mana1-6(GalNAca1-3(Fuca1-2)Galb1-4GlcNAcb1-2Mana1-3)Manb1-4GlcNAcb1-4(Fuca1-6)GlcNAcb-Sp22	0.5	0.57735	115.47																330	Gala1-4Galb1-4GlcNAcb1-3Galb1-4Glcb-Sp0	0	0	#DIV/0!
451	Gala1-3(Fuca1-2)Galb1-3GlcNAcb1-2Mana1-6(Gala1-3(Fuca1-2)Galb1-3GlcNAcb1-2Mana1-3)Manb1-4GlcNAcb1-4(Fuca1-6)GlcNAcb-Sp22	0.25	0.5	200																332	GalNAca1-3(Fuca1-2)Galb1-4GlcNAcb1-3Galb1-4GlcNAcb-Sp0	0	0	#DIV/0!
452	Neu5Aca2-6Galb1-4GlcNAcb1-6(Fuca1-2Galb1-3GlcNAcb1-3)Galb1-4Glc-Sp21	0	0	#DIV/0!																333	GalNAca1-3(Fuca1-2)Galb1-4GlcNAcb1-3Galb1-4GlcNAcb1-3Galb1-4GlcNAcb-Sp0	0	0	#DIV/0!
453	GalNAca1-3(Fuca1-2)Galb1-3GlcNAcb1-2Mana1-6(GalNAca1-3(Fuca1-2)Galb1-3GlcNAcb1-2Mana1-3)Manb1-4GlcNAcb1-4(Fuca1-6)GlcNAcb-Sp22	0	0	#DIV/0!																337	GlcNAca1-4Galb1-3GlcNAcb-Sp0	0	0	#DIV/0!
454	Galb1-4GlcNAcb1-6(Galb1-4GlcNAcb1-2)Mana1-6(Galb1-4GlcNAcb1-2Mana1-3)Manb1-4GlcNAcb1-4GlcNAcb-Sp19	0	0	#DIV/0!																346	Galb1-4GlcNAcb1-2Mana1-3Manb1-4GlcNAcb1-4GlcNAc-Sp12	0	0	#DIV/0!
455	Neu5Aca2-3Galb1-4GlcNAcb1-2Mana1-6(GlcNAcb1-4)(Neu5Aca2-3Galb1-4GlcNAcb1-2Mana1-3)Manb1-4GlcNAcb1-4GlcNAcb-Sp21	0.25	0.5	200																352	(6S)GlcNAcb1-3Galb1-4GlcNAcb-Sp0	0	0	#DIV/0!
456	Neu5Aca2-3Galb1-4GlcNAcb1-4Mana1-6(GlcNAcb1-4)(Neu5Aca2-3Galb1-4GlcNAcb1-4(Neu5Aca2-3Galb1-4GlcNAcb1-2)Mana1-3)Manb1-4GlcNAcb1-4GlcNAcb-Sp21	0.25	0.5	200																354	KDNa2-6Galb1-4GlcNAc-Sp0	0	0	#DIV/0!
457	Neu5Aca2-3Galb1-4GlcNAcb1-6(Neu5Aca2-3Galb1-4GlcNAcb1-2)Mana1-6(GlcNAcb1-4)(Neu5Aca2-3Galb1-4GlcNAcb1-2Mana1-3)Manb1-4GlcNAcb1-4GlcNAcb-Sp21	0.5	0.57735	115.47																355	KDNa2-3Galb1-4Glc-Sp0	0	0.816497	#DIV/0!
458	Neu5Aca2-3Galb1-4GlcNAcb1-6(Neu5Aca2-3Galb1-4GlcNAcb1-2)Mana1-6(GlcNAcb1-4)(Neu5Aca2-3Galb1-4GlcNAcb1-4(Neu5Aca2-3Galb1-4GlcNAcb1-2)Mana1-3)Manb1-4GlcNAcb1-4GlcNAcb-Sp21	0.25	0.5	200																356	KDNa2-3Galb1-3GalNAca-Sp14	0	0	#DIV/0!
459	Neu5Aca2-6Galb1-4GlcNAcb1-2Mana1-6(GlcNAcb1-4)(Neu5Aca2-6Galb1-4GlcNAcb1-2Mana1-3)Manb1-4GlcNAcb1-4GlcNAcb-Sp21	0.5	0.57735	115.47																359	Fuca1-2Galb1-4(Fuca1-3)GlcNAcb1-2Mana1-6(Fuca1-2Galb1-4(Fuca1-3)GlcNAcb1-2Mana1-3)Manb1-4GlcNAcb1-4GlcNAb-Sp20	0	0	#DIV/0!
460	Neu5Aca2-6Galb1-4GlcNAcb1-4Mana1-6(GlcNAcb1-4)(Neu5Aca2-6Galb1-4GlcNAcb1-4(Neu5Aca2-6Galb1-4GlcNAcb1-2)Mana1-3)Manb1-4GlcNAcb1-4GlcNAcb-Sp21	0	0	#DIV/0!																362	Fuca1-4(Galb1-3)GlcNAcb1-2Mana1-6(Fuca1-4(Galb1-3)GlcNAcb1-2Mana1-3)Manb1-4GlcNAcb1-4(Fuca1-6)GlcNAcb-Sp22	0	0	#DIV/0!
461	Neu5Aca2-6Galb1-4GlcNAcb1-6(Neu5Aca2-6Galb1-4GlcNAcb1-2)Mana1-6(GlcNAcb1-4)(Neu5Aca2-6Galb1-4GlcNAcb1-2Mana1-3)Manb1-4GlcNAcb1-4GlcNAcb-Sp21	0	0	#DIV/0!																363	Neu5Aca2-6GlcNAcb1-4GlcNAc-Sp21	0	0	#DIV/0!
462	Neu5Aca2-6Galb1-4GlcNAcb1-6(Neu5Aca2-6Galb1-4GlcNAcb1-2)Mana1-6(GlcNAcb1-4)(Neu5Aca2-6Galb1-4GlcNAcb1-4(Neu5Aca2-6Galb1-4GlcNAcb1-2)Mana1-3)Manb1-4GlcNAcb1-4GlcNAcb-Sp21	0.75	0.5	66.6667																364	Neu5Aca2-6GlcNAcb1-4GlcNAcb1-4GlcNAc-Sp21	0	0	#DIV/0!
463	Gala1-3(Fuca1-2)Galb1-3GalNAca-Sp8	0.25	0.5	200																376	Galb1-3GalNAca1-3(Fuca1-2)Galb1-4Glc-Sp0	0	0	#DIV/0!
464	Gala1-3(Fuca1-2)Galb1-3GalNAcb-Sp8	1	0	0																379	Galb1-4(Fuca1-3)GlcNAcb1-6(Galb1-3GlcNAcb1-3)Galb1-4Glc-Sp21	0	0	#DIV/0!
465	Glca1-6Glca1-6Glca1-6Glcb-Sp10	0	0	#DIV/0!																381	Galb1-4(Fuca1-3)GlcNAcb1-6(Fuca1-4(Fuca1-2Galb1-3)GlcNAcb1-3)Galb1-4Glc-Sp21	0	0	#DIV/0!
466	Glca1-4Glca1-4Glca1-4Glcb-Sp10	0	0	#DIV/0!																382	Galb1-3GlcNAcb1-3Galb1-4(Fuca1-3)GlcNAcb1-6(Galb1-3GlcNAcb1-3)Galb1-4Glc-Sp21	0	0	#DIV/0!
467	Neu5Aca2-3Galb1-4GlcNAcb1-6(Neu5Aca2-3Galb1-4GlcNAcb1-3)GalNAca-Sp14	0	0	#DIV/0!																383	Galb1-4GlcNAcb1-6(Galb1-4GlcNAcb1-2)Mana1-6(Galb1-4GlcNAcb1-4(Galb1-4GlcNAcb1-2)Mana1-3)Manb1-4GlcNAcb1-4GlcNAcb-Sp21	0	0	#DIV/0!
468	Fuca1-2Galb1-4(Fuca1-3)GlcNAcb1-2Mana1-6(Fuca1-2Galb1-4(Fuca1-3)GlcNAcb1-2Mana1-3)Manb1-4GlcNAcb1-4(Fuca1-6)GlcNAcb-Sp24	0.5	0.57735	115.47																386	Fuca1-2Galb1-3GalNAca1-3(Fuca1-2)Galb1-4GlcNAcb-Sp0	0	0	#DIV/0!
469	Fuca1-2Galb1-3(Fuca1-4)GlcNAcb1-2Mana1-6(Fuca1-2Galb1-3(Fuca1-4)GlcNAcb1-2Mana1-3)Manb1-4GlcNAcb1-4(Fuca1-6)GlcNAcb1-4(Fuca1-6)GlcNAcb-Sp19	0	0	#DIV/0!																387	Galb1-3GlcNAcb1-3GalNAca-Sp14	0	0	#DIV/0!
470	GlcNAcb1-6(GlcNAcb1-2)Mana1-6(GlcNAcb1-2Mana1-3)Manb1-4GlcNAcb1-4(Fuca1-6)GlcNAcb-Sp24	0	0	#DIV/0!																389	GalNAca1-3(Fuca1-2)Galb1-3GalNAca1-3(Fuca1-2)Galb1-4GlcNAcb-Sp0	0	0	#DIV/0!
471	Galb1-3GlcNAcb1-2Mana1-6(GlcNAcb1-4)(Galb1-3GlcNAcb1-2Mana1-3)Manb1-4GlcNAcb1-4GlcNAcb-Sp21	0.5	0.57735	115.47																391	Gala1-3Galb1-3(Fuca1-4)GlcNAcb1-2Mana1-6(Gala1-3Galb1-3(Fuca1-4)GlcNAcb1-2Mana1-3)Manb1-4GlcNAcb1-4GlcNAc-Sp19	0	0	#DIV/0!
472	Neu5Aca2-6Galb1-4GlcNAcb1-6(Galb1-3GlcNAcb1-3)Galb1-4Glcb-Sp21	0	0	#DIV/0!																392	Neu5Aca2-3Galb1-3GlcNAcb1-2Mana1-6(Neu5Aca2-3Galb1-3GlcNAcb1-2Mana1-3)Manb1-4GlcNAcb1-4GlcNAc-Sp19	0	0	#DIV/0!
473	Neu5Aca2-3Galb1-4GlcNAcb1-2Mana-Sp0	0	0	#DIV/0!																394	Galb1-4GlcNAcb1-2Mana1-6(GlcNAcb1-2Mana1-3)Manb1-4GlcNAcb1-4GlcNAc-Sp12	0	0	#DIV/0!
474	Neu5Aca2-3Galb1-4GlcNAcb1-6GalNAca-Sp14	0	0	#DIV/0!																396	Fuca1-2Galb1-4GlcNAcb1-3GalNAca-Sp14	0	0	#DIV/0!
475	Neu5Aca2-6Galb1-4GlcNAcb1-6GalNAca-Sp14	0.5	0.57735	115.47																401	Gala1-3Galb1-4GlcNAcb1-3GalNAca-Sp14	0	0	#DIV/0!
476	Neu5Aca2-6Galb1-4 GlcNAcb1-6(Neu5Aca2-6Galb1-4GlcNAcb1-3)GalNAca-Sp14	0.25	0.5	200																404	GalNAcb1-3Gala1-6Galb1-4Glcb-Sp8	0	0	#DIV/0!
477	Neu5Aca2-6Galb1-4GlcNAcb1-2Mana1-6(Neu5Aca2-6Galb1-4GlcNAcb1-2Mana1-3)Manb1-4GlcNAcb1-4(Fuca1-6)GlcNAcb-Sp24	0	0	#DIV/0!																406	Galb1-4GlcNAcb1-6(Neu5Aca2-6Galb1-3GlcNAcb1-3)Galb1-4Glc-Sp21	0	0	#DIV/0!
478	Neu5Aca2-3Galb1-4GlcNAcb1-2Mana1-6(Neu5Aca2-3Galb1-4GlcNAcb1-2Mana1-3)Manb1-4GlcNAcb1-4(Fuca1-6)GlcNAcb-Sp24	0.25	0.5	200																407	Galb1-3GalNAcb1-4(Neu5Aca2-8Neu5Aca2-3)Galb1-4Glcb-Sp0	0	0	#DIV/0!
479	Mana1-6(Mana1-3)Manb1-4GlcNAcb1-4(Fuca1-6)GlcNAcb-Sp19	0.25	0.5	200																410	GalNAca1-3(Fuca1-2)Galb1-4GlcNAcb1-3GalNAca-Sp14	0	0	#DIV/0!
480	Galb1-4GlcNAcb1-6(Galb1-4GlcNAcb1-2)Mana1-6(Galb1-4GlcNAcb1-2Mana1-3)Manb1-4GlcNAcb1-4(Fuca1-6)GlcNAcb-Sp24	0	0	#DIV/0!																412	Fuca1-2Galb1-4(Fuca1-3)GlcNAcb1-3GalNAca-Sp14	0	0	#DIV/0!
481	Neu5Aca2-3Galb1-3GlcNAcb1-2Mana1-6(GlcNAcb1-4)(Neu5Aca2-3Galb1-3GlcNAcb1-2Mana1-3)Manb1-4GlcNAcb1-4GlcNAc-Sp21	0	0	#DIV/0!																415	Galb1-4(Fuca1-3)GlcNAcb1-2Mana1-6(Galb1-4(Fuca1-3)GlcNAcb1-2Mana1-3)Manb1-4GlcNAcb1-4(Fuca1-6)GlcNAcb-Sp22	0	0	#DIV/0!
482	Neu5Aca2-6Galb1-4GlcNAcb1-6(Fuca1-2Galb1-4(Fuca1-3)GlcNAcb1-3)Galb1-4Glc-Sp21	1	0	0																416	Fuca1-2Galb1-4GlcNAcb1-2Mana1-6(Fuca1-2Galb1-4GlcNAcb1-2Mana1-3)Manb1-4GlcNAcb1-4(Fuca1-6)GlcNAcb-Sp22	0	0	#DIV/0!
483	Galb1-3GlcNAcb1-6GalNAca-Sp14	0.5	0.57735	115.47																418	Fuca1-2Galb1-3GlcNAcb1-3GalNAc-Sp14	0	0	#DIV/0!
484	Gala1-3Galb1-3GlcNAcb1-6GalNAca-Sp14	0	0	#DIV/0!																419	Gala1-3(Fuca1-2)Galb1-3GlcNAcb1-3GalNAc-Sp14	0	0	#DIV/0!
485	Galb1-3(Fuca1-4)GlcNAcb1-6GalNAca-Sp14	0.25	0.5	200																421	Gala1-3Galb1-3GlcNAcb1-3GalNAc-Sp14	0	0.816497	#DIV/0!
486	Neu5Aca2-3Galb1-3GlcNAcb1-6GalNAca-Sp14	0.75	0.5	66.6667																425	Galb1-4GlcNAcb1-6(Fuca1-2Galb1-3GlcNAcb1-3)Galb1-4Glc-Sp21	0	0	#DIV/0!
487	(3S)Galb1-3(Fuca1-4)GlcNAcb-Sp0	0.25	0.5	200																427	GlcNAcb1-2Mana1-6(GlcNAcb1-4)(GlcNAcb1-2Mana1-3)Manb1-4GlcNAcb1-4GlcNAc-Sp21	0	0	#DIV/0!
488	Galb1-4(Fuca1-3)GlcNAcb1-6(Neu5Aca2-6(Neu5Aca2-3Galb1-3)GlcNAcb1-3)Galb1-4Glc-Sp21	0	0	#DIV/0!																429	GlcNAcb1-6(GlcNAcb1-2)Mana1-6(GlcNAcb1-4)(GlcNAcb1-2Mana1-3)Manb1-4GlcNAcb1-4GlcNAc-Sp21	0	0	#DIV/0!
489	Fuca1-2Galb1-4GlcNAcb1-6GalNAca-Sp14	0.25	0.5	200																430	GlcNAcb1-6(GlcNAcb1-2)Mana1-6(GlcNAcb1-4)(GlcNAcb1-4(GlcNAcb1-2)Mana1-3)Manb1-4GlcNAcb1-4GlcNAc-Sp21	0	0	#DIV/0!
490	Gala1-3Galb1-4GlcNAcb1-6GalNAca-Sp14	-0.25	0.5	-200																436	Galb1-6Galb-Sp10	0	0	#DIV/0!
491	Galb1-4(Fuca1-3)GlcNAcb1-2Mana-Sp0	0.75	0.5	66.6667																437	Neu5Aca2-3Galb1-4GlcNAcb1-3Galb-Sp8	0	0	#DIV/0!
492	Fuca1-2(6S)Galb1-3GlcNAcb-Sp0	0	0	#DIV/0!																440	(6S)Galb1-3(6S)GlcNAc-Sp0	0	0	#DIV/0!
493	Gala1-3(Fuca1-2)Galb1-4GlcNAcb1-6GalNAca-Sp14	0	0	#DIV/0!																441	Fuca1-2Galb1-4 GlcNAcb1-2Mana1-6(Fuca1-2Galb1-4GlcNAcb1-2(Fuca1-2Galb1-4GlcNAcb1-4)Mana1-3)Manb1-4GlcNAcb1-4GlcNAcb-Sp12	0	0	#DIV/0!
494	Fuca1-2Galb1-4GlcNAcb1-2Mana-Sp0	0.25	0.5	200																443	Galb1-4(Fuca1-3)GlcNAcb1-6GalNAc-Sp14	0	0	#DIV/0!
495	Fuca1-2Galb1-3(6S)GlcNAcb-Sp0	-0.5	0.57735	-115.47																445	Fuca1-2Galb1-4GlcNAcb1-6(Fuca1-2Galb1-4GlcNAcb1-3)GalNAc-Sp14	0	0	#DIV/0!
496	Fuca1-2(6S)Galb1-3(6S)GlcNAcb-Sp0	0.5	0.57735	115.47																447	GalNAca1-3(Fuca1-2)Galb1-4GlcNAcb1-6(GalNAca1-3(Fuca1-2)Galb1-4GlcNAcb1-3)GalNAc-Sp14	0	0	#DIV/0!
497	Neu5Aca2-6GalNAcb1-4(6S)GlcNAcb-Sp8	0	0	#DIV/0!																452	Neu5Aca2-6Galb1-4GlcNAcb1-6(Fuca1-2Galb1-3GlcNAcb1-3)Galb1-4Glc-Sp21	0	0	#DIV/0!
498	GalNAcb1-4(Fuca1-3)(6S)GlcNAcb-Sp8	0.25	0.5	200																453	GalNAca1-3(Fuca1-2)Galb1-3GlcNAcb1-2Mana1-6(GalNAca1-3(Fuca1-2)Galb1-3GlcNAcb1-2Mana1-3)Manb1-4GlcNAcb1-4(Fuca1-6)GlcNAcb-Sp22	0	0	#DIV/0!
499	(3S)GalNAcb1-4(Fuca1-3)GlcNAcb-Sp8	0.25	0.5	200																454	Galb1-4GlcNAcb1-6(Galb1-4GlcNAcb1-2)Mana1-6(Galb1-4GlcNAcb1-2Mana1-3)Manb1-4GlcNAcb1-4GlcNAcb-Sp19	0	0	#DIV/0!
500	Fuca1-2Galb1-3GlcNAcb1-6(Fuca1-2Galb1-3GlcNAcb1-3)GalNAca-Sp14	0	0	#DIV/0!																460	Neu5Aca2-6Galb1-4GlcNAcb1-4Mana1-6(GlcNAcb1-4)(Neu5Aca2-6Galb1-4GlcNAcb1-4(Neu5Aca2-6Galb1-4GlcNAcb1-2)Mana1-3)Manb1-4GlcNAcb1-4GlcNAcb-Sp21	0	0	#DIV/0!
501	GalNAca1-3(Fuca1-2)Galb1-3GlcNAcb1-6GalNAca-Sp14	0.25	0.5	200																461	Neu5Aca2-6Galb1-4GlcNAcb1-6(Neu5Aca2-6Galb1-4GlcNAcb1-2)Mana1-6(GlcNAcb1-4)(Neu5Aca2-6Galb1-4GlcNAcb1-2Mana1-3)Manb1-4GlcNAcb1-4GlcNAcb-Sp21	0	0	#DIV/0!
502	GlcNAcb1-6(GlcNAcb1-2)Mana1-6(GlcNAcb1-4)(GlcNAcb1-4(GlcNAcb1-2)Mana1-3)Manb1-4GlcNAcb1-4(Fuca1-6)GlcNAc-Sp21	0	0	#DIV/0!																465	Glca1-6Glca1-6Glca1-6Glcb-Sp10	0	0	#DIV/0!
503	Galb1-4GlcNAcb1-6(Galb1-4GlcNAcb1-2)Mana1-6(GlcNAcb1-4)Galb1-4GlcNAcb1-4(Gal b1-4GlcNAcb1-2)Mana1-3)Manb1-4GlcNAcb1-4(Fuca1-6)GlcNAc-Sp21	0	0	#DIV/0!																466	Glca1-4Glca1-4Glca1-4Glcb-Sp10	0	0	#DIV/0!
504	Galb1-3GlcNAca1-3Galb1-4GlcNAcb-Sp8	0	0	#DIV/0!																467	Neu5Aca2-3Galb1-4GlcNAcb1-6(Neu5Aca2-3Galb1-4GlcNAcb1-3)GalNAca-Sp14	0	0	#DIV/0!
505	Galb1-3(6S)GlcNAcb-Sp8	0	0	#DIV/0!																469	Fuca1-2Galb1-3(Fuca1-4)GlcNAcb1-2Mana1-6(Fuca1-2Galb1-3(Fuca1-4)GlcNAcb1-2Mana1-3)Manb1-4GlcNAcb1-4(Fuca1-6)GlcNAcb1-4(Fuca1-6)GlcNAcb-Sp19	0	0	#DIV/0!
506	(6S)(4S)GalNAcb1-4GlcNAc-Sp8	0.5	0.57735	115.47																470	GlcNAcb1-6(GlcNAcb1-2)Mana1-6(GlcNAcb1-2Mana1-3)Manb1-4GlcNAcb1-4(Fuca1-6)GlcNAcb-Sp24	0	0	#DIV/0!
507	(6S)GalNAcb1-4GlcNAc-Sp8	0.25	0.5	200																472	Neu5Aca2-6Galb1-4GlcNAcb1-6(Galb1-3GlcNAcb1-3)Galb1-4Glcb-Sp21	0	0	#DIV/0!
508	(3S)GalNAcb1-4(3S)GlcNAc-Sp8	0	0	#DIV/0!																473	Neu5Aca2-3Galb1-4GlcNAcb1-2Mana-Sp0	0	0	#DIV/0!
509	GalNAcb1-4(6S)GlcNAc-Sp8	0.5	0.57735	115.47																474	Neu5Aca2-3Galb1-4GlcNAcb1-6GalNAca-Sp14	0	0	#DIV/0!
510	(3S)GalNAcb1-4GlcNAc-Sp8	0	0	#DIV/0!																477	Neu5Aca2-6Galb1-4GlcNAcb1-2Mana1-6(Neu5Aca2-6Galb1-4GlcNAcb1-2Mana1-3)Manb1-4GlcNAcb1-4(Fuca1-6)GlcNAcb-Sp24	0	0	#DIV/0!
511	(4S)GalNAcb-Sp10	-0.75	0.5	-66.6667																480	Galb1-4GlcNAcb1-6(Galb1-4GlcNAcb1-2)Mana1-6(Galb1-4GlcNAcb1-2Mana1-3)Manb1-4GlcNAcb1-4(Fuca1-6)GlcNAcb-Sp24	0	0	#DIV/0!
512	Galb1-4(6P)GlcNAcb-Sp0	0.25	0.5	200																481	Neu5Aca2-3Galb1-3GlcNAcb1-2Mana1-6(GlcNAcb1-4)(Neu5Aca2-3Galb1-3GlcNAcb1-2Mana1-3)Manb1-4GlcNAcb1-4GlcNAc-Sp21	0	0	#DIV/0!
513	(6P)Galb1-4GlcNAcb-SP0	0.5	0.57735	115.47																484	Gala1-3Galb1-3GlcNAcb1-6GalNAca-Sp14	0	0	#DIV/0!
514	GalNAca1-3(Fuca1-2)Galb1-4GlcNAcb1-6GalNAc-Sp14	0	0	#DIV/0!																488	Galb1-4(Fuca1-3)GlcNAcb1-6(Neu5Aca2-6(Neu5Aca2-3Galb1-3)GlcNAcb1-3)Galb1-4Glc-Sp21	0	0	#DIV/0!
515	Neu5Aca2-6Galb1-4GlcNAcb1-2Man-Sp0	0	0	#DIV/0!																492	Fuca1-2(6S)Galb1-3GlcNAcb-Sp0	0	0	#DIV/0!
516	Gala1-3Galb1-4GlcNAcb1-2Mana-Sp0	0	0	#DIV/0!																493	Gala1-3(Fuca1-2)Galb1-4GlcNAcb1-6GalNAca-Sp14	0	0	#DIV/0!
517	Gala1-3(Fuca1-2)Galb1-4GlcNAcb1-2Mana-Sp0	0.75	0.5	66.6667																497	Neu5Aca2-6GalNAcb1-4(6S)GlcNAcb-Sp8	0	0	#DIV/0!
518	GalNAca1-3(Fuca1-2)Galb1-4 GlcNAcb1-2Mana-Sp0	0.5	0.57735	115.47																500	Fuca1-2Galb1-3GlcNAcb1-6(Fuca1-2Galb1-3GlcNAcb1-3)GalNAca-Sp14	0	0	#DIV/0!
519	Galb1-3GlcNAcb1-2Mana-Sp0	0	0	#DIV/0!																502	GlcNAcb1-6(GlcNAcb1-2)Mana1-6(GlcNAcb1-4)(GlcNAcb1-4(GlcNAcb1-2)Mana1-3)Manb1-4GlcNAcb1-4(Fuca1-6)GlcNAc-Sp21	0	0	#DIV/0!
520	Gala1-3(Fuca1-2)Galb1-3GlcNAcb1-6GalNAc-Sp14	0	0	#DIV/0!																503	Galb1-4GlcNAcb1-6(Galb1-4GlcNAcb1-2)Mana1-6(GlcNAcb1-4)Galb1-4GlcNAcb1-4(Gal b1-4GlcNAcb1-2)Mana1-3)Manb1-4GlcNAcb1-4(Fuca1-6)GlcNAc-Sp21	0	0	#DIV/0!
521	Neu5Aca2-3Galb1-3GlcNAcb1-2Mana-Sp0	0.5	0.57735	115.47																504	Galb1-3GlcNAca1-3Galb1-4GlcNAcb-Sp8	0	0	#DIV/0!
522	Gala1-3Galb1-3GlcNAcb1-2Mana-Sp0	0.5	0.57735	115.47																505	Galb1-3(6S)GlcNAcb-Sp8	0	0	#DIV/0!
523	GalNAcb1-4GlcNAcb1-2Mana-Sp0	0	0	#DIV/0!																508	(3S)GalNAcb1-4(3S)GlcNAc-Sp8	0	0	#DIV/0!
524	Neu5Aca2-3Galb1-3GalNAcb1-4Galb1-4Glcb-Sp0	0	0	#DIV/0!																510	(3S)GalNAcb1-4GlcNAc-Sp8	0	0	#DIV/0!
525	GlcNAcb1-2 Mana1-6(GlcNAcb1-4)(GlcNAcb1-2Mana1-3)Manb1-4GlcNAcb1-4(Fuca1-6)GlcNAc-Sp21	0	0	#DIV/0!																514	GalNAca1-3(Fuca1-2)Galb1-4GlcNAcb1-6GalNAc-Sp14	0	0	#DIV/0!
526	Galb1-4GlcNAcb1-2 Mana1-6(GlcNAcb1-4)(Galb1-4GlcNAcb1-2Mana1-3)Manb1-4GlcNAcb1-4(Fuca1-6)GlcNAc-Sp21	-0.25	0.5	-200																515	Neu5Aca2-6Galb1-4GlcNAcb1-2Man-Sp0	0	0	#DIV/0!
527	Galb1-4GlcNAcb1-2 Mana1-6(Galb1-4GlcNAcb1-4)(Galb1-4GlcNAcb1-2Mana1-3)Manb1-4GlcNAcb1-4(Fuca1-6)GlcNAc-Sp21	0	0	#DIV/0!																516	Gala1-3Galb1-4GlcNAcb1-2Mana-Sp0	0	0	#DIV/0!
528	Fuca1-4(Galb1-3)GlcNAcb1-2 Mana-Sp0	0.75	0.957427	127.657																519	Galb1-3GlcNAcb1-2Mana-Sp0	0	0	#DIV/0!
529	Neu5Aca2-3Galb1-4(Fuca1-3)GlcNAcb1-2Mana-Sp0	-0.5	0.57735	-115.47																520	Gala1-3(Fuca1-2)Galb1-3GlcNAcb1-6GalNAc-Sp14	0	0	#DIV/0!
530	GlcNAcb1-3Galb1-4GlcNAcb1-6(GlcNAcb1-3)Galb1-4GlcNAc-Sp0	0	0	#DIV/0!																523	GalNAcb1-4GlcNAcb1-2Mana-Sp0	0	0	#DIV/0!
531	GalNAca1-3(Fuca1-2)Galb1-3GalNAcb1-3Gala1-4Galb1-4Glc-Sp21	0.25	0.5	200																524	Neu5Aca2-3Galb1-3GalNAcb1-4Galb1-4Glcb-Sp0	0	0	#DIV/0!
532	Gala1-3(Fuca1-2)Galb1-3GalNAcb1-3Gala1-4Galb1-4Glc-Sp21	0.25	0.5	200																525	GlcNAcb1-2 Mana1-6(GlcNAcb1-4)(GlcNAcb1-2Mana1-3)Manb1-4GlcNAcb1-4(Fuca1-6)GlcNAc-Sp21	0	0	#DIV/0!
533	Galb1-3GalNAcb1-3Gal-Sp21	0	0	#DIV/0!																527	Galb1-4GlcNAcb1-2 Mana1-6(Galb1-4GlcNAcb1-4)(Galb1-4GlcNAcb1-2Mana1-3)Manb1-4GlcNAcb1-4(Fuca1-6)GlcNAc-Sp21	0	0	#DIV/0!
534	GlcNAcb1-3Galb1-4GlcNAcb1-2Mana1-6(GlcNAcb1-3Galb1-4GlcNAcb1-2Mana1-3)Manb1-4GlcNAcb1-4GlcNAcb-Sp12	0.25	0.5	200																530	GlcNAcb1-3Galb1-4GlcNAcb1-6(GlcNAcb1-3)Galb1-4GlcNAc-Sp0	0	0	#DIV/0!
535	GlcNAcb1-3Galb1-4GlcNAcb1-2Mana1-6(GlcNAcb1-3Galb1-4GlcNAcb1-2Mana1-3)Manb1-4GlcNAcb1-4GlcNAcb-Sp25	0	0	#DIV/0!																533	Galb1-3GalNAcb1-3Gal-Sp21	0	0	#DIV/0!
536	Fuca1-2Galb1-4GlcNAcb1-3Galb1-4GlcNAcb1-2Mana1-6(Fuca1-2Galb1-4GlcNAcb1-3Galb1-4GlcNAcb1-2Mana1-3)Manb1-4GlcNAcb1-4GlcNAcb-Sp24	1	0	0																535	GlcNAcb1-3Galb1-4GlcNAcb1-2Mana1-6(GlcNAcb1-3Galb1-4GlcNAcb1-2Mana1-3)Manb1-4GlcNAcb1-4GlcNAcb-Sp25	0	0	#DIV/0!
537	GlcNAcb1-3Galb1-4GlcNAcb1-3Galb1-4GlcNAcb1-2Mana1-6(GlcNAcb1-3Galb1-4GlcNAcb1-3Galb1-4GlcNAcb1-2Mana1-3)Manb1-4GlcNAcb1-4GlcNAcb-Sp12	0.25	0.5	200																541	Galb1-3GlcNAcb1-3Galb1-4GlcNAcb1-2Mana1-6(Galb1-3GlcNAcb1-3Galb1-4GlcNAcb1-2Mana1-3)Manb1-4GlcNAcb1-4GlcNAc-Sp25	0	0	#DIV/0!
538	GlcNAcb1-3Galb1-4GlcNAcb1-3Galb1-4GlcNAcb1-2Mana1-6(GlcNAcb1-3Galb1-4GlcNAcb1-3Galb1-4GlcNAcb1-2Mana1-3)Manb1-4GlcNAcb1-4GlcNAcb-Sp25	0.5	0.57735	115.47																543	Neu5Aca2-8Neu5Gca2-3Galb1-4GlcNAc-Sp0	0	0.816497	#DIV/0!
539	Galb1-4GlcNAcb1-3Galb1-4GlcNAcb1-3Galb1-4GlcNAcb1-2Mana1-6(Galb1-4GlcNAcb1-3Galb1-4GlcNAcb1-3Galb1-4GlcNAcb1-2Mana1-3)Manb1-4GlcNAcb1-4GlcNAcb-Sp12	1	0	0																544	Neu5Gca2-8Neu5Aca2-3Galb1-4GlcNAc-Sp0	0	0	#DIV/0!
540	Galb1-4GlcNAcb1-3Galb1-4GlcNAcb1-3Galb1-4GlcNAcb1-2Mana1-6(Galb1-4GlcNAcb1-3Galb1-4GlcNAcb1-3Galb1-4GlcNAcb1-2Mana1-3)Manb1-4GlcNAcb1-4GlcNAcb-Sp24	0.5	0.57735	115.47																545	Neu5Gca2-8Neu5Gca2-3Galb1-4GlcNAcb1-3Galb1-4GlcNAc-Sp0	0	0	#DIV/0!
541	Galb1-3GlcNAcb1-3Galb1-4GlcNAcb1-2Mana1-6(Galb1-3GlcNAcb1-3Galb1-4GlcNAcb1-2Mana1-3)Manb1-4GlcNAcb1-4GlcNAc-Sp25	0	0	#DIV/0!																546	Neu5Gca2-8Neu5Gca2-6Galb1-4GlcNAc-Sp0	0	0	#DIV/0!
542	Neu5Gca2-8Neu5Gca2-3Galb1-4GlcNAc-Sp0	-0.25	0.5	-200																547	Neu5Aca2-8Neu5Aca2-3Galb1-4GlcNAc-Sp0	0	0.816497	#DIV/0!
543	Neu5Aca2-8Neu5Gca2-3Galb1-4GlcNAc-Sp0	0	0.816497	#DIV/0!																560	(3S)GlcAb1-3Galb1-4GlcNAcb1-2Mana-Sp0	0	0	#DIV/0!
544	Neu5Gca2-8Neu5Aca2-3Galb1-4GlcNAc-Sp0	0	0	#DIV/0!																564	GlcNAcb1-3Galb1-4GlcNAcb1-2Mana1-6(GlcNAcb1-3Galb1-4GlcNAcb1-2Mana1-3)Manb1-4GlcNAcb1-4(Fuca1-6)GlcNAcb-Sp24	0	0	#DIV/0!
545	Neu5Gca2-8Neu5Gca2-3Galb1-4GlcNAcb1-3Galb1-4GlcNAc-Sp0	0	0	#DIV/0!																567	Galb1-4GlcNAcb1-3Galb1-4GlcNAcb1-3Galb1-4GlcNAcb1-2Mana1-6(Galb1-4GlcNAcb1-3Galb1-4GlcNAcb1-3Galb1-4GlcNAcb1-2Mana1-3)Manb1-4GlcNAcb1-4(Fuca1-6)GlcNAcb-Sp24	0	0	#DIV/0!
546	Neu5Gca2-8Neu5Gca2-6Galb1-4GlcNAc-Sp0	0	0	#DIV/0!																569	Galb1-4GlcNAcb1-3Galb1-4GlcNAcb1-3Galb1-4GlcNAcb1-3Galb1-4GlcNAcb1-2Mana1-6(Galb1-4GlcNAcb1-3Galb1-4GlcNAcb1-3Galb1-4GlcNAcb1-3Galb1-4GlcNAcb1-2Mana1-3)Manb1-4GlcNAcb1-4(Fuca1-6)GlcNAcb-Sp24	0	0	#DIV/0!
547	Neu5Aca2-8Neu5Aca2-3Galb1-4GlcNAc-Sp0	0	0.816497	#DIV/0!																570	GlcNAcb1-3Galb1-4GlcNAcb1-3Galb1-4GlcNAcb1-3Galb1-4GlcNAcb1-3Galb1-4GlcNAcb1-2Mana1-6(GlcNAcb1-3Galb1-4GlcNAcb1-3Galb1-4GlcNAcb1-3Galb1-4GlcNAcb1-3Galb1-4GlcNAcb1-2Mana1-3)Manb1-4GlcNAcb1-4(Fuca1-6)GlcNAcb-Sp19	0	0	#DIV/0!
548	GlcNAcb1-3Galb1-4GlcNAcb1-6(GlcNAcb1-3Galb1-4GlcNAcb1-2)Mana1-6(GlcNAcb1-3Galb1-4GlcNAcb1-2Man a1-3)Manb1-4GlcNAcb1-4GlcNAc-Sp24	0.5	0.57735	115.47																572	Galb1-4GlcNAcb1-3Galb1-4GlcNAcb1-6(Galb1-4GlcNAcb1-3Galb1-4GlcNAb1-2)Mana1-6(Galb1-4GlcNAcb1-3Galb1-4GlcNAcb1-2Mana1-3)Manb1-4GlcNAcb1-4(Fuca1-6)GlcNAcb-Sp24	0	0	#DIV/0!
549	Galb1-4GlcNAcb1-3Galb1-4GlcNAcb1-6(Galb1-4GlcNAcb1-3Galb1-4GlcNAcb1-2)Mana1-6(Galb1-4GlcNAcb1-3Galb1-4GlcNAcb1-2Mana1-3)Mana1-4GlcNAcb1-4GlcNAc-Sp24	0.25	0.5	200																575	GlcNAcb1-3Galb1-4GlcNAcb1-3Galb1-4GlcNAcb1-3Galb1-4GlcNAcb1-6(GlcNAcb1-3Galb1-4GlcNAcb1-3Galb1-4GlcNAcb1-3Galb1-4GlcNAb1-2)Mana1-6(GlcNAcb1-3Galb1-4GlcNAcb1-3Galb1-4GlcNAcb1-3Galb1-4GlcNAcb1-2Mana1-3)Manb1-4GlcNAcb1-4(Fuca1-6)GlcNAcb-Sp24	0	0	#DIV/0!
550	Gala1-3Galb1-4GlcNAcb1-2Mana1-6(Gala1-3Galb1-4GlcNAcb1-2Mana1-3)Manb1-4GlcNAcb1-4GlcNAc-Sp24	0.25	0.5	200																578	Galb1-4GlcNAcb1-3Galb1-4GlcNAcb1-3Galb1-4GlcNAcb1-3Galb1-4GlcNAcb1-3Galb1-4GlcNAcb1-6(Galb1-4GlcNAcb1-3Galb1-4GlcNAcb1-3Galb1-4GlcNAcb1-3Galb1-4GlcNAcb1-3Galb1-4GlcNAb1-2)Mana1-6(Galb1-4GlcNAcb1-3Galb1-4GlcNAcb1-3Galb1-4GlcNAcb1-3Galb1-4GlcNAcb1-3Galb1-4GlcNAcb1-2Mana1-3)Manb1-4GlcNAcb1-4(Fuca1-6)GlcNAcb-Sp24	0	0	#DIV/0!
551	GlcNAcb1-3Galb1-4GlcNAcb1-6(GlcNAcb1-3Galb1-3)GalNAca-Sp14	0.5	0.57735	115.47																585	GlcNAcb1-3Galb1-4GlcNAcb1-6(GlcNAcb1-3Galb1-4GlcNAcb1-3)GalNAca-Sp14	0	0	#DIV/0!
552	GalNAcb1-3GlcNAcb-Sp0	0.25	0.5	200																589	Galb1-4GlcNAcb1-3Galb1-3GalNAca-Sp14	0	0	#DIV/0!
553	GalNAcb1-4GlcNAcb1-3GalNAcb1-4GlcNAcb-Sp0	0.5	0.57735	115.47																590	Neu5Aca2-3Galb1-4GlcNAcb1-3Galb1-4GlcNAcb1-6(Galb1-3)GalNAca-Sp14	0	0	#DIV/0!
554	GlcNAcb1-3Galb1-4GlcNAcb1-3Galb1-4GlcNAcb1-3Galb1-4GlcNAcb1-3Galb1-4GlcNAcb1-2Mana1-6(GlcNAcb1-3Galb1-4GlcNAcb1-3Galb1-4GlcNAcb1-3Galb1-4GlcNAcb1-3Galb1-4GlcNAcb1-2Mana1-3)Manb1-4GlcNAcb1-4GlcNAcb-Sp25	0.5	0.57735	115.47																596	Neu5Aca2-6Galb1-4GlcNAcb1-3Galb1-4GlcNAcb1-3Galb1-4GlcNAcb1-2Mana1-6(Neu5Aca2-6Galb1-4GlcNAcb1-3Galb1-4GlcNAcb1-3Galb1-4GlcNAcb1-2Mana1-3)Manb1-4GlcNAcb1-4GlcNAcb-Sp12	0	0	#DIV/0!
555	Galb1-4GlcNAcb1-3Galb1-4GlcNAcb1-3Galb1-4GlcNAcb1-3Galb1-4GlcNAcb1-3Galb1-4GlcNAcb1-2Mana1-6(Galb1-4GlcNAcb1-3Galb1-4GlcNAcb1-3Galb1-4GlcNAcb1-3Galb1-4GlcNAcb1-3Galb1-4GlcNAcb1-2Mana1-3)Manb1-4GlcNAcb1-4GlcNAcb-Sp25	0.5	0.57735	115.47																599	GlcNAcb1-3Fuca-Sp21	0	0	#DIV/0!
556	GlcNAb1-3Galb1-3GalNAc-Sp14	-0.25	0.5	-200																600	Galb1-3GalNAcb1-4(Neu5Aca2-8Neu5Aca2-8Neu5Aca2-3)Galb1-4Glcb-Sp21	0	0	#DIV/0!
557	Galb1-3GlcNAcb1-6(Galb1-3)GalNAc-Sp14	0.25	0.5	200																16	GlcNAcb-Sp0	-0.25	0.5	-200
558	Galb1-4GlcNAcb1-3Galb1-4GlcNAcb1-3Galb1-4GlcNAcb1-3Galb1-4GlcNAcb1-3Galb1-4GlcNAcb1-3Galb1-4GlcNAcb1-2Mana1-6(Galb1-4GlcNAcb1-3Galb1-4GlcNAcb1-3Galb1-4GlcNAcb1-3Galb1-4GlcNAcb1-3Galb1-4GlcNAcb1-3Galb1-4GlcNAcb1-2Mana1-3)Manb1-4GlcNAcb1-4GlcNAcb-Sp25	0.25	0.5	200																23	6S(3S)Galb1-4GlcNAcb-Sp0	-0.25	0.5	-200
559	(3S)GlcAb1-3Galb1-4GlcNAcb1-3Galb1-4Glc-Sp0	0.75	0.5	66.6667																34	(3S)Galb1-4(6S)GlcNAcb-Sp0	-0.25	0.5	-200
560	(3S)GlcAb1-3Galb1-4GlcNAcb1-2Mana-Sp0	0	0	#DIV/0!																35	(3S)Galb1-4(6S)GlcNAcb-Sp8	-0.25	0.5	-200
561	Galb1-3GlcNAcb1-3Galb1-4GlcNAcb1-3Galb1-4GlcNAcb1-6(Galb1-3GlcNAcb1-3Galb1-4GlcNAcb1-3Galb1-4GlcNAb1-2)Mana1-6(Galb1-3GlcNAcb1-3Galb1-4GlcNAcb1-3Galb1-4GlcNAcb1-2Mana1-3)Manb1-4GlcNAcb1-4(Fuca1-6)GlcNAcb-Sp24	0.75	0.957427	127.657																49	Neu5,9Ac2a2-6Galb1-4GlcNAcb-Sp8	-0.25	0.5	-200
562	Galb1-3GlcNAcb1-3Galb1-4GlcNAcb1-6(Galb1-3GlcNAcb1-3Galb1-4GlcNAb1-2)Mana1-6(Galb1-3GlcNAcb1-3Galb1-4GlcNAcb1-2Mana1-3)Manb1-4GlcNAcb1-4(Fuca1-6)GlcNAcb-Sp24	0.5	0.57735	115.47																52	GlcNAcb1-2Mana1-6(GlcNAcb1-2Mana1-3)Manb1-4GlcNAcb1-4GlcNAcb-Sp12	-0.25	0.5	-200
563	Neu5Aca2-8Neu5Aca2-3Galb1-3GalNAcb1-4(Neu5Aca2-3)Galb1-4Glc-Sp21	0.25	0.5	200																61	Fuca1-2Galb1-3GalNAca-Sp8	-0.25	0.5	-200
564	GlcNAcb1-3Galb1-4GlcNAcb1-2Mana1-6(GlcNAcb1-3Galb1-4GlcNAcb1-2Mana1-3)Manb1-4GlcNAcb1-4(Fuca1-6)GlcNAcb-Sp24	0	0	#DIV/0!																74	Fuca1-2Galb1-4GlcNAcb1-3Galb1-4GlcNAcb1-3Galb1-4GlcNAcb-Sp0	-0.25	0.5	-200
565	Galb1-4GlcNAcb1-3Galb1-4GlcNAcb1-2Mana1-6(Galb1-4GlcNAcb1-3Galb1-4GlcNAcb1-2Mana1-3)Manb1-4GlcNAcb1-4(Fuca1-6)GlcNAcb-Sp24	0.25	0.5	200																92	GalNAca1-3Galb-Sp8	-0.25	0.5	-200
566	GlcNAcb1-3Galb1-4GlcNAcb1-3Galb1-4GlcNAcb1-2Mana1-6(GlcNAcb1-3Galb1-4GlcNAcb1-3Galb1-4GlcNAcb1-2Mana1-3)Manb1-4GlcNAcb1-4(Fuca1-6)GlcNAcb-Sp24	0.5	0.57735	115.47																93	GalNAca1-4(Fuca1-2)Galb1-4GlcNAcb-Sp8	-0.25	0.5	-200
567	Galb1-4GlcNAcb1-3Galb1-4GlcNAcb1-3Galb1-4GlcNAcb1-2Mana1-6(Galb1-4GlcNAcb1-3Galb1-4GlcNAcb1-3Galb1-4GlcNAcb1-2Mana1-3)Manb1-4GlcNAcb1-4(Fuca1-6)GlcNAcb-Sp24	0	0	#DIV/0!																137	Neu5Acb2-6(Galb1-3)GalNAca-Sp8	-0.25	0.5	-200
568	GlcNAcb1-3Galb1-4GlcNAcb1-3Galb1-4GlcNAcb1-3Galb1-4GlcNAcb1-2Mana1-6(GlcNAcb1-3Galb1-4GlcNAcb1-3Galb1-4GlcNAcb1-3Galb1-4GlcNAcb1-2Mana1-3)Manb1-4GlcNAcb1-4(Fuca1-6)GlcNAcb-Sp24	0.25	0.5	200																146	Galb1-3Galb-Sp8	-0.25	0.5	-200
569	Galb1-4GlcNAcb1-3Galb1-4GlcNAcb1-3Galb1-4GlcNAcb1-3Galb1-4GlcNAcb1-2Mana1-6(Galb1-4GlcNAcb1-3Galb1-4GlcNAcb1-3Galb1-4GlcNAcb1-3Galb1-4GlcNAcb1-2Mana1-3)Manb1-4GlcNAcb1-4(Fuca1-6)GlcNAcb-Sp24	0	0	#DIV/0!																162	Galb1-4GlcNAcb1-3Galb1-4GlcNAcb1-3Galb1-4GlcNAcb-Sp0	-0.25	0.5	-200
570	GlcNAcb1-3Galb1-4GlcNAcb1-3Galb1-4GlcNAcb1-3Galb1-4GlcNAcb1-3Galb1-4GlcNAcb1-2Mana1-6(GlcNAcb1-3Galb1-4GlcNAcb1-3Galb1-4GlcNAcb1-3Galb1-4GlcNAcb1-3Galb1-4GlcNAcb1-2Mana1-3)Manb1-4GlcNAcb1-4(Fuca1-6)GlcNAcb-Sp19	0	0	#DIV/0!																220	Fuca1-2(6S)Galb1-4GlcNAcb-Sp0	-0.25	0.5	-200
571	Galb1-4GlcNAcb1-3Galb1-4GlcNAcb1-3Galb1-4GlcNAcb1-3Galb1-4GlcNAcb1-3Galb1-4GlcNAcb1-2Mana1-6(Galb1-4GlcNAcb1-3Galb1-4GlcNAcb1-3Galb1-4GlcNAcb1-3Galb1-4GlcNAcb1-3Galb1-4GlcNAcb1-2Mana1-3)Manb1-4GlcNAcb1-4(Fuca1-6)GlcNAcb-Sp19	0.5	0.57735	115.47																224	Neu5Aca2-3Galb1-3GalNAca-Sp14	-0.25	0.957427	-382.971
572	Galb1-4GlcNAcb1-3Galb1-4GlcNAcb1-6(Galb1-4GlcNAcb1-3Galb1-4GlcNAb1-2)Mana1-6(Galb1-4GlcNAcb1-3Galb1-4GlcNAcb1-2Mana1-3)Manb1-4GlcNAcb1-4(Fuca1-6)GlcNAcb-Sp24	0	0	#DIV/0!																236	Neu5Aca2-3GalNAcb1-4GlcNAcb-Sp0	-0.25	0.5	-200
573	GlcNAcb1-3Galb1-4GlcNAcb1-3Galb1-4GlcNAcb1-6(GlcNAcb1-3Galb1-4GlcNAcb1-3Galb1-4GlcNAb1-2)Mana1-6(GlcNAcb1-3Galb1-4GlcNAcb1-3Galb1-4GlcNAcb1-2Mana1-3)Manb1-4GlcNAcb1-4(Fuca1-6)GlcNAcb-Sp24	-0.25	0.5	-200																249	Neu5Aca2-3Galb1-4(6S)GlcNAcb-Sp8	-0.25	0.5	-200
574	Galb1-4GlcNAcb1-3Galb1-4GlcNAcb1-3Galb1-4GlcNAcb1-6(Galb1-4GlcNAcb1-3Galb1-4GlcNAcb1-3Galb1-4GlcNAb1-2)Mana1-6(Galb1-4GlcNAcb1-3Galb1-4GlcNAcb1-3Galb1-4GlcNAcb1-2Mana1-3)Manb1-4GlcNAcb1-4(Fuca1-6)GlcNAcb-Sp24	0.5	0.57735	115.47																269	Neu5Aca2-6Galb1-4GlcNAcb1-3Galb1-4GlcNAcb-Sp0	-0.25	0.5	-200
575	GlcNAcb1-3Galb1-4GlcNAcb1-3Galb1-4GlcNAcb1-3Galb1-4GlcNAcb1-6(GlcNAcb1-3Galb1-4GlcNAcb1-3Galb1-4GlcNAcb1-3Galb1-4GlcNAb1-2)Mana1-6(GlcNAcb1-3Galb1-4GlcNAcb1-3Galb1-4GlcNAcb1-3Galb1-4GlcNAcb1-2Mana1-3)Manb1-4GlcNAcb1-4(Fuca1-6)GlcNAcb-Sp24	0	0	#DIV/0!																285	Neu5Gca-Sp8	-0.25	0.5	-200
576	Galb1-4GlcNAcb1-3Galb1-4GlcNAcb1-3Galb1-4GlcNAcb1-3Galb1-4GlcNAcb1-6(Galb1-4GlcNAcb1-3Galb1-4GlcNAcb1-3Galb1-4GlcNAcb1-3Galb1-4GlcNAb1-2)Mana1-6(Galb1-4GlcNAcb1-3Galb1-4GlcNAcb1-3Galb1-4GlcNAcb1-3Galb1-4GlcNAcb1-2Mana1-3)Manb1-4GlcNAcb1-4(Fuca1-6)GlcNAcb-Sp24	0.25	0.5	200																287	Galb1-3GlcNAcb1-3Galb1-3GlcNAcb-Sp0	-0.25	0.5	-200
577	GlcNAcb1-3Galb1-4GlcNAcb1-3Galb1-4GlcNAcb1-3Galb1-4GlcNAcb1-3Galb1-4GlcNAcb1-6(GlcNAcb1-3Galb1-4GlcNAcb1-3Galb1-4GlcNAcb1-3Galb1-4GlcNAcb1-3Galb1-4GlcNAb1-2)Mana1-6(GlcNAcb1-3Galb1-4GlcNAcb1-3Galb1-4GlcNAcb1-3Galb1-4GlcNAcb1-3Galb1-4GlcNAcb1-2Mana1-3)Manb1-4GlcNAcb1-4(Fuca1-6)GlcNAcb-Sp24	0.5	0.57735	115.47																308	GlcNAcb1-4GlcNAcb-Sp10	-0.25	0.5	-200
578	Galb1-4GlcNAcb1-3Galb1-4GlcNAcb1-3Galb1-4GlcNAcb1-3Galb1-4GlcNAcb1-3Galb1-4GlcNAcb1-6(Galb1-4GlcNAcb1-3Galb1-4GlcNAcb1-3Galb1-4GlcNAcb1-3Galb1-4GlcNAcb1-3Galb1-4GlcNAb1-2)Mana1-6(Galb1-4GlcNAcb1-3Galb1-4GlcNAcb1-3Galb1-4GlcNAcb1-3Galb1-4GlcNAcb1-3Galb1-4GlcNAcb1-2Mana1-3)Manb1-4GlcNAcb1-4(Fuca1-6)GlcNAcb-Sp24	0	0	#DIV/0!																313	Mana1-2Mana1-6(Mana1-3)Mana1-6(Mana1-2Mana1-2Mana1-3)Mana-Sp9	-0.25	0.5	-200
579	Galb1-4GlcNAcb1-3Galb1-4GlcNAcb1-3GalNAca-Sp14	0.25	0.5	200																318	Neu5Aca2-8Neu5Acb-Sp17	-0.25	0.5	-200
580	Galb1-4GlcNAcb1-3Galb1-4GlcNAcb1-6(Galb1-3)GalNAca-Sp14	0.75	0.5	66.6667																341	GlcNAca1-4Galb1-3GalNAc-Sp14	-0.25	0.5	-200
581	Galb1-4GlcNAcb1-3Galb1-4GlcNAcb1-6(Galb1-4GlcNAcb1-3Galb1-4GlcNAcb1-3)GalNAca-Sp14	1	0	0																384	GlcNAcb1-2Mana1-6(GlcNAcb1-4(GlcNAcb1-2)Mana1-3)Manb1-4GlcNAcb1-4GlcNAc-Sp21	-0.25	0.5	-200
582	Neu5Aca2-3Galb1-4GlcNAcb1-3Galb1-4GlcNAcb1-3GalNAca-Sp14	0.25	0.5	200																449	GalNAcb1-4Galb1-4Glcb-Sp0	-0.25	0.5	-200
583	GlcNAcb1-3Galb1-4GlcNAcb1-3GalNAca-Sp14	0.5	0.57735	115.47																490	Gala1-3Galb1-4GlcNAcb1-6GalNAca-Sp14	-0.25	0.5	-200
584	GlcNAcb1-3Galb1-4GlcNAcb1-6(Galb1-3)GalNAca-Sp14	0.5	0.57735	115.47																526	Galb1-4GlcNAcb1-2 Mana1-6(GlcNAcb1-4)(Galb1-4GlcNAcb1-2Mana1-3)Manb1-4GlcNAcb1-4(Fuca1-6)GlcNAc-Sp21	-0.25	0.5	-200
585	GlcNAcb1-3Galb1-4GlcNAcb1-6(GlcNAcb1-3Galb1-4GlcNAcb1-3)GalNAca-Sp14	0	0	#DIV/0!																542	Neu5Gca2-8Neu5Gca2-3Galb1-4GlcNAc-Sp0	-0.25	0.5	-200
586	Neu5Aca2-3Galb1-4GlcNAcb1-3Galb1-4GlcNAcb1-6(Neu5Aca2-3Galb1-4GlcNAcb1-3Galb1-4GlcNAcb1-3)GalNAca-Sp14	-0.25	0.5	-200																556	GlcNAb1-3Galb1-3GalNAc-Sp14	-0.25	0.5	-200
587	Neu5Aca2-6Galb1-4GlcNAcb1-3Galb1-4GlcNAcb1-3GalNAca-Sp14	-0.25	0.5	-200																573	GlcNAcb1-3Galb1-4GlcNAcb1-3Galb1-4GlcNAcb1-6(GlcNAcb1-3Galb1-4GlcNAcb1-3Galb1-4GlcNAb1-2)Mana1-6(GlcNAcb1-3Galb1-4GlcNAcb1-3Galb1-4GlcNAcb1-2Mana1-3)Manb1-4GlcNAcb1-4(Fuca1-6)GlcNAcb-Sp24	-0.25	0.5	-200
588	GlcNAcb1-3Galb1-4GlcNAcb1-3Galb1-4GlcNAcb1-3GalNAca-Sp14	0.5	0.57735	115.47																586	Neu5Aca2-3Galb1-4GlcNAcb1-3Galb1-4GlcNAcb1-6(Neu5Aca2-3Galb1-4GlcNAcb1-3Galb1-4GlcNAcb1-3)GalNAca-Sp14	-0.25	0.5	-200
589	Galb1-4GlcNAcb1-3Galb1-3GalNAca-Sp14	0	0	#DIV/0!																587	Neu5Aca2-6Galb1-4GlcNAcb1-3Galb1-4GlcNAcb1-3GalNAca-Sp14	-0.25	0.5	-200
590	Neu5Aca2-3Galb1-4GlcNAcb1-3Galb1-4GlcNAcb1-6(Galb1-3)GalNAca-Sp14	0	0	#DIV/0!																592	Neu5Aca2-6Galb1-4GlcNAcb1-6(Galb1-3)GalNAca-Sp14	-0.25	0.5	-200
591	Neu5Aca2-6Galb1-4GlcNAcb1-3Galb1-4GlcNAcb1-6(Galb1-3)GalNAca-Sp14	0.25	0.5	200																594	GlcNAcb1-6(Neu5Aca2-3Galb1-3)GalNAca-Sp14	-0.25	0.5	-200
592	Neu5Aca2-6Galb1-4GlcNAcb1-6(Galb1-3)GalNAca-Sp14	-0.25	0.5	-200																221	Fuca1-2Galb1-4(6S)GlcNAcb-Sp8	-0.5	0.57735	-115.47
593	Neu5Aca2-3Galb1-4GlcNAcb1-3Galb1-4GlcNAcb1-2Mana1-6(Neu5Aca2-3Galb1-4GlcNAcb1-3Galb1-4GlcNAcb1-2Mana1-3)Manb1-4GlcNAcb1-4GlcNAcb-Sp12	0.5	0.57735	115.47																296	(6P)Glcb-Sp10	-0.5	0.57735	-115.47
594	GlcNAcb1-6(Neu5Aca2-3Galb1-3)GalNAca-Sp14	-0.25	0.5	-200																353	KDNa2-3Galb1-4(Fuca1-3)GlcNAc-Sp0	-0.5	0.57735	-115.47
595	Neu5Aca2-6Galb1-4GlcNAcb1-3Galb1-4GlcNAcb1-6(Neu5Aca2-6Galb1-4GlcNAcb1-3Galb1-4GlcNAcb1-3)GalNAca-Sp14	0.5	0.57735	115.47																495	Fuca1-2Galb1-3(6S)GlcNAcb-Sp0	-0.5	0.57735	-115.47
596	Neu5Aca2-6Galb1-4GlcNAcb1-3Galb1-4GlcNAcb1-3Galb1-4GlcNAcb1-2Mana1-6(Neu5Aca2-6Galb1-4GlcNAcb1-3Galb1-4GlcNAcb1-3Galb1-4GlcNAcb1-2Mana1-3)Manb1-4GlcNAcb1-4GlcNAcb-Sp12	0	0	#DIV/0!																529	Neu5Aca2-3Galb1-4(Fuca1-3)GlcNAcb1-2Mana-Sp0	-0.5	0.57735	-115.47
597	Neu5Aca2-3Galb1-4GlcNAcb1-3Galb1-4GlcNAcb1-3Galb1-4GlcNAcb1-2Mana1-6(Neu5Aca2-3Galb1-4GlcNAcb1-3Galb1-4GlcNAcb1-3Galb1-4GlcNAcb1-2Mana1-3)Manb1-4GlcNAcb1-4GlcNAcb-Sp12	0.5	0.57735	115.47																310	MurNAcb1-4GlcNAcb-Sp10	-0.75	0.5	-66.6667
598	Neu5Aca2-6Galb1-4GlcNAcb1-3Galb1-4GlcNAcb1-2Mana1-6(Neu5Aca2-6Galb1-4GlcNAcb1-3Galb1-4GlcNAcb1-2Mana1-3)Manb1-4GlcNAcb1-4GlcNAcb-Sp12	0.25	0.5	200																367	GalNAca1-3(Fuca1-2)Galb1-4GlcNAcb1-2Mana1-6(GalNAca1-3(Fuca1-2)Galb1-4GlcNAcb1-2Mana1-3)Manb1-4GlcNAcb1-4GlcNAcb-Sp20	-0.75	0.5	-66.6667
599	GlcNAcb1-3Fuca-Sp21	0	0	#DIV/0!																511	(4S)GalNAcb-Sp10	-0.75	0.5	-66.6667
600	Galb1-3GalNAcb1-4(Neu5Aca2-8Neu5Aca2-8Neu5Aca2-3)Galb1-4Glcb-Sp21	0	0	#DIV/0!																247	Fuca1-2(6S)Galb1-4Glcb-Sp0	-1	0	0

## Sheet: CFG_Mammalian_50ugpermL mItln2
Chart ID	Sample (conc.) Secondary (conc.) Barcode# Slide # Request # Date Initials	Average RFU	StDev	%CV																Chart ID	Strep-mintl-2 (50µg/ml), α-Strep MAB-645 (1:50), Barcode# 10118985 Slide# nCFG-104 Request# 3327 8/11/16 RHB	Average RFU	StDev	%CV
1	Gala-Sp8	0.5	0.57735	115.47																574	Galb1-4GlcNAcb1-3Galb1-4GlcNAcb1-3Galb1-4GlcNAcb1-6(Galb1-4GlcNAcb1-3Galb1-4GlcNAcb1-3Galb1-4GlcNAb1-2)Mana1-6(Galb1-4GlcNAcb1-3Galb1-4GlcNAcb1-3Galb1-4GlcNAcb1-2Mana1-3)Manb1-4GlcNAcb1-4(Fuca1-6)GlcNAcb-Sp24	14100.5	843.164	5.97968
2	Glca-Sp8	10.25	9.60469	93.7043																295	(6S)Galb1-4(6S)GlcNAcb-Sp0	6254.25	653.82	10.454
3	Mana-Sp8	0.5	0.57735	115.47																567	Galb1-4GlcNAcb1-3Galb1-4GlcNAcb1-3Galb1-4GlcNAcb1-2Mana1-6(Galb1-4GlcNAcb1-3Galb1-4GlcNAcb1-3Galb1-4GlcNAcb1-2Mana1-3)Manb1-4GlcNAcb1-4(Fuca1-6)GlcNAcb-Sp24	5039	242.31	4.80869
4	GalNAca-Sp8	0.25	2.06155	824.621																540	Galb1-4GlcNAcb1-3Galb1-4GlcNAcb1-3Galb1-4GlcNAcb1-2Mana1-6(Galb1-4GlcNAcb1-3Galb1-4GlcNAcb1-3Galb1-4GlcNAcb1-2Mana1-3)Manb1-4GlcNAcb1-4GlcNAcb-Sp24	2949.5	407.286	13.8086
5	GalNAca-Sp15	0.25	0.5	200																576	Galb1-4GlcNAcb1-3Galb1-4GlcNAcb1-3Galb1-4GlcNAcb1-3Galb1-4GlcNAcb1-6(Galb1-4GlcNAcb1-3Galb1-4GlcNAcb1-3Galb1-4GlcNAcb1-3Galb1-4GlcNAb1-2)Mana1-6(Galb1-4GlcNAcb1-3Galb1-4GlcNAcb1-3Galb1-4GlcNAcb1-3Galb1-4GlcNAcb1-2Mana1-3)Manb1-4GlcNAcb1-4(Fuca1-6)GlcNAcb-Sp24	2749.25	146.845	5.34129
6	Fuca-Sp8	1.5	1.29099	86.0663																45	(6S)Galb1-4(6S)Glcb-Sp8	2568	280.906	10.9387
7	Fuca-Sp9	0.25	0.5	200																578	Galb1-4GlcNAcb1-3Galb1-4GlcNAcb1-3Galb1-4GlcNAcb1-3Galb1-4GlcNAcb1-3Galb1-4GlcNAcb1-6(Galb1-4GlcNAcb1-3Galb1-4GlcNAcb1-3Galb1-4GlcNAcb1-3Galb1-4GlcNAcb1-3Galb1-4GlcNAb1-2)Mana1-6(Galb1-4GlcNAcb1-3Galb1-4GlcNAcb1-3Galb1-4GlcNAcb1-3Galb1-4GlcNAcb1-3Galb1-4GlcNAcb1-2Mana1-3)Manb1-4GlcNAcb1-4(Fuca1-6)GlcNAcb-Sp24	2383.25	171.087	7.17875
8	Rhaa-Sp8	0.5	0.57735	115.47																421	Gala1-3Galb1-3GlcNAcb1-3GalNAc-Sp14	901	1462.54	162.324
9	Neu5Aca-Sp8	0	0	#DIV/0!																439	(6S)Galb1-3GlcNAcb-Sp0	738.25	65.6423	8.89161
10	Neu5Aca-Sp11	0	0	#DIV/0!																54	Galb1-4GlcNAcb1-2Mana1-6(Galb1-4GlcNAcb1-2Mana1-3)Manb1-4GlcNAcb1-4GlcNAcb-Sp12	472.25	565.849	119.82
11	Neu5Acb-Sp8	0	0	#DIV/0!																572	Galb1-4GlcNAcb1-3Galb1-4GlcNAcb1-6(Galb1-4GlcNAcb1-3Galb1-4GlcNAb1-2)Mana1-6(Galb1-4GlcNAcb1-3Galb1-4GlcNAcb1-2Mana1-3)Manb1-4GlcNAcb1-4(Fuca1-6)GlcNAcb-Sp24	422.75	62.3558	14.75
12	Galb-Sp8	0.5	0.57735	115.47																417	GlcNAcb1-2(GlcNAcb1-6)Mana1-6(GlcNAcb1-2Mana1-3)Manb1-4GlcNAcb1-4GlcNAcb-Sp19	361.25	721.167	199.631
13	Glcb-Sp8	7.25	1.25831	17.3559																571	Galb1-4GlcNAcb1-3Galb1-4GlcNAcb1-3Galb1-4GlcNAcb1-3Galb1-4GlcNAcb1-3Galb1-4GlcNAcb1-2Mana1-6(Galb1-4GlcNAcb1-3Galb1-4GlcNAcb1-3Galb1-4GlcNAcb1-3Galb1-4GlcNAcb1-3Galb1-4GlcNAcb1-2Mana1-3)Manb1-4GlcNAcb1-4(Fuca1-6)GlcNAcb-Sp19	341.25	156.5	45.8608
14	Manb-Sp8	0.75	0.5	66.6667																303	Galb1-4GlcNAcb1-6Galb1-4GlcNAcb-Sp0	328.75	115.794	35.2225
15	GalNAcb-Sp8	0.75	0.5	66.6667																279	Neu5Gca2-3Galb1-3GlcNAcb-Sp0	316.5	364.751	115.245
16	GlcNAcb-Sp0	0.25	0.5	200																514	GalNAca1-3(Fuca1-2)Galb1-4GlcNAcb1-6GalNAc-Sp14	172.75	330.938	191.571
17	GlcNAcb-Sp8	1.5	0.57735	38.49																174	GlcNAca1-6Galb1-4GlcNAcb-Sp8	146.75	134.659	91.7605
18	GlcN(Gc)b-Sp8	1	0.816497	81.6497																142	Galb1-3GalNAcb-Sp8	146.25	224.702	153.642
19	Galb1-4GlcNAcb1-6(Galb1-4GlcNAcb1-3)GalNAca-Sp8	6	5.59762	93.2936																555	Galb1-4GlcNAcb1-3Galb1-4GlcNAcb1-3Galb1-4GlcNAcb1-3Galb1-4GlcNAcb1-3Galb1-4GlcNAcb1-2Mana1-6(Galb1-4GlcNAcb1-3Galb1-4GlcNAcb1-3Galb1-4GlcNAcb1-3Galb1-4GlcNAcb1-3Galb1-4GlcNAcb1-2Mana1-3)Manb1-4GlcNAcb1-4GlcNAcb-Sp25	145.25	22.0662	15.1919
20	Galb1-4GlcNAcb1-6(Galb1-4GlcNAcb1-3)GalNAc-Sp14	1.5	0.57735	38.49																569	Galb1-4GlcNAcb1-3Galb1-4GlcNAcb1-3Galb1-4GlcNAcb1-3Galb1-4GlcNAcb1-2Mana1-6(Galb1-4GlcNAcb1-3Galb1-4GlcNAcb1-3Galb1-4GlcNAcb1-3Galb1-4GlcNAcb1-2Mana1-3)Manb1-4GlcNAcb1-4(Fuca1-6)GlcNAcb-Sp24	129.5	63.7155	49.2012
21	GlcNAcb1-6(GlcNAcb1-4)(GlcNAcb1-3)GlcNAc-Sp8	0	0	#DIV/0!																122	Gala1-4Galb1-4Glcb-Sp0	116.25	63.2897	54.4427
22	6S(3S)Galb1-4(6S)GlcNAcb-Sp0	0.5	0.57735	115.47																503	Galb1-4GlcNAcb1-6(Galb1-4GlcNAcb1-2)Mana1-6(GlcNAcb1-4)Galb1-4GlcNAcb1-4(Gal b1-4GlcNAcb1-2)Mana1-3)Manb1-4GlcNAcb1-4(Fuca1-6)GlcNAc-Sp21	94.25	38.8877	41.2601
23	6S(3S)Galb1-4GlcNAcb-Sp0	0.25	0.5	200																44	(6S)Galb1-4GlcNAcb-Sp8	88.5	39.5348	44.6721
24	(3S)Galb1-4(Fuca1-3)(6S)Glc-Sp0	9.25	17.8396	192.86																383	Galb1-4GlcNAcb1-6(Galb1-4GlcNAcb1-2)Mana1-6(Galb1-4GlcNAcb1-4(Galb1-4GlcNAcb1-2)Mana1-3)Manb1-4GlcNAcb1-4GlcNAcb-Sp21	85	28.0951	33.053
25	(3S)Galb1-4Glcb-Sp8	0	0	#DIV/0!																558	Galb1-4GlcNAcb1-3Galb1-4GlcNAcb1-3Galb1-4GlcNAcb1-3Galb1-4GlcNAcb1-3Galb1-4GlcNAcb1-3Galb1-4GlcNAcb1-2Mana1-6(Galb1-4GlcNAcb1-3Galb1-4GlcNAcb1-3Galb1-4GlcNAcb1-3Galb1-4GlcNAcb1-3Galb1-4GlcNAcb1-3Galb1-4GlcNAcb1-2Mana1-3)Manb1-4GlcNAcb1-4GlcNAcb-Sp25	72	28.6007	39.7232
26	(3S)Galb1-4(6S)Glcb-Sp0	7.5	12.3423	164.565																42	(6S)Galb1-4Glcb-Sp0	62.5	28.6298	45.8077
27	(3S)Galb1-4(6S)Glcb-Sp8	0.25	0.5	200																441	Fuca1-2Galb1-4 GlcNAcb1-2Mana1-6(Fuca1-2Galb1-4GlcNAcb1-2(Fuca1-2Galb1-4GlcNAcb1-4)Mana1-3)Manb1-4GlcNAcb1-4GlcNAcb-Sp12	57.5	72.9589	126.885
28	(3S)Galb1-3(Fuca1-4)GlcNAcb-Sp8	7.25	15.174	209.296																30	(3S)Galb1-3GlcNAcb-Sp0	49.5	50.6919	102.408
29	(3S)Galb1-3GalNAca-Sp8	0.75	0.5	66.6667																538	GlcNAcb1-3Galb1-4GlcNAcb1-3Galb1-4GlcNAcb1-2Mana1-6(GlcNAcb1-3Galb1-4GlcNAcb1-3Galb1-4GlcNAcb1-2Mana1-3)Manb1-4GlcNAcb1-4GlcNAcb-Sp25	45.75	86.8538	189.844
30	(3S)Galb1-3GlcNAcb-Sp0	49.5	50.6919	102.408																43	(6S)Galb1-4Glcb-Sp8	44.75	19.721	44.0692
31	(3S)Galb1-3GlcNAcb-Sp8	-0.25	0.5	-200																397	Galb1-4(Fuca1-3)GlcNAcb1-3GalNAca-Sp14	43.75	45.0065	102.872
32	(3S)Galb1-4(Fuca1-3)GlcNAc-Sp0	0.25	0.5	200																528	Fuca1-4(Galb1-3)GlcNAcb1-2 Mana-Sp0	43	13.2916	30.9107
33	(3S)Galb1-4(Fuca1-3)GlcNAc-Sp8	-0.25	0.5	-200																352	(6S)GlcNAcb1-3Galb1-4GlcNAcb-Sp0	38	6.27163	16.5043
34	(3S)Galb1-4(6S)GlcNAcb-Sp0	0	0	#DIV/0!																440	(6S)Galb1-3(6S)GlcNAc-Sp0	37.5	18.43	49.1468
35	(3S)Galb1-4(6S)GlcNAcb-Sp8	0.25	0.5	200																454	Galb1-4GlcNAcb1-6(Galb1-4GlcNAcb1-2)Mana1-6(Galb1-4GlcNAcb1-2Mana1-3)Manb1-4GlcNAcb1-4GlcNAcb-Sp19	34.5	15.864	45.9826
36	(3S)Galb1-4GlcNAcb-Sp0	-0.25	0.5	-200																302	Galb1-4GlcNAca1-6Galb1-4GlcNAcb-Sp0	29.5	11.5614	39.1913
37	(3S)Galb1-4GlcNAcb-Sp8	0.75	0.5	66.6667																172	Galb1-4Glcb-Sp8	22.25	28.6516	128.771
38	(3S)Galb-Sp8	0.75	0.5	66.6667																480	Galb1-4GlcNAcb1-6(Galb1-4GlcNAcb1-2)Mana1-6(Galb1-4GlcNAcb1-2Mana1-3)Manb1-4GlcNAcb1-4(Fuca1-6)GlcNAcb-Sp24	22	6.68331	30.3787
39	(6S)(4S)Galb1-4GlcNAcb-Sp0	0.5	0.57735	115.47																402	Galb1-3GlcNAcb1-6Galb1-4GlcNAcb-Sp0	19	17.8699	94.0521
40	(4S)Galb1-4GlcNAcb-Sp8	0.5	0.57735	115.47																469	Fuca1-2Galb1-3(Fuca1-4)GlcNAcb1-2Mana1-6(Fuca1-2Galb1-3(Fuca1-4)GlcNAcb1-2Mana1-3)Manb1-4GlcNAcb1-4(Fuca1-6)GlcNAcb1-4(Fuca1-6)GlcNAcb-Sp19	18.75	17.6895	94.3437
41	(6P)Mana-Sp8	14	0	0																419	Gala1-3(Fuca1-2)Galb1-3GlcNAcb1-3GalNAc-Sp14	16	14.9889	93.6805
42	(6S)Galb1-4Glcb-Sp0	62.5	28.6298	45.8077																41	(6P)Mana-Sp8	14	0	0
43	(6S)Galb1-4Glcb-Sp8	44.75	19.721	44.0692																366	Galb1-4GlcNAcb1-2Mana1-6(Galb1-4GlcNAcb1-4(Galb1-4GlcNAcb1-2)Mana1-3)Manb1-4GlcNAcb1-4GlcNAc-Sp21	13.5	12.3962	91.824
44	(6S)Galb1-4GlcNAcb-Sp8	88.5	39.5348	44.6721																170	Galb1-4GlcNAcb-Sp23	13	25.3377	194.906
45	(6S)Galb1-4(6S)Glcb-Sp8	2568	280.906	10.9387																55	Neu5Aca2-6Galb1-4GlcNAcb1-2Mana1-6(Neu5Aca2-6Galb1-4GlcNAcb1-2Mana1-3)Manb1-4GlcNAcb1-4GlcNAcb-Sp12	12.5	3.31662	26.533
46	Neu5Aca2-3(6S)Galb1-4GlcNAcb-Sp8	0.25	0.957427	382.971																124	Gala1-6Glcb-Sp8	10.75	3.30404	30.7352
47	(6S)GlcNAcb-Sp8	0.75	0.5	66.6667																199	Glcb1-6Glcb-Sp8	10.75	5.67891	52.8271
48	Neu5,9Ac2a-Sp8	0.25	0.5	200																248	Neu5Aca2-3Galb1-3GlcNAcb-Sp0	10.75	20.1722	187.648
49	Neu5,9Ac2a2-6Galb1-4GlcNAcb-Sp8	0.5	0.57735	115.47																370	GalNAca1-3(Fuca1-2)Galb1-3GlcNAcb1-2Mana1-6(GalNAca1-3(Fuca1-2)Galb1-3GlcNAcb1-2Mana1-3)Manb1-4GlcNAcb1-4GlcNAcb-Sp20	10.75	18.1911	169.22
50	Mana1-6(Mana1-3)Manb1-4GlcNAcb1-4GlcNAcb-Sp12	0.5	1	200																527	Galb1-4GlcNAcb1-2 Mana1-6(Galb1-4GlcNAcb1-4)(Galb1-4GlcNAcb1-2Mana1-3)Manb1-4GlcNAcb1-4(Fuca1-6)GlcNAc-Sp21	10.75	9.17878	85.384
51	Mana1-6(Mana1-3)Manb1-4GlcNAcb1-4GlcNAcb-Sp13	0.25	0.5	200																2	Glca-Sp8	10.25	9.60469	93.7043
52	GlcNAcb1-2Mana1-6(GlcNAcb1-2Mana1-3)Manb1-4GlcNAcb1-4GlcNAcb-Sp12	4.75	3.40343	71.6512																347	Galb1-4GlcNAcb1-2Mana1-6Manb1-4GlcNAcb1-4GlcNAc-Sp12	9.5	12.4766	131.333
53	GlcNAcb1-2Mana1-6(GlcNAcb1-2Mana1-3)Manb1-4GlcNAcb1-4GlcNAcb-Sp13	0.75	0.5	66.6667																24	(3S)Galb1-4(Fuca1-3)(6S)Glc-Sp0	9.25	17.8396	192.86
54	Galb1-4GlcNAcb1-2Mana1-6(Galb1-4GlcNAcb1-2Mana1-3)Manb1-4GlcNAcb1-4GlcNAcb-Sp12	472.25	565.849	119.82																371	Fuca1-4(Fuca1-2Galb1-3)GlcNAcb1-2Mana1-3(Fuca1-4(Fuca1-2Galb1-3)GlcNAcb1-2Mana1-3)Manb1-4GlcNAcb1-4GlcNAcb-Sp19	9.25	6.65207	71.9142
55	Neu5Aca2-6Galb1-4GlcNAcb1-2Mana1-6(Neu5Aca2-6Galb1-4GlcNAcb1-2Mana1-3)Manb1-4GlcNAcb1-4GlcNAcb-Sp12	12.5	3.31662	26.533																445	Fuca1-2Galb1-4GlcNAcb1-6(Fuca1-2Galb1-4GlcNAcb1-3)GalNAc-Sp14	8.75	5.90903	67.5318
56	Neu5Aca2-6Galb1-4GlcNAcb1-2Mana1-6(Neu5Aca2-6Galb1-4GlcNAcb1-2Man-a1-3)Manb1-4GlcNAcb1-4GlcNAcb-Sp21	2.25	1.5	66.6667																562	Galb1-3GlcNAcb1-3Galb1-4GlcNAcb1-6(Galb1-3GlcNAcb1-3Galb1-4GlcNAb1-2)Mana1-6(Galb1-3GlcNAcb1-3Galb1-4GlcNAcb1-2Mana1-3)Manb1-4GlcNAcb1-4(Fuca1-6)GlcNAcb-Sp24	7.75	0.957427	12.3539
57	Neu5Aca2-6Galb1-4GlcNAcb1-2Mana1-6(Neu5Aca2-6Galb1-4GlcNAcb1-2Mana1-3)Manb1-4GlcNAcb1-4GlcNAcb-Sp24	0	0	#DIV/0!																26	(3S)Galb1-4(6S)Glcb-Sp0	7.5	12.3423	164.565
58	Fuca1-2Galb1-3GalNAcb1-3Gala-Sp9	0.25	0.5	200																13	Glcb-Sp8	7.25	1.25831	17.3559
59	Fuca1-2Galb1-3GalNAcb1-3Gala1-4Galb1-4Glcb-Sp9	-0.25	0.957427	-382.971																28	(3S)Galb1-3(Fuca1-4)GlcNAcb-Sp8	7.25	15.174	209.296
60	Fuca1-2Galb1-3(Fuca1-4)GlcNAcb-Sp8	1	0	0																539	Galb1-4GlcNAcb1-3Galb1-4GlcNAcb1-3Galb1-4GlcNAcb1-2Mana1-6(Galb1-4GlcNAcb1-3Galb1-4GlcNAcb1-3Galb1-4GlcNAcb1-2Mana1-3)Manb1-4GlcNAcb1-4GlcNAcb-Sp12	6.75	1.5	22.2222
61	Fuca1-2Galb1-3GalNAca-Sp8	0.25	0.5	200																393	GlcNAcb1-2Mana1-6(Galb1-4GlcNAcb1-2Mana1-3)Manb1-4GlcNAcb1-4GlcNAc-Sp12	6.5	9.67815	148.895
62	Fuca1-2Galb1-3GalNAca-Sp14	0.5	1	200																73	Fuca1-2Galb1-4GlcNAcb1-3Galb1-4GlcNAcb-Sp0	6.25	8.61684	137.87
63	Fuca1-2Galb1-3GalNAcb1-4(Neu5Aca2-3)Galb1-4Glcb-Sp0	0.25	0.5	200																399	Gala1-4Galb1-3GlcNAcb1-2Mana1-6(Gala1-4Galb1-3GlcNAcb1-2Mana1-3)Manb1-4GlcNAcb1-4GlcNAcb-Sp19	6.25	4.272	68.352
64	Fuca1-2Galb1-3GalNAcb1-4(Neu5Aca2-3)Galb1-4Glcb-Sp9	0.25	0.5	200																19	Galb1-4GlcNAcb1-6(Galb1-4GlcNAcb1-3)GalNAca-Sp8	6	5.59762	93.2936
65	Fuca1-2Galb1-3GlcNAcb1-3Galb1-4Glcb-Sp8	0.5	0.57735	115.47																443	Galb1-4(Fuca1-3)GlcNAcb1-6GalNAc-Sp14	6	8.04156	134.026
66	Fuca1-2Galb1-3GlcNAcb1-3Galb1-4Glcb-Sp10	0.5	0.57735	115.47																197	Glca1-6Glca1-6Glcb-Sp8	5.25	7.36546	140.294
67	Fuca1-2Galb1-3GlcNAcb-Sp0	0	0	#DIV/0!																392	Neu5Aca2-3Galb1-3GlcNAcb1-2Mana1-6(Neu5Aca2-3Galb1-3GlcNAcb1-2Mana1-3)Manb1-4GlcNAcb1-4GlcNAc-Sp19	5.25	2.98608	56.8777
68	Fuca1-2Galb1-3GlcNAcb-Sp8	1	0.816497	81.6497																434	Galb1-4GlcNAcb1-6(Galb1-4GlcNAcb1-2)Mana1-6(GlcNAcb1-4)(Galb1-4GlcNAcb1-4(Galb1-4GlcNAcb1-2)Mana1-3)Manb1-4GlcNAcb1-4GlcNAc-Sp21	5.25	3.40343	64.8272
69	Fuca1-2Galb1-4(Fuca1-3)GlcNAcb1-3Galb1-4(Fuca1-3)GlcNAcb-Sp0	0.25	0.5	200																565	Galb1-4GlcNAcb1-3Galb1-4GlcNAcb1-2Mana1-6(Galb1-4GlcNAcb1-3Galb1-4GlcNAcb1-2Mana1-3)Manb1-4GlcNAcb1-4(Fuca1-6)GlcNAcb-Sp24	5.25	2.06155	39.2677
70	Fuca1-2Galb1-4(Fuca1-3)GlcNAcb1-3Galb1-4(Fuca1-3)GlcNAcb1-3Galb1-4(Fuca1-3)GlcNAcb-Sp0	0.75	0.5	66.6667																423	Gala1-3(Fuca1-2)Galb1-4GlcNAcb1-2Mana1-6(Gala1-3(Fuca1-2)Galb1-4GlcNAcb1-2Mana1-3)Manb1-4GlcNAcb1-4(Fuca1-6)GlcNAcb-Sp22	5	3.82971	76.5942
71	Fuca1-2Galb1-4(Fuca1-3)GlcNAcb-Sp0	0	0	#DIV/0!																52	GlcNAcb1-2Mana1-6(GlcNAcb1-2Mana1-3)Manb1-4GlcNAcb1-4GlcNAcb-Sp12	4.75	3.40343	71.6512
72	Fuca1-2Galb1-4(Fuca1-3)GlcNAcb-Sp8	0.25	0.5	200																300	Galb1-4GlcNAcb1-6(Galb1-4GlcNAcb1-3)Galb1-4GlcNAc-Sp0	4.5	1.29099	28.6888
73	Fuca1-2Galb1-4GlcNAcb1-3Galb1-4GlcNAcb-Sp0	6.25	8.61684	137.87																526	Galb1-4GlcNAcb1-2 Mana1-6(GlcNAcb1-4)(Galb1-4GlcNAcb1-2Mana1-3)Manb1-4GlcNAcb1-4(Fuca1-6)GlcNAc-Sp21	4.25	1.5	35.2941
74	Fuca1-2Galb1-4GlcNAcb1-3Galb1-4GlcNAcb1-3Galb1-4GlcNAcb-Sp0	0.25	0.5	200																281	Neu5Gca2-3Galb1-4GlcNAcb-Sp0	4	4.96655	124.164
75	Fuca1-2Galb1-4GlcNAcb-Sp0	3	2.44949	81.6497																516	Gala1-3Galb1-4GlcNAcb1-2Mana-Sp0	4	3.82971	95.7427
76	Fuca1-2Galb1-4GlcNAcb-Sp8	0.25	0.5	200																471	Galb1-3GlcNAcb1-2Mana1-6(GlcNAcb1-4)(Galb1-3GlcNAcb1-2Mana1-3)Manb1-4GlcNAcb1-4GlcNAcb-Sp21	3.5	2.08167	59.4762
77	Fuca1-2Galb1-4Glcb-Sp0	2	0.816497	40.8248																522	Gala1-3Galb1-3GlcNAcb1-2Mana-Sp0	3.5	3.10913	88.8322
78	Fuca1-2Galb-Sp8	-0.25	0.5	-200																546	Neu5Gca2-8Neu5Gca2-6Galb1-4GlcNAc-Sp0	3.5	1.29099	36.8856
79	Fuca1-3GlcNAcb-Sp8	1.25	1.25831	100.664																283	Neu5Gca2-6GalNAca-Sp0	3.25	2.98608	91.8793
80	Fuca1-4GlcNAcb-Sp8	-0.25	0.5	-200																75	Fuca1-2Galb1-4GlcNAcb-Sp0	3	2.44949	81.6497
81	Fucb1-3GlcNAcb-Sp8	0	0	#DIV/0!																524	Neu5Aca2-3Galb1-3GalNAcb1-4Galb1-4Glcb-Sp0	3	2.44949	81.6497
82	GalNAca1-3(Fuca1-2)Galb1-3GlcNAcb-Sp0	0.5	0.57735	115.47																588	GlcNAcb1-3Galb1-4GlcNAcb1-3Galb1-4GlcNAcb1-3GalNAca-Sp14	3	5.35413	178.471
83	GalNAca1-3(Fuca1-2)Galb1-4(Fuca1-3)GlcNAcb-Sp0	1	0.816497	81.6497																222	Fuca1-2(6S)Galb1-4(6S)Glcb-Sp0	2.75	2.21736	80.6311
84	(3S)Galb1-4(Fuca1-3)Glcb-Sp0	0.5	0.57735	115.47																335	GlcNAca1-4Galb1-4GlcNAcb1-3Galb1-4GlcNAcb1-3Galb1-4GlcNAcb-Sp0	2.75	3.0957	112.571
85	GalNAca1-3(Fuca1-2)Galb1-4GlcNAcb-Sp0	0.25	0.5	200																360	Gala1-3Galb1-4GlcNAcb1-2Mana1-6(Gala1-3Galb1-4GlcNAcb1-2Mana1-3)Manb1-4GlcNAcb1-4GlcNAcb-Sp20	2.75	3.0957	112.571
86	GalNAca1-3(Fuca1-2)Galb1-4GlcNAcb-Sp8	0.25	0.5	200																447	GalNAca1-3(Fuca1-2)Galb1-4GlcNAcb1-6(GalNAca1-3(Fuca1-2)Galb1-4GlcNAcb1-3)GalNAc-Sp14	2.75	2.06155	74.9656
87	GalNAca1-3(Fuca1-2)Galb1-4Glcb-Sp0	0.25	0.5	200																577	GlcNAcb1-3Galb1-4GlcNAcb1-3Galb1-4GlcNAcb1-3Galb1-4GlcNAcb1-3Galb1-4GlcNAcb1-6(GlcNAcb1-3Galb1-4GlcNAcb1-3Galb1-4GlcNAcb1-3Galb1-4GlcNAcb1-3Galb1-4GlcNAb1-2)Mana1-6(GlcNAcb1-3Galb1-4GlcNAcb1-3Galb1-4GlcNAcb1-3Galb1-4GlcNAcb1-3Galb1-4GlcNAcb1-2Mana1-3)Manb1-4GlcNAcb1-4(Fuca1-6)GlcNAcb-Sp24	2.75	1.70783	62.1027
88	GlcNAcb1-3Galb1-3GalNAca-Sp8	0.25	0.5	200																153	Galb1-4(Fuca1-3)GlcNAcb1-3Galb1-4(Fuca1-3)GlcNAcb-Sp0	2.5	3	120
89	GalNAca1-3(Fuca1-2)Galb-Sp8	0	0	#DIV/0!																215	Mana1-6(Mana1-3)Mana1-6(Mana1-2Mana1-3)Manb1-4GlcNAcb1-4GlcNAcb-Sp12	2.5	3.31662	132.665
90	GalNAca1-3(Fuca1-2)Galb-Sp18	0.5	0.57735	115.47																56	Neu5Aca2-6Galb1-4GlcNAcb1-2Mana1-6(Neu5Aca2-6Galb1-4GlcNAcb1-2Man-a1-3)Manb1-4GlcNAcb1-4GlcNAcb-Sp21	2.25	1.5	66.6667
91	GalNAca1-3GalNAcb-Sp8	0.5	0.57735	115.47																242	Neu5Aca2-6(Neu5Aca2-3Galb1-3)GalNAca-Sp8	2.25	0.957427	42.5523
92	GalNAca1-3Galb-Sp8	0.5	0.57735	115.47																561	Galb1-3GlcNAcb1-3Galb1-4GlcNAcb1-3Galb1-4GlcNAcb1-6(Galb1-3GlcNAcb1-3Galb1-4GlcNAcb1-3Galb1-4GlcNAb1-2)Mana1-6(Galb1-3GlcNAcb1-3Galb1-4GlcNAcb1-3Galb1-4GlcNAcb1-2Mana1-3)Manb1-4GlcNAcb1-4(Fuca1-6)GlcNAcb-Sp24	2.25	1.25831	55.9247
93	GalNAca1-4(Fuca1-2)Galb1-4GlcNAcb-Sp8	0.5	0.57735	115.47																77	Fuca1-2Galb1-4Glcb-Sp0	2	0.816497	40.8248
94	GalNAcb1-3GalNAca-Sp8	0	0	#DIV/0!																100	Gala1-2Galb-Sp8	2	1.41421	70.7107
95	GalNAcb1-3(Fuca1-2)Galb-Sp8	0.25	0.5	200																101	Gala1-3(Fuca1-2)Galb1-3GlcNAcb-Sp0	2	2	100
96	GalNAcb1-3Gala1-4Galb1-4GlcNAcb-Sp0	0	0	#DIV/0!																341	GlcNAca1-4Galb1-3GalNAc-Sp14	2	0.816497	40.8248
97	GalNAcb1-4(Fuca1-3)GlcNAcb-Sp0	0	0	#DIV/0!																342	Neu5Aca2-6Galb1-4GlcNAcb1-2Mana1-6(Mana1-3)Manb1-4GlcNAcb1-4GlcNAc-Sp12	2	0.816497	40.8248
98	GalNAcb1-4GlcNAcb-Sp0	0.25	0.5	200																468	Fuca1-2Galb1-4(Fuca1-3)GlcNAcb1-2Mana1-6(Fuca1-2Galb1-4(Fuca1-3)GlcNAcb1-2Mana1-3)Manb1-4GlcNAcb1-4(Fuca1-6)GlcNAcb-Sp24	2	0.816497	40.8248
99	GalNAcb1-4GlcNAcb-Sp8	0.25	0.957427	382.971																102	Gala1-3(Fuca1-2)Galb1-3GlcNAcb-Sp8	1.75	0.5	28.5714
100	Gala1-2Galb-Sp8	2	1.41421	70.7107																103	Gala1-3(Fuca1-2)Galb1-4(Fuca1-3)GlcNAcb-Sp0	1.75	1.5	85.7143
101	Gala1-3(Fuca1-2)Galb1-3GlcNAcb-Sp0	2	2	100																162	Galb1-4GlcNAcb1-3Galb1-4GlcNAcb1-3Galb1-4GlcNAcb-Sp0	1.75	1.70783	97.59
102	Gala1-3(Fuca1-2)Galb1-3GlcNAcb-Sp8	1.75	0.5	28.5714																290	Galb1-4(Fuca1-3)GlcNAcb1-3Galb1-3(Fuca1-4)GlcNAcb-Sp0	1.75	2.87228	164.13
103	Gala1-3(Fuca1-2)Galb1-4(Fuca1-3)GlcNAcb-Sp0	1.75	1.5	85.7143																324	Galb1-4(Fuca1-3)GlcNAcb1-2Mana1-6(Galb1-4(Fuca1-3)GlcNAcb1-2Mana1-3)Manb1-4GlcNAcb1-4GlcNAcb-Sp20	1.75	0.957427	54.7101
104	Gala1-3(Fuca1-2)Galb1-4(Fuca1-3)GlcNAcb-Sp8	0.75	0.5	66.6667																491	Galb1-4(Fuca1-3)GlcNAcb1-2Mana-Sp0	1.75	0.5	28.5714
105	Gala1-3(Fuca1-2)Galb1-4GlcNAc-Sp0	0.75	0.957427	127.657																564	GlcNAcb1-3Galb1-4GlcNAcb1-2Mana1-6(GlcNAcb1-3Galb1-4GlcNAcb1-2Mana1-3)Manb1-4GlcNAcb1-4(Fuca1-6)GlcNAcb-Sp24	1.75	0.5	28.5714
106	Gala1-3(Fuca1-2)Galb1-4Glcb-Sp0	0.25	0.5	200																6	Fuca-Sp8	1.5	1.29099	86.0663
107	Gala1-3(Fuca1-2)Galb-Sp8	1.5	1.73205	115.47																17	GlcNAcb-Sp8	1.5	0.57735	38.49
108	Gala1-3(Fuca1-2)Galb-Sp18	0.25	0.5	200																20	Galb1-4GlcNAcb1-6(Galb1-4GlcNAcb1-3)GalNAc-Sp14	1.5	0.57735	38.49
109	Gala1-4(Gala1-3)Galb1-4GlcNAcb-Sp8	0	0	#DIV/0!																107	Gala1-3(Fuca1-2)Galb-Sp8	1.5	1.73205	115.47
110	Gala1-3GalNAca-Sp8	-0.25	0.5	-200																111	Gala1-3GalNAca-Sp16	1.5	1	66.6667
111	Gala1-3GalNAca-Sp16	1.5	1	66.6667																115	Gala1-3Galb1-4GlcNAcb-Sp8	1.5	1	66.6667
112	Gala1-3GalNAcb-Sp8	0.25	0.5	200																167	Galb1-4GlcNAcb1-6(Galb1-3)GalNAc-Sp14	1.5	3	200
113	Gala1-3Galb1-4(Fuca1-3)GlcNAcb-Sp8	0	0	#DIV/0!																235	Neu5Aca2-3GalNAca-Sp8	1.5	1	66.6667
114	Gala1-3Galb1-3GlcNAcb-Sp0	0.25	0.5	200																256	Neu5Aca2-3Galb1-4GlcNAcb1-3Galb1-4GlcNAcb1-3Galb1-4GlcNAcb-Sp0	1.5	2.38048	158.698
115	Gala1-3Galb1-4GlcNAcb-Sp8	1.5	1	66.6667																355	KDNa2-3Galb1-4Glc-Sp0	1.5	0.57735	38.49
116	Gala1-3Galb1-4Glcb-Sp0	0.25	0.5	200																433	Galb1-4GlcNAcb1-6(Galb1-4GlcNAcb1-2)Mana1-6(GlcNAcb1-4)(Galb1-4GlcNAcb1-2Mana1-3)Manb1-4GlcNAcb1-4GlcNAc-Sp21	1.5	1.29099	86.0663
117	Gala1-3Galb1-4Glc-Sp10	1	0.816497	81.6497																472	Neu5Aca2-6Galb1-4GlcNAcb1-6(Galb1-3GlcNAcb1-3)Galb1-4Glcb-Sp21	1.5	1.29099	86.0663
118	Gala1-3Galb-Sp8	0.75	0.5	66.6667																474	Neu5Aca2-3Galb1-4GlcNAcb1-6GalNAca-Sp14	1.5	0.57735	38.49
119	Gala1-4(Fuca1-2)Galb1-4GlcNAcb-Sp8	0.25	0.5	200																548	GlcNAcb1-3Galb1-4GlcNAcb1-6(GlcNAcb1-3Galb1-4GlcNAcb1-2)Mana1-6(GlcNAcb1-3Galb1-4GlcNAcb1-2Man a1-3)Manb1-4GlcNAcb1-4GlcNAc-Sp24	1.5	1	66.6667
120	Gala1-4Galb1-4GlcNAcb-Sp0	0	0	#DIV/0!																549	Galb1-4GlcNAcb1-3Galb1-4GlcNAcb1-6(Galb1-4GlcNAcb1-3Galb1-4GlcNAcb1-2)Mana1-6(Galb1-4GlcNAcb1-3Galb1-4GlcNAcb1-2Mana1-3)Mana1-4GlcNAcb1-4GlcNAc-Sp24	1.5	1	66.6667
121	Gala1-4Galb1-4GlcNAcb-Sp8	0.5	0.57735	115.47																79	Fuca1-3GlcNAcb-Sp8	1.25	1.25831	100.664
122	Gala1-4Galb1-4Glcb-Sp0	116.25	63.2897	54.4427																161	Galb1-4GlcNAcb1-3Galb1-4(Fuca1-3)GlcNAcb1-3Galb1-4(Fuca1-3)GlcNAcb-Sp0	1.25	0.957427	76.5942
123	Gala1-4GlcNAcb-Sp8	0.75	0.5	66.6667																164	Galb1-4GlcNAcb1-3Galb1-4Glcb-Sp0	1.25	0.957427	76.5942
124	Gala1-6Glcb-Sp8	10.75	3.30404	30.7352																192	GlcNAcb1-6GalNAca-Sp8	1.25	2.06155	164.924
125	Galb1-2Galb-Sp8	0.5	0.57735	115.47																210	Mana1-6(Mana1-2Mana1-3)Mana1-6(Mana1-2Mana1-3)Manb1-4GlcNAcb1-4GlcNAcb-Sp12	1.25	1.5	120
126	Galb1-3(Fuca1-4)GlcNAcb1-3Galb1-4(Fuca1-3)GlcNAcb-Sp0	0.25	0.5	200																212	Mana1-2Mana1-6(Mana1-2Mana1-3)Mana1-6(Mana1-2Mana1-2Mana1-3)Manb1-4GlcNAcb1-4GlcNAcb-Sp12	1.25	0.5	40
127	Galb1-3GlcNAcb1-3Galb1-4(Fuca1-3)GlcNAcb-Sp0	0.5	0.57735	115.47																220	Fuca1-2(6S)Galb1-4GlcNAcb-Sp0	1.25	1.89297	151.438
128	Galb1-3(Fuca1-4)GlcNAc-Sp0	0	0	#DIV/0!																241	Neu5Aca2-3Galb1-3(6S)GalNAca-Sp8	1.25	1.5	120
129	Galb1-3(Fuca1-4)GlcNAc-Sp8	0.25	0.5	200																244	Neu5Aca2-3Galb-Sp8	1.25	0.5	40
130	Fuca1-4(Galb1-3)GlcNAcb-Sp8	0.5	0.57735	115.47																311	Mana1-6Manb-Sp10	1.25	0.5	40
131	Galb1-4GlcNAcb1-6GalNAca-Sp8	0.5	0.57735	115.47																358	Fuca1-2Galb1-4GlcNAcb1-2Mana1-6(Fuca1-2Galb1-4GlcNAcb1-2Mana1-3)Manb1-4GlcNAcb1-4GlcNAcb-Sp20	1.25	0.5	40
132	Galb1-4GlcNAcb1-6GalNAc-Sp14	1	1.41421	141.421																380	Galb1-4GlcNAcb1-6(Fuca1-4(Fuca1-2Galb1-3)GlcNAcb1-3)Galb1-4Glc-Sp21	1.25	0.5	40
133	GlcNAcb1-6(Galb1-3)GalNAca-Sp8	0.5	0.57735	115.47																415	Galb1-4(Fuca1-3)GlcNAcb1-2Mana1-6(Galb1-4(Fuca1-3)GlcNAcb1-2Mana1-3)Manb1-4GlcNAcb1-4(Fuca1-6)GlcNAcb-Sp22	1.25	1.89297	151.438
134	GlcNAcb1-6(Galb1-3)GalNAca-Sp14	1	0	0																432	Galb1-4GlcNAcb1-2Mana1-6(GlcNAcb1-4)(Galb1-4GlcNAcb1-4(Galb1-4GlcNAcb1-2)Mana1-3)Manb1-4GlcNAcb1-4GlcNAc-Sp21	1.25	0.5	40
135	Neu5Aca2-6(Galb1-3)GalNAca-Sp8	0	0	#DIV/0!																466	Glca1-4Glca1-4Glca1-4Glcb-Sp10	1.25	0.5	40
136	Neu5Aca2-6(Galb1-3)GalNAca-Sp14	0.5	0.57735	115.47																470	GlcNAcb1-6(GlcNAcb1-2)Mana1-6(GlcNAcb1-2Mana1-3)Manb1-4GlcNAcb1-4(Fuca1-6)GlcNAcb-Sp24	1.25	0.5	40
137	Neu5Acb2-6(Galb1-3)GalNAca-Sp8	0	0	#DIV/0!																490	Gala1-3Galb1-4GlcNAcb1-6GalNAca-Sp14	1.25	0.5	40
138	Neu5Aca2-6(Galb1-3)GlcNAcb1-4Galb1-4Glcb-Sp10	0.75	0.957427	127.657																493	Gala1-3(Fuca1-2)Galb1-4GlcNAcb1-6GalNAca-Sp14	1.25	0.5	40
139	Galb1-3GalNAca-Sp8	0.5	0.57735	115.47																495	Fuca1-2Galb1-3(6S)GlcNAcb-Sp0	1.25	0.5	40
140	Galb1-3GalNAca-Sp14	1	0	0																563	Neu5Aca2-8Neu5Aca2-3Galb1-3GalNAcb1-4(Neu5Aca2-3)Galb1-4Glc-Sp21	1.25	0.957427	76.5942
141	Galb1-3GalNAca-Sp16	0.5	0.57735	115.47																579	Galb1-4GlcNAcb1-3Galb1-4GlcNAcb1-3GalNAca-Sp14	1.25	0.5	40
142	Galb1-3GalNAcb-Sp8	146.25	224.702	153.642																18	GlcN(Gc)b-Sp8	1	0.816497	81.6497
143	Galb1-3GalNAcb1-3Gala1-4Galb1-4Glcb-Sp0	0	0	#DIV/0!																60	Fuca1-2Galb1-3(Fuca1-4)GlcNAcb-Sp8	1	0	0
144	Galb1-3GalNAcb1-4(Neu5Aca2-3)Galb1-4Glcb-Sp0	0.25	0.5	200																68	Fuca1-2Galb1-3GlcNAcb-Sp8	1	0.816497	81.6497
145	Galb1-3GalNAcb1-4Galb1-4Glcb-Sp8	0	0	#DIV/0!																83	GalNAca1-3(Fuca1-2)Galb1-4(Fuca1-3)GlcNAcb-Sp0	1	0.816497	81.6497
146	Galb1-3Galb-Sp8	0.25	0.5	200																117	Gala1-3Galb1-4Glc-Sp10	1	0.816497	81.6497
147	Galb1-3GlcNAcb1-3Galb1-4GlcNAcb-Sp0	0	0	#DIV/0!																132	Galb1-4GlcNAcb1-6GalNAc-Sp14	1	1.41421	141.421
148	Galb1-3GlcNAcb1-3Galb1-4Glcb-Sp10	0	0	#DIV/0!																134	GlcNAcb1-6(Galb1-3)GalNAca-Sp14	1	0	0
149	Galb1-3GlcNAcb-Sp0	0.5	0.57735	115.47																140	Galb1-3GalNAca-Sp14	1	0	0
150	Galb1-3GlcNAcb-Sp8	0.25	0.5	200																151	Galb1-4(Fuca1-3)GlcNAcb-Sp0	1	0.816497	81.6497
151	Galb1-4(Fuca1-3)GlcNAcb-Sp0	1	0.816497	81.6497																154	Galb1-4(Fuca1-3)GlcNAcb1-3Galb1-4(Fuca1-3)GlcNAcb1-3Galb1-4(Fuca1-3)GlcNAcb-Sp0	1	0	0
152	Galb1-4(Fuca1-3)GlcNAcb-Sp8	0.25	0.5	200																163	Galb1-4GlcNAcb1-3Galb1-4GlcNAcb-Sp0	1	0.816497	81.6497
153	Galb1-4(Fuca1-3)GlcNAcb1-3Galb1-4(Fuca1-3)GlcNAcb-Sp0	2.5	3	120																225	GalNAcb1-4(Neu5Aca2-8Neu5Aca2-8Neu5Aca2-8Neu5Aca2-3)Galb1-4Glcb-Sp0	1	0.816497	81.6497
154	Galb1-4(Fuca1-3)GlcNAcb1-3Galb1-4(Fuca1-3)GlcNAcb1-3Galb1-4(Fuca1-3)GlcNAcb-Sp0	1	0	0																264	Neu5Aca2-6GalNAcb1-4GlcNAcb-Sp0	1	0	0
155	Galb1-4(6S)Glcb-Sp0	0.25	0.957427	382.971																270	Neu5Aca2-6Galb1-4Glcb-Sp0	1	0	0
156	Galb1-4(6S)Glcb-Sp8	0.25	0.5	200																276	Neu5Acb2-6GalNAca-Sp8	1	0	0
157	Galb1-4GalNAca1-3(Fuca1-2)Galb1-4GlcNAcb-Sp8	0.25	0.5	200																278	Neu5Gca2-3Galb1-3(Fuca1-4)GlcNAcb-Sp0	1	0	0
158	Galb1-4GalNAcb1-3(Fuca1-2)Galb1-4GlcNAcb-Sp8	0	0	#DIV/0!																292	Neu5Aca2-3Galb1-3GlcNAcb1-3Galb1-3GlcNAcb-Sp0	1	0	0
159	Galb1-4GlcNAcb1-3GalNAca-Sp8	0	0	#DIV/0!																304	GalNAcb1-3Galb-Sp8	1	0.816497	81.6497
160	Galb1-4GlcNAcb1-3GalNAc-Sp14	0.5	0.57735	115.47																307	GlcNAcb1-3Man-Sp10	1	0	0
161	Galb1-4GlcNAcb1-3Galb1-4(Fuca1-3)GlcNAcb1-3Galb1-4(Fuca1-3)GlcNAcb-Sp0	1.25	0.957427	76.5942																328	Neu5Aca2-3Galb1-3(Fuca1-4)GlcNAcb1-3Galb1-3(Fuca1-4)GlcNAcb-Sp0	1	1.41421	141.421
162	Galb1-4GlcNAcb1-3Galb1-4GlcNAcb1-3Galb1-4GlcNAcb-Sp0	1.75	1.70783	97.59																356	KDNa2-3Galb1-3GalNAca-Sp14	1	0.816497	81.6497
163	Galb1-4GlcNAcb1-3Galb1-4GlcNAcb-Sp0	1	0.816497	81.6497																357	Fuca1-2Galb1-3GlcNAcb1-2Mana1-6(Fuca1-2Galb1-3GlcNAcb1-2Mana1-3)Manb1-4GlcNAcb1-4GlcNAcb-Sp20	1	0	0
164	Galb1-4GlcNAcb1-3Galb1-4Glcb-Sp0	1.25	0.957427	76.5942																363	Neu5Aca2-6GlcNAcb1-4GlcNAc-Sp21	1	0.816497	81.6497
165	Galb1-4GlcNAcb1-3Galb1-4Glcb-Sp8	0.75	0.5	66.6667																364	Neu5Aca2-6GlcNAcb1-4GlcNAcb1-4GlcNAc-Sp21	1	0	0
166	Galb1-4GlcNAcb1-6(Galb1-3)GalNAca-Sp8	0.75	0.5	66.6667																379	Galb1-4(Fuca1-3)GlcNAcb1-6(Galb1-3GlcNAcb1-3)Galb1-4Glc-Sp21	1	0	0
167	Galb1-4GlcNAcb1-6(Galb1-3)GalNAc-Sp14	1.5	3	200																382	Galb1-3GlcNAcb1-3Galb1-4(Fuca1-3)GlcNAcb1-6(Galb1-3GlcNAcb1-3)Galb1-4Glc-Sp21	1	0	0
168	Galb1-4GlcNAcb-Sp0	0	0.816497	#DIV/0!																388	GalNAcb1-4(Neu5Aca2-3)Galb1-4GlcNAcb1-3GalNAca-Sp14	1	0	0
169	Galb1-4GlcNAcb-Sp8	0.75	0.957427	127.657																403	Galb1-3GlcNAca1-6Galb1-4GlcNAcb-Sp0	1	0.816497	81.6497
170	Galb1-4GlcNAcb-Sp23	13	25.3377	194.906																406	Galb1-4GlcNAcb1-6(Neu5Aca2-6Galb1-3GlcNAcb1-3)Galb1-4Glc-Sp21	1	0	0
171	Galb1-4Glcb-Sp0	0.5	0.57735	115.47																410	GalNAca1-3(Fuca1-2)Galb1-4GlcNAcb1-3GalNAca-Sp14	1	1.1547	115.47
172	Galb1-4Glcb-Sp8	22.25	28.6516	128.771																427	GlcNAcb1-2Mana1-6(GlcNAcb1-4)(GlcNAcb1-2Mana1-3)Manb1-4GlcNAcb1-4GlcNAc-Sp21	1	0	0
173	GlcNAca1-3Galb1-4GlcNAcb-Sp8	0.25	0.5	200																452	Neu5Aca2-6Galb1-4GlcNAcb1-6(Fuca1-2Galb1-3GlcNAcb1-3)Galb1-4Glc-Sp21	1	0	0
174	GlcNAca1-6Galb1-4GlcNAcb-Sp8	146.75	134.659	91.7605																478	Neu5Aca2-3Galb1-4GlcNAcb1-2Mana1-6(Neu5Aca2-3Galb1-4GlcNAcb1-2Mana1-3)Manb1-4GlcNAcb1-4(Fuca1-6)GlcNAcb-Sp24	1	0	0
175	GlcNAcb1-2Galb1-3GalNAca-Sp8	0	0	#DIV/0!																511	(4S)GalNAcb-Sp10	1	0	0
176	GlcNAcb1-6(GlcNAcb1-3)GalNAca-Sp8	-1	0	0																525	GlcNAcb1-2 Mana1-6(GlcNAcb1-4)(GlcNAcb1-2Mana1-3)Manb1-4GlcNAcb1-4(Fuca1-6)GlcNAc-Sp21	1	0	0
177	GlcNAcb1-6(GlcNAcb1-3)GalNAca-Sp14	0.25	0.5	200																550	Gala1-3Galb1-4GlcNAcb1-2Mana1-6(Gala1-3Galb1-4GlcNAcb1-2Mana1-3)Manb1-4GlcNAcb1-4GlcNAc-Sp24	1	0	0
178	GlcNAcb1-6(GlcNAcb1-3)Galb1-4GlcNAcb-Sp8	0.75	0.5	66.6667																573	GlcNAcb1-3Galb1-4GlcNAcb1-3Galb1-4GlcNAcb1-6(GlcNAcb1-3Galb1-4GlcNAcb1-3Galb1-4GlcNAb1-2)Mana1-6(GlcNAcb1-3Galb1-4GlcNAcb1-3Galb1-4GlcNAcb1-2Mana1-3)Manb1-4GlcNAcb1-4(Fuca1-6)GlcNAcb-Sp24	1	0.816497	81.6497
179	GlcNAcb1-3GalNAca-Sp8	0.25	0.5	200																590	Neu5Aca2-3Galb1-4GlcNAcb1-3Galb1-4GlcNAcb1-6(Galb1-3)GalNAca-Sp14	1	0	0
180	GlcNAcb1-3GalNAca-Sp14	0.25	0.5	200																597	Neu5Aca2-3Galb1-4GlcNAcb1-3Galb1-4GlcNAcb1-3Galb1-4GlcNAcb1-2Mana1-6(Neu5Aca2-3Galb1-4GlcNAcb1-3Galb1-4GlcNAcb1-3Galb1-4GlcNAcb1-2Mana1-3)Manb1-4GlcNAcb1-4GlcNAcb-Sp12	1	0	0
181	GlcNAcb1-3Galb-Sp8	0.75	0.957427	127.657																14	Manb-Sp8	0.75	0.5	66.6667
182	GlcNAcb1-3Galb1-4GlcNAcb-Sp0	0.25	0.5	200																15	GalNAcb-Sp8	0.75	0.5	66.6667
183	GlcNAcb1-3Galb1-4GlcNAcb-Sp8	0.25	0.5	200																29	(3S)Galb1-3GalNAca-Sp8	0.75	0.5	66.6667
184	GlcNAcb1-3Galb1-4GlcNAcb1-3Galb1-4GlcNAcb-Sp0	0	0	#DIV/0!																37	(3S)Galb1-4GlcNAcb-Sp8	0.75	0.5	66.6667
185	GlcNAcb1-3Galb1-4Glcb-Sp0	0.5	0.57735	115.47																38	(3S)Galb-Sp8	0.75	0.5	66.6667
186	GlcNAcb1-4-MDPLys	0.5	0.57735	115.47																47	(6S)GlcNAcb-Sp8	0.75	0.5	66.6667
187	GlcNAcb1-6(GlcNAcb1-4)GalNAca-Sp8	0.25	0.5	200																53	GlcNAcb1-2Mana1-6(GlcNAcb1-2Mana1-3)Manb1-4GlcNAcb1-4GlcNAcb-Sp13	0.75	0.5	66.6667
188	GlcNAcb1-4Galb1-4GlcNAcb-Sp8	0	0	#DIV/0!																70	Fuca1-2Galb1-4(Fuca1-3)GlcNAcb1-3Galb1-4(Fuca1-3)GlcNAcb1-3Galb1-4(Fuca1-3)GlcNAcb-Sp0	0.75	0.5	66.6667
189	GlcNAcb1-4GlcNAcb1-4GlcNAcb1-4GlcNAcb1-4GlcNAcb1-4GlcNAcb1-Sp8	0.75	0.5	66.6667																104	Gala1-3(Fuca1-2)Galb1-4(Fuca1-3)GlcNAcb-Sp8	0.75	0.5	66.6667
190	GlcNAcb1-4GlcNAcb1-4GlcNAcb1-4GlcNAcb1-4GlcNAcb1-Sp8	0.5	0.57735	115.47																105	Gala1-3(Fuca1-2)Galb1-4GlcNAc-Sp0	0.75	0.957427	127.657
191	GlcNAcb1-4GlcNAcb1-4GlcNAcb-Sp8	0.25	0.957427	382.971																118	Gala1-3Galb-Sp8	0.75	0.5	66.6667
192	GlcNAcb1-6GalNAca-Sp8	1.25	2.06155	164.924																123	Gala1-4GlcNAcb-Sp8	0.75	0.5	66.6667
193	GlcNAcb1-6GalNAca-Sp14	0.25	0.957427	382.971																138	Neu5Aca2-6(Galb1-3)GlcNAcb1-4Galb1-4Glcb-Sp10	0.75	0.957427	127.657
194	GlcNAcb1-6Galb1-4GlcNAcb-Sp8	0.25	0.5	200																165	Galb1-4GlcNAcb1-3Galb1-4Glcb-Sp8	0.75	0.5	66.6667
195	Glca1-4Glcb-Sp8	0	0.816497	#DIV/0!																166	Galb1-4GlcNAcb1-6(Galb1-3)GalNAca-Sp8	0.75	0.5	66.6667
196	Glca1-4Glca-Sp8	0	0	#DIV/0!																169	Galb1-4GlcNAcb-Sp8	0.75	0.957427	127.657
197	Glca1-6Glca1-6Glcb-Sp8	5.25	7.36546	140.294																178	GlcNAcb1-6(GlcNAcb1-3)Galb1-4GlcNAcb-Sp8	0.75	0.5	66.6667
198	Glcb1-4Glcb-Sp8	0.75	0.5	66.6667																181	GlcNAcb1-3Galb-Sp8	0.75	0.957427	127.657
199	Glcb1-6Glcb-Sp8	10.75	5.67891	52.8271																189	GlcNAcb1-4GlcNAcb1-4GlcNAcb1-4GlcNAcb1-4GlcNAcb1-4GlcNAcb1-Sp8	0.75	0.5	66.6667
200	G-ol-Sp8	0.5	0.57735	115.47																198	Glcb1-4Glcb-Sp8	0.75	0.5	66.6667
201	GlcAa-Sp8	0.5	0.57735	115.47																207	Mana1-2Mana1-2Mana1-3Mana-Sp9	0.75	0.957427	127.657
202	GlcAb-Sp8	0.25	0.5	200																227	Neu5Aca2-8Neu5Aca2-8Neu5Aca2-3Galb1-4Glcb-Sp0	0.75	0.5	66.6667
203	GlcAb1-3Galb-Sp8	0.25	0.5	200																247	Fuca1-2(6S)Galb1-4Glcb-Sp0	0.75	0.5	66.6667
204	GlcAb1-6Galb-Sp8	0.5	0.57735	115.47																252	Neu5Aca2-3Galb1-4(Fuca1-3)GlcNAcb-Sp0	0.75	0.5	66.6667
205	KDNa2-3Galb1-3GlcNAcb-Sp0	0	0.816497	#DIV/0!																266	Neu5Aca2-6Galb1-4GlcNAcb-Sp0	0.75	0.5	66.6667
206	KDNa2-3Galb1-4GlcNAcb-Sp0	0.25	0.5	200																269	Neu5Aca2-6Galb1-4GlcNAcb1-3Galb1-4GlcNAcb-Sp0	0.75	0.957427	127.657
207	Mana1-2Mana1-2Mana1-3Mana-Sp9	0.75	0.957427	127.657																273	Neu5Aca2-8Neu5Aca-Sp8	0.75	0.5	66.6667
208	Mana1-2Mana1-6(Mana1-2Mana1-3)Mana-Sp9	0.5	0.57735	115.47																285	Neu5Gca-Sp8	0.75	0.5	66.6667
209	Mana1-2Mana1-3Mana-Sp9	0.5	0.57735	115.47																296	(6P)Glcb-Sp10	0.75	0.5	66.6667
210	Mana1-6(Mana1-2Mana1-3)Mana1-6(Mana1-2Mana1-3)Manb1-4GlcNAcb1-4GlcNAcb-Sp12	1.25	1.5	120																297	Neu5Aca2-3Galb1-4(Fuca1-3)GlcNAcb1-6(Galb1-3)GalNAca-Sp14	0.75	0.5	66.6667
211	Mana1-2Mana1-6(Mana1-3)Mana1-6(Mana1-2Mana1-2Mana1-3)Manb1-4GlcNAcb1-4GlcNAcb-Sp12	0.5	0.57735	115.47																301	GlcNAcb1-6(Galb1-4GlcNAcb1-3)Galb1-4GlcNAc-Sp0	0.75	0.957427	127.657
212	Mana1-2Mana1-6(Mana1-2Mana1-3)Mana1-6(Mana1-2Mana1-2Mana1-3)Manb1-4GlcNAcb1-4GlcNAcb-Sp12	1.25	0.5	40																312	Mana1-6(Mana1-3)Mana1-6(Mana1-3)Manb-Sp10	0.75	0.5	66.6667
213	Mana1-6(Mana1-3)Mana-Sp9	0.25	0.5	200																314	Mana1-2Mana1-6(Mana1-2Mana1-3)Mana1-6(Mana1-2Mana1-2Mana1-3)Mana-Sp9	0.75	0.5	66.6667
214	Mana1-2Mana1-2Mana1-6(Mana1-3)Mana-Sp9	0.25	0.5	200																318	Neu5Aca2-8Neu5Acb-Sp17	0.75	0.5	66.6667
215	Mana1-6(Mana1-3)Mana1-6(Mana1-2Mana1-3)Manb1-4GlcNAcb1-4GlcNAcb-Sp12	2.5	3.31662	132.665																336	GlcNAca1-4Galb1-4GlcNAcb-Sp0	0.75	0.5	66.6667
216	Mana1-6(Mana1-3)Mana1-6(Mana1-3)Manb1-4GlcNAcb1-4GlcNAcb-Sp12	0.5	0.57735	115.47																339	GlcNAca1-4Galb1-4GlcNAcb1-3Galb1-4(Fuca1-3)GlcNAcb1-3Galb1-4(Fuca1-3)GlcNAcb-Sp0	0.75	0.5	66.6667
217	Manb1-4GlcNAcb-Sp0	0	0	#DIV/0!																345	Neu5Aca2-6Galb1-4GlcNAcb1-2Mana1-3Manb1-4GlcNAcb1-4GlcNAc-Sp12	0.75	0.5	66.6667
218	Neu5Aca2-3Galb1-4GlcNAcb1-3Galb1-4(Fuca1-3)GlcNAcb-Sp0	0	0.816497	#DIV/0!																348	Mana1-6(Galb1-4GlcNAcb1-2Mana1-3)Manb1-4GlcNAcb1-4GlcNAcb-Sp12	0.75	0.5	66.6667
219	(3S)Galb1-4(Fuca1-3)(6S)GlcNAcb-Sp8	0.25	0.5	200																349	GlcNAcb1-2Mana1-6(GlcNAcb1-2Mana1-3)Manb1-4GlcNAcb1-4(Fuca1-6)GlcNAcb-Sp22	0.75	0.957427	127.657
220	Fuca1-2(6S)Galb1-4GlcNAcb-Sp0	1.25	1.89297	151.438																350	Galb1-4GlcNAcb1-2Mana1-6(Galb1-4GlcNAcb1-2Mana1-3)Manb1-4GlcNAcb1-4(Fuca1-6)GlcNAcb-Sp22	0.75	0.5	66.6667
221	Fuca1-2Galb1-4(6S)GlcNAcb-Sp8	0.5	1	200																365	Galb1-4(Fuca1-3)GlcNAcb1-6(Fuca1-2Galb1-4GlcNAcb1-3)Galb1-4Glc-Sp21	0.75	0.5	66.6667
222	Fuca1-2(6S)Galb1-4(6S)Glcb-Sp0	2.75	2.21736	80.6311																372	Neu5Aca2-3Galb1-4GlcNAcb1-3GalNAc-Sp14	0.75	0.5	66.6667
223	Neu5Aca2-3Galb1-3GalNAca-Sp8	0	0	#DIV/0!																385	Fuca1-2Galb1-3GalNAca1-3(Fuca1-2)Galb1-4Glcb-Sp0	0.75	0.5	66.6667
224	Neu5Aca2-3Galb1-3GalNAca-Sp14	0	0	#DIV/0!																387	Galb1-3GlcNAcb1-3GalNAca-Sp14	0.75	0.5	66.6667
225	GalNAcb1-4(Neu5Aca2-8Neu5Aca2-8Neu5Aca2-8Neu5Aca2-3)Galb1-4Glcb-Sp0	1	0.816497	81.6497																395	Neu5Aca2-3Galb1-3GlcNAcb1-3GalNAca-Sp14	0.75	1.25831	167.774
226	GalNAcb1-4(Neu5Aca2-8Neu5Aca2-8Neu5Aca2-3)Galb1-4Glcb-Sp0	0.25	0.5	200																411	GalNAca1-3GalNAcb1-3Gala1-4Galb1-4Glcb-Sp0	0.75	0.5	66.6667
227	Neu5Aca2-8Neu5Aca2-8Neu5Aca2-3Galb1-4Glcb-Sp0	0.75	0.5	66.6667																420	GalNAca1-3(Fuca1-2)Galb1-3GlcNAcb1-3GalNAc-Sp14	0.75	0.957427	127.657
228	GalNAcb1-4(Neu5Aca2-8Neu5Aca2-3)Galb1-4Glcb-Sp0	0.5	1	200																435	Galb1-4Galb-Sp10	0.75	0.5	66.6667
229	Neu5Aca2-8Neu5Aca2-8Neu5Aca-Sp8	0.25	0.5	200																444	Galb1-4GlcNAcb1-2Mana-Sp0	0.75	0.5	66.6667
230	GalNAcb1-4(Neu5Aca2-3)Galb1-4GlcNAcb-Sp0	0.25	0.5	200																449	GalNAcb1-4Galb1-4Glcb-Sp0	0.75	0.957427	127.657
231	GalNAcb1-4(Neu5Aca2-3)Galb1-4GlcNAcb-Sp8	0	0	#DIV/0!																451	Gala1-3(Fuca1-2)Galb1-3GlcNAcb1-2Mana1-6(Gala1-3(Fuca1-2)Galb1-3GlcNAcb1-2Mana1-3)Manb1-4GlcNAcb1-4(Fuca1-6)GlcNAcb-Sp22	0.75	0.5	66.6667
232	GalNAcb1-4(Neu5Aca2-3)Galb1-4Glcb-Sp0	0.5	0.57735	115.47																463	Gala1-3(Fuca1-2)Galb1-3GalNAca-Sp8	0.75	0.5	66.6667
233	Neu5Aca2-3Galb1-3GalNAcb1-4(Neu5Aca2-3)Galb1-4Glcb-Sp0	0.25	0.5	200																464	Gala1-3(Fuca1-2)Galb1-3GalNAcb-Sp8	0.75	0.957427	127.657
234	Neu5Aca2-6(Neu5Aca2-3)GalNAca-Sp8	0.25	0.5	200																467	Neu5Aca2-3Galb1-4GlcNAcb1-6(Neu5Aca2-3Galb1-4GlcNAcb1-3)GalNAca-Sp14	0.75	0.5	66.6667
235	Neu5Aca2-3GalNAca-Sp8	1.5	1	66.6667																473	Neu5Aca2-3Galb1-4GlcNAcb1-2Mana-Sp0	0.75	0.5	66.6667
236	Neu5Aca2-3GalNAcb1-4GlcNAcb-Sp0	0.5	0.57735	115.47																477	Neu5Aca2-6Galb1-4GlcNAcb1-2Mana1-6(Neu5Aca2-6Galb1-4GlcNAcb1-2Mana1-3)Manb1-4GlcNAcb1-4(Fuca1-6)GlcNAcb-Sp24	0.75	0.5	66.6667
237	Neu5Aca2-3Galb1-3(6S)GlcNAc-Sp8	0	0	#DIV/0!																500	Fuca1-2Galb1-3GlcNAcb1-6(Fuca1-2Galb1-3GlcNAcb1-3)GalNAca-Sp14	0.75	0.5	66.6667
238	Neu5Aca2-3Galb1-3(Fuca1-4)GlcNAcb-Sp8	0	0	#DIV/0!																505	Galb1-3(6S)GlcNAcb-Sp8	0.75	0.5	66.6667
239	Neu5Aca2-3Galb1-3(Fuca1-4)GlcNAcb1-3Galb1-4(Fuca1-3)GlcNAcb-Sp0	0.5	0.57735	115.47																537	GlcNAcb1-3Galb1-4GlcNAcb1-3Galb1-4GlcNAcb1-2Mana1-6(GlcNAcb1-3Galb1-4GlcNAcb1-3Galb1-4GlcNAcb1-2Mana1-3)Manb1-4GlcNAcb1-4GlcNAcb-Sp12	0.75	0.5	66.6667
240	Neu5Aca2-3Galb1-4(Neu5Aca2-3Galb1-3)GlcNAcb-Sp8	0.25	0.5	200																542	Neu5Gca2-8Neu5Gca2-3Galb1-4GlcNAc-Sp0	0.75	0.5	66.6667
241	Neu5Aca2-3Galb1-3(6S)GalNAca-Sp8	1.25	1.5	120																545	Neu5Gca2-8Neu5Gca2-3Galb1-4GlcNAcb1-3Galb1-4GlcNAc-Sp0	0.75	0.5	66.6667
242	Neu5Aca2-6(Neu5Aca2-3Galb1-3)GalNAca-Sp8	2.25	0.957427	42.5523																557	Galb1-3GlcNAcb1-6(Galb1-3)GalNAc-Sp14	0.75	0.957427	127.657
243	Neu5Aca2-6(Neu5Aca2-3Galb1-3)GalNAca-Sp14	0.5	0.57735	115.47																575	GlcNAcb1-3Galb1-4GlcNAcb1-3Galb1-4GlcNAcb1-3Galb1-4GlcNAcb1-6(GlcNAcb1-3Galb1-4GlcNAcb1-3Galb1-4GlcNAcb1-3Galb1-4GlcNAb1-2)Mana1-6(GlcNAcb1-3Galb1-4GlcNAcb1-3Galb1-4GlcNAcb1-3Galb1-4GlcNAcb1-2Mana1-3)Manb1-4GlcNAcb1-4(Fuca1-6)GlcNAcb-Sp24	0.75	0.957427	127.657
244	Neu5Aca2-3Galb-Sp8	1.25	0.5	40																580	Galb1-4GlcNAcb1-3Galb1-4GlcNAcb1-6(Galb1-3)GalNAca-Sp14	0.75	0.5	66.6667
245	Neu5Aca2-3Galb1-3GalNAcb1-3Gala1-4Galb1-4Glcb-Sp0	0.25	0.5	200																585	GlcNAcb1-3Galb1-4GlcNAcb1-6(GlcNAcb1-3Galb1-4GlcNAcb1-3)GalNAca-Sp14	0.75	0.5	66.6667
246	Neu5Aca2-3Galb1-3GlcNAcb1-3Galb1-4GlcNAcb-Sp0	0.5	0.57735	115.47																589	Galb1-4GlcNAcb1-3Galb1-3GalNAca-Sp14	0.75	0.5	66.6667
247	Fuca1-2(6S)Galb1-4Glcb-Sp0	0.75	0.5	66.6667																592	Neu5Aca2-6Galb1-4GlcNAcb1-6(Galb1-3)GalNAca-Sp14	0.75	0.5	66.6667
248	Neu5Aca2-3Galb1-3GlcNAcb-Sp0	10.75	20.1722	187.648																600	Galb1-3GalNAcb1-4(Neu5Aca2-8Neu5Aca2-8Neu5Aca2-3)Galb1-4Glcb-Sp21	0.75	0.5	66.6667
249	Neu5Aca2-3Galb1-4(6S)GlcNAcb-Sp8	0	0	#DIV/0!																1	Gala-Sp8	0.5	0.57735	115.47
250	Neu5Aca2-3Galb1-4(Fuca1-3)(6S)GlcNAcb-Sp8	0.25	0.5	200																3	Mana-Sp8	0.5	0.57735	115.47
251	Neu5Aca2-3Galb1-4(Fuca1-3)GlcNAcb1-3Galb1-4(Fuca1-3)GlcNAcb1-3Galb1-4(Fuca1-3)GlcNAcb-Sp0	0.5	0.57735	115.47																8	Rhaa-Sp8	0.5	0.57735	115.47
252	Neu5Aca2-3Galb1-4(Fuca1-3)GlcNAcb-Sp0	0.75	0.5	66.6667																12	Galb-Sp8	0.5	0.57735	115.47
253	Neu5Aca2-3Galb1-4(Fuca1-3)GlcNAcb-Sp8	0.25	0.5	200																22	6S(3S)Galb1-4(6S)GlcNAcb-Sp0	0.5	0.57735	115.47
254	Neu5Aca2-3Galb1-4(Fuca1-3)GlcNAcb1-3Galb-Sp8	0	0	#DIV/0!																39	(6S)(4S)Galb1-4GlcNAcb-Sp0	0.5	0.57735	115.47
255	Neu5Aca2-3Galb1-4(Fuca1-3)GlcNAcb1-3Galb1-4GlcNAcb-Sp8	0.25	0.5	200																40	(4S)Galb1-4GlcNAcb-Sp8	0.5	0.57735	115.47
256	Neu5Aca2-3Galb1-4GlcNAcb1-3Galb1-4GlcNAcb1-3Galb1-4GlcNAcb-Sp0	1.5	2.38048	158.698																49	Neu5,9Ac2a2-6Galb1-4GlcNAcb-Sp8	0.5	0.57735	115.47
257	Neu5Aca2-3Galb1-4GlcNAcb-Sp0	0	0	#DIV/0!																50	Mana1-6(Mana1-3)Manb1-4GlcNAcb1-4GlcNAcb-Sp12	0.5	1	200
258	Neu5Aca2-3Galb1-4GlcNAcb-Sp8	0.25	0.5	200																62	Fuca1-2Galb1-3GalNAca-Sp14	0.5	1	200
259	Neu5Aca2-3Galb1-4GlcNAcb1-3Galb1-4GlcNAcb-Sp0	0.25	0.5	200																65	Fuca1-2Galb1-3GlcNAcb1-3Galb1-4Glcb-Sp8	0.5	0.57735	115.47
260	Fuca1-2Galb1-4(6S)Glcb-Sp0	0	0	#DIV/0!																66	Fuca1-2Galb1-3GlcNAcb1-3Galb1-4Glcb-Sp10	0.5	0.57735	115.47
261	Neu5Aca2-3Galb1-4Glcb-Sp0	0.25	0.5	200																82	GalNAca1-3(Fuca1-2)Galb1-3GlcNAcb-Sp0	0.5	0.57735	115.47
262	Neu5Aca2-3Galb1-4Glcb-Sp8	0	0	#DIV/0!																84	(3S)Galb1-4(Fuca1-3)Glcb-Sp0	0.5	0.57735	115.47
263	Neu5Aca2-6GalNAca-Sp8	0	0	#DIV/0!																90	GalNAca1-3(Fuca1-2)Galb-Sp18	0.5	0.57735	115.47
264	Neu5Aca2-6GalNAcb1-4GlcNAcb-Sp0	1	0	0																91	GalNAca1-3GalNAcb-Sp8	0.5	0.57735	115.47
265	Neu5Aca2-6Galb1-4(6S)GlcNAcb-Sp8	0.5	0.57735	115.47																92	GalNAca1-3Galb-Sp8	0.5	0.57735	115.47
266	Neu5Aca2-6Galb1-4GlcNAcb-Sp0	0.75	0.5	66.6667																93	GalNAca1-4(Fuca1-2)Galb1-4GlcNAcb-Sp8	0.5	0.57735	115.47
267	Neu5Aca2-6Galb1-4GlcNAcb-Sp8	0.5	0.57735	115.47																121	Gala1-4Galb1-4GlcNAcb-Sp8	0.5	0.57735	115.47
268	Neu5Aca2-6Galb1-4GlcNAcb1-3Galb1-4(Fuca1-3)GlcNAcb1-3Galb1-4(Fuca1-3)GlcNAcb-Sp0	0.25	0.5	200																125	Galb1-2Galb-Sp8	0.5	0.57735	115.47
269	Neu5Aca2-6Galb1-4GlcNAcb1-3Galb1-4GlcNAcb-Sp0	0.75	0.957427	127.657																127	Galb1-3GlcNAcb1-3Galb1-4(Fuca1-3)GlcNAcb-Sp0	0.5	0.57735	115.47
270	Neu5Aca2-6Galb1-4Glcb-Sp0	1	0	0																130	Fuca1-4(Galb1-3)GlcNAcb-Sp8	0.5	0.57735	115.47
271	Neu5Aca2-6Galb1-4Glcb-Sp8	0.5	0.57735	115.47																131	Galb1-4GlcNAcb1-6GalNAca-Sp8	0.5	0.57735	115.47
272	Neu5Aca2-6Galb-Sp8	-0.5	0.57735	-115.47																133	GlcNAcb1-6(Galb1-3)GalNAca-Sp8	0.5	0.57735	115.47
273	Neu5Aca2-8Neu5Aca-Sp8	0.75	0.5	66.6667																136	Neu5Aca2-6(Galb1-3)GalNAca-Sp14	0.5	0.57735	115.47
274	Neu5Aca2-8Neu5Aca2-3Galb1-4Glcb-Sp0	0.5	0.57735	115.47																139	Galb1-3GalNAca-Sp8	0.5	0.57735	115.47
275	Galb1-3(Fuca1-4)GlcNAcb1-3Galb1-3(Fuca1-4)GlcNAcb-Sp0	0.25	0.5	200																141	Galb1-3GalNAca-Sp16	0.5	0.57735	115.47
276	Neu5Acb2-6GalNAca-Sp8	1	0	0																149	Galb1-3GlcNAcb-Sp0	0.5	0.57735	115.47
277	Neu5Acb2-6Galb1-4GlcNAcb-Sp8	0.5	0.57735	115.47																160	Galb1-4GlcNAcb1-3GalNAc-Sp14	0.5	0.57735	115.47
278	Neu5Gca2-3Galb1-3(Fuca1-4)GlcNAcb-Sp0	1	0	0																171	Galb1-4Glcb-Sp0	0.5	0.57735	115.47
279	Neu5Gca2-3Galb1-3GlcNAcb-Sp0	316.5	364.751	115.245																185	GlcNAcb1-3Galb1-4Glcb-Sp0	0.5	0.57735	115.47
280	Neu5Gca2-3Galb1-4(Fuca1-3)GlcNAcb-Sp0	0	0	#DIV/0!																186	GlcNAcb1-4-MDPLys	0.5	0.57735	115.47
281	Neu5Gca2-3Galb1-4GlcNAcb-Sp0	4	4.96655	124.164																190	GlcNAcb1-4GlcNAcb1-4GlcNAcb1-4GlcNAcb1-4GlcNAcb1-Sp8	0.5	0.57735	115.47
282	Neu5Gca2-3Galb1-4Glcb-Sp0	0.25	0.5	200																200	G-ol-Sp8	0.5	0.57735	115.47
283	Neu5Gca2-6GalNAca-Sp0	3.25	2.98608	91.8793																201	GlcAa-Sp8	0.5	0.57735	115.47
284	Neu5Gca2-6Galb1-4GlcNAcb-Sp0	0.5	0.57735	115.47																204	GlcAb1-6Galb-Sp8	0.5	0.57735	115.47
285	Neu5Gca-Sp8	0.75	0.5	66.6667																208	Mana1-2Mana1-6(Mana1-2Mana1-3)Mana-Sp9	0.5	0.57735	115.47
286	Neu5Aca2-3Galb1-4GlcNAcb1-6(Galb1-3)GalNAca-Sp14	0	0	#DIV/0!																209	Mana1-2Mana1-3Mana-Sp9	0.5	0.57735	115.47
287	Galb1-3GlcNAcb1-3Galb1-3GlcNAcb-Sp0	0	0	#DIV/0!																211	Mana1-2Mana1-6(Mana1-3)Mana1-6(Mana1-2Mana1-2Mana1-3)Manb1-4GlcNAcb1-4GlcNAcb-Sp12	0.5	0.57735	115.47
288	Galb1-4(Fuca1-3)(6S)GlcNAcb-Sp0	0.5	0.57735	115.47																216	Mana1-6(Mana1-3)Mana1-6(Mana1-3)Manb1-4GlcNAcb1-4GlcNAcb-Sp12	0.5	0.57735	115.47
289	Galb1-4(Fuca1-3)(6S)Glcb-Sp0	0.5	0.57735	115.47																221	Fuca1-2Galb1-4(6S)GlcNAcb-Sp8	0.5	1	200
290	Galb1-4(Fuca1-3)GlcNAcb1-3Galb1-3(Fuca1-4)GlcNAcb-Sp0	1.75	2.87228	164.13																228	GalNAcb1-4(Neu5Aca2-8Neu5Aca2-3)Galb1-4Glcb-Sp0	0.5	1	200
291	Galb1-4GlcNAcb1-3Galb1-3GlcNAcb-Sp0	0.25	0.5	200																232	GalNAcb1-4(Neu5Aca2-3)Galb1-4Glcb-Sp0	0.5	0.57735	115.47
292	Neu5Aca2-3Galb1-3GlcNAcb1-3Galb1-3GlcNAcb-Sp0	1	0	0																236	Neu5Aca2-3GalNAcb1-4GlcNAcb-Sp0	0.5	0.57735	115.47
293	Neu5Aca2-3Galb1-4GlcNAcb1-3Galb1-3GlcNAcb-Sp0	0	0	#DIV/0!																239	Neu5Aca2-3Galb1-3(Fuca1-4)GlcNAcb1-3Galb1-4(Fuca1-3)GlcNAcb-Sp0	0.5	0.57735	115.47
294	4S(3S)Galb1-4GlcNAcb-Sp0	0.25	0.5	200																243	Neu5Aca2-6(Neu5Aca2-3Galb1-3)GalNAca-Sp14	0.5	0.57735	115.47
295	(6S)Galb1-4(6S)GlcNAcb-Sp0	6254.25	653.82	10.454																246	Neu5Aca2-3Galb1-3GlcNAcb1-3Galb1-4GlcNAcb-Sp0	0.5	0.57735	115.47
296	(6P)Glcb-Sp10	0.75	0.5	66.6667																251	Neu5Aca2-3Galb1-4(Fuca1-3)GlcNAcb1-3Galb1-4(Fuca1-3)GlcNAcb1-3Galb1-4(Fuca1-3)GlcNAcb-Sp0	0.5	0.57735	115.47
297	Neu5Aca2-3Galb1-4(Fuca1-3)GlcNAcb1-6(Galb1-3)GalNAca-Sp14	0.75	0.5	66.6667																265	Neu5Aca2-6Galb1-4(6S)GlcNAcb-Sp8	0.5	0.57735	115.47
298	Galb1-3Galb1-4GlcNAcb-Sp8	0.25	0.5	200																267	Neu5Aca2-6Galb1-4GlcNAcb-Sp8	0.5	0.57735	115.47
299	Neu5Aca2-6Galb1-4GlcNAcb1-2Mana1-6(Galb1-4GlcNAcb1-2Mana1-3)Manb1-4GlcNAcb1-4GlcNAcb-Sp12	0	0	#DIV/0!																271	Neu5Aca2-6Galb1-4Glcb-Sp8	0.5	0.57735	115.47
300	Galb1-4GlcNAcb1-6(Galb1-4GlcNAcb1-3)Galb1-4GlcNAc-Sp0	4.5	1.29099	28.6888																274	Neu5Aca2-8Neu5Aca2-3Galb1-4Glcb-Sp0	0.5	0.57735	115.47
301	GlcNAcb1-6(Galb1-4GlcNAcb1-3)Galb1-4GlcNAc-Sp0	0.75	0.957427	127.657																277	Neu5Acb2-6Galb1-4GlcNAcb-Sp8	0.5	0.57735	115.47
302	Galb1-4GlcNAca1-6Galb1-4GlcNAcb-Sp0	29.5	11.5614	39.1913																284	Neu5Gca2-6Galb1-4GlcNAcb-Sp0	0.5	0.57735	115.47
303	Galb1-4GlcNAcb1-6Galb1-4GlcNAcb-Sp0	328.75	115.794	35.2225																288	Galb1-4(Fuca1-3)(6S)GlcNAcb-Sp0	0.5	0.57735	115.47
304	GalNAcb1-3Galb-Sp8	1	0.816497	81.6497																289	Galb1-4(Fuca1-3)(6S)Glcb-Sp0	0.5	0.57735	115.47
305	GlcAb1-3GlcNAcb-Sp8	0.5	0.57735	115.47																305	GlcAb1-3GlcNAcb-Sp8	0.5	0.57735	115.47
306	Neu5Aca2-6Galb1-4GlcNAcb1-2Mana1-6(GlcNAcb1-2Mana1-3)Manb1-4GlcNAcb1-4GlcNAcb-Sp12	0.25	0.957427	382.971																308	GlcNAcb1-4GlcNAcb-Sp10	0.5	0.57735	115.47
307	GlcNAcb1-3Man-Sp10	1	0	0																313	Mana1-2Mana1-6(Mana1-3)Mana1-6(Mana1-2Mana1-2Mana1-3)Mana-Sp9	0.5	0.57735	115.47
308	GlcNAcb1-4GlcNAcb-Sp10	0.5	0.57735	115.47																317	Galb1-4GlcNAcb1-2Mana1-6(Neu5Aca2-6Galb1-4GlcNAcb1-2Mana1-3)Manb1-4GlcNAcb1-4GlcNAcb-Sp12	0.5	0.57735	115.47
309	GlcNAcb1-4GlcNAcb-Sp12	0	0	#DIV/0!																319	Neu5Aca2-8Neu5Aca2-8Neu5Acb-Sp8	0.5	0.57735	115.47
310	MurNAcb1-4GlcNAcb-Sp10	0	0	#DIV/0!																343	Mana1-6(Neu5Aca2-6Galb1-4GlcNAcb1-2Mana1-3)Manb1-4GlcNAcb1-4GlcNAc-Sp12	0.5	0.57735	115.47
311	Mana1-6Manb-Sp10	1.25	0.5	40																351	Galb1-3GlcNAcb1-2Mana1-6(Galb1-3GlcNAcb1-2Mana1-3)Manb1-4GlcNAcb1-4(Fuca1-6)GlcNAcb-Sp22	0.5	0.57735	115.47
312	Mana1-6(Mana1-3)Mana1-6(Mana1-3)Manb-Sp10	0.75	0.5	66.6667																353	KDNa2-3Galb1-4(Fuca1-3)GlcNAc-Sp0	0.5	0.57735	115.47
313	Mana1-2Mana1-6(Mana1-3)Mana1-6(Mana1-2Mana1-2Mana1-3)Mana-Sp9	0.5	0.57735	115.47																359	Fuca1-2Galb1-4(Fuca1-3)GlcNAcb1-2Mana1-6(Fuca1-2Galb1-4(Fuca1-3)GlcNAcb1-2Mana1-3)Manb1-4GlcNAcb1-4GlcNAb-Sp20	0.5	0.57735	115.47
314	Mana1-2Mana1-6(Mana1-2Mana1-3)Mana1-6(Mana1-2Mana1-2Mana1-3)Mana-Sp9	0.75	0.5	66.6667																374	Neu5Aca2-3Galb1-4(Fuca1-3)GlcNAcb1-3GalNAca-Sp14	0.5	1	200
315	Neu5Aca2-3Galb1-4GlcNAcb1-6(Neu5Aca2-3Galb1-3)GalNAca-Sp14	-0.25	0.5	-200																386	Fuca1-2Galb1-3GalNAca1-3(Fuca1-2)Galb1-4GlcNAcb-Sp0	0.5	0.57735	115.47
316	Neu5Aca2-6Galb1-4GlcNAcb1-2Mana1-6(Neu5Aca2-3Galb1-4GlcNAcb1-2Mana1-3)Manb1-4GlcNAcb1-4GlcNAcb-Sp12	0.25	0.5	200																390	Gala1-3Galb1-3GlcNAcb1-2Mana1-6(Gala1-3Galb1-3GlcNAcb1-2Mana1-3)Manb1-4GlcNAcb1-4GlcNAc-Sp19	0.5	0.57735	115.47
317	Galb1-4GlcNAcb1-2Mana1-6(Neu5Aca2-6Galb1-4GlcNAcb1-2Mana1-3)Manb1-4GlcNAcb1-4GlcNAcb-Sp12	0.5	0.57735	115.47																404	GalNAcb1-3Gala1-6Galb1-4Glcb-Sp8	0.5	0.57735	115.47
318	Neu5Aca2-8Neu5Acb-Sp17	0.75	0.5	66.6667																408	Neu5Aca2-3Galb1-3GalNAcb1-4(Neu5Aca2-8Neu5Aca2-3)Galb1-4Glcb-Sp0	0.5	0.57735	115.47
319	Neu5Aca2-8Neu5Aca2-8Neu5Acb-Sp8	0.5	0.57735	115.47																413	Gala1-3(Fuca1-2)Galb1-4(Fuca1-3)GlcNAcb1-3GalNAc-Sp14	0.5	0.57735	115.47
320	Neu5Gcb2-6Galb1-4GlcNAc-Sp8	-0.25	0.5	-200																414	GalNAca1-3(Fuca1-2)Galb1-4(Fuca1-3)GlcNAcb1-3GalNAc-Sp14	0.5	0.57735	115.47
321	Galb1-3GlcNAcb1-2Mana1-6(Galb1-3GlcNAcb1-2Mana1-3)Manb1-4GlcNAcb1-4GlcNAcb-Sp19	0	0	#DIV/0!																418	Fuca1-2Galb1-3GlcNAcb1-3GalNAc-Sp14	0.5	0.57735	115.47
322	Neu5Aca2-3Galb1-4GlcNAcb1-2Mana1-6(Neu5Aca2-3Galb1-4GlcNAcb1-2Mana1-3)Manb1-4GlcNAcb1-4GlcNAcb-Sp12	0.25	0.5	200																428	GlcNAcb1-2Mana1-6(GlcNAcb1-4)(GlcNAcb1-4(GlcNAcb1-2)Mana1-3)Manb1-4GlcNAcb1-4GlcNAc-Sp21	0.5	0.57735	115.47
323	Neu5Aca2-3Galb1-4GlcNAcb1-2Mana1-6(Neu5Aca2-6Galb1-4GlcNAcb1-2Mana1-3)Manb1-4GlcNAcb1-4GlcNAcb-Sp12	0.25	0.5	200																430	GlcNAcb1-6(GlcNAcb1-2)Mana1-6(GlcNAcb1-4)(GlcNAcb1-4(GlcNAcb1-2)Mana1-3)Manb1-4GlcNAcb1-4GlcNAc-Sp21	0.5	0.57735	115.47
324	Galb1-4(Fuca1-3)GlcNAcb1-2Mana1-6(Galb1-4(Fuca1-3)GlcNAcb1-2Mana1-3)Manb1-4GlcNAcb1-4GlcNAcb-Sp20	1.75	0.957427	54.7101																450	GalNAca1-3(Fuca1-2)Galb1-4GlcNAcb1-2Mana1-6(GalNAca1-3(Fuca1-2)Galb1-4GlcNAcb1-2Mana1-3)Manb1-4GlcNAcb1-4(Fuca1-6)GlcNAcb-Sp22	0.5	0.57735	115.47
325	Neu5,9Ac2a2-3Galb1-4GlcNAcb-Sp0	0	0	#DIV/0!																456	Neu5Aca2-3Galb1-4GlcNAcb1-4Mana1-6(GlcNAcb1-4)(Neu5Aca2-3Galb1-4GlcNAcb1-4(Neu5Aca2-3Galb1-4GlcNAcb1-2)Mana1-3)Manb1-4GlcNAcb1-4GlcNAcb-Sp21	0.5	0.57735	115.47
326	Neu5,9Ac2a2-3Galb1-3GlcNAcb-Sp0	0	0	#DIV/0!																479	Mana1-6(Mana1-3)Manb1-4GlcNAcb1-4(Fuca1-6)GlcNAcb-Sp19	0.5	0.57735	115.47
327	Neu5Aca2-6Galb1-4GlcNAcb1-3Galb1-3GlcNAcb-Sp0	0	0	#DIV/0!																481	Neu5Aca2-3Galb1-3GlcNAcb1-2Mana1-6(GlcNAcb1-4)(Neu5Aca2-3Galb1-3GlcNAcb1-2Mana1-3)Manb1-4GlcNAcb1-4GlcNAc-Sp21	0.5	0.57735	115.47
328	Neu5Aca2-3Galb1-3(Fuca1-4)GlcNAcb1-3Galb1-3(Fuca1-4)GlcNAcb-Sp0	1	1.41421	141.421																488	Galb1-4(Fuca1-3)GlcNAcb1-6(Neu5Aca2-6(Neu5Aca2-3Galb1-3)GlcNAcb1-3)Galb1-4Glc-Sp21	0.5	0.57735	115.47
329	Neu5Aca2-6Galb1-4GlcNAcb1-3Galb1-4GlcNAcb1-3Galb1-4GlcNAcb-Sp0	0	0.816497	#DIV/0!																497	Neu5Aca2-6GalNAcb1-4(6S)GlcNAcb-Sp8	0.5	0.57735	115.47
330	Gala1-4Galb1-4GlcNAcb1-3Galb1-4Glcb-Sp0	0	0	#DIV/0!																512	Galb1-4(6P)GlcNAcb-Sp0	0.5	0.57735	115.47
331	GalNAcb1-3Gala1-4Galb1-4GlcNAcb1-3Galb1-4Glcb-Sp0	0	0.816497	#DIV/0!																513	(6P)Galb1-4GlcNAcb-SP0	0.5	0.57735	115.47
332	GalNAca1-3(Fuca1-2)Galb1-4GlcNAcb1-3Galb1-4GlcNAcb-Sp0	0	0	#DIV/0!																515	Neu5Aca2-6Galb1-4GlcNAcb1-2Man-Sp0	0.5	0.57735	115.47
333	GalNAca1-3(Fuca1-2)Galb1-4GlcNAcb1-3Galb1-4GlcNAcb1-3Galb1-4GlcNAcb-Sp0	0.25	0.5	200																518	GalNAca1-3(Fuca1-2)Galb1-4 GlcNAcb1-2Mana-Sp0	0.5	0.57735	115.47
334	Neu5Aca2-3Galb1-4(Fuca1-3)GlcNAcb1-6(Neu5Aca2-3Galb1-3)GalNAc-Sp14	-0.25	0.5	-200																519	Galb1-3GlcNAcb1-2Mana-Sp0	0.5	0.57735	115.47
335	GlcNAca1-4Galb1-4GlcNAcb1-3Galb1-4GlcNAcb1-3Galb1-4GlcNAcb-Sp0	2.75	3.0957	112.571																530	GlcNAcb1-3Galb1-4GlcNAcb1-6(GlcNAcb1-3)Galb1-4GlcNAc-Sp0	0.5	0.57735	115.47
336	GlcNAca1-4Galb1-4GlcNAcb-Sp0	0.75	0.5	66.6667																531	GalNAca1-3(Fuca1-2)Galb1-3GalNAcb1-3Gala1-4Galb1-4Glc-Sp21	0.5	0.57735	115.47
337	GlcNAca1-4Galb1-3GlcNAcb-Sp0	0.25	0.5	200																535	GlcNAcb1-3Galb1-4GlcNAcb1-2Mana1-6(GlcNAcb1-3Galb1-4GlcNAcb1-2Mana1-3)Manb1-4GlcNAcb1-4GlcNAcb-Sp25	0.5	0.57735	115.47
338	GlcNAca1-4Galb1-4GlcNAcb1-3Galb1-4Glcb-Sp0	0	0	#DIV/0!																536	Fuca1-2Galb1-4GlcNAcb1-3Galb1-4GlcNAcb1-2Mana1-6(Fuca1-2Galb1-4GlcNAcb1-3Galb1-4GlcNAcb1-2Mana1-3)Manb1-4GlcNAcb1-4GlcNAcb-Sp24	0.5	0.57735	115.47
339	GlcNAca1-4Galb1-4GlcNAcb1-3Galb1-4(Fuca1-3)GlcNAcb1-3Galb1-4(Fuca1-3)GlcNAcb-Sp0	0.75	0.5	66.6667																544	Neu5Gca2-8Neu5Aca2-3Galb1-4GlcNAc-Sp0	0.5	0.57735	115.47
340	GlcNAca1-4Galb1-4GlcNAcb1-3Galb1-4GlcNAcb-Sp0	0.25	0.5	200																553	GalNAcb1-4GlcNAcb1-3GalNAcb1-4GlcNAcb-Sp0	0.5	0.57735	115.47
341	GlcNAca1-4Galb1-3GalNAc-Sp14	2	0.816497	40.8248																586	Neu5Aca2-3Galb1-4GlcNAcb1-3Galb1-4GlcNAcb1-6(Neu5Aca2-3Galb1-4GlcNAcb1-3Galb1-4GlcNAcb1-3)GalNAca-Sp14	0.5	0.57735	115.47
342	Neu5Aca2-6Galb1-4GlcNAcb1-2Mana1-6(Mana1-3)Manb1-4GlcNAcb1-4GlcNAc-Sp12	2	0.816497	40.8248																594	GlcNAcb1-6(Neu5Aca2-3Galb1-3)GalNAca-Sp14	0.5	0.57735	115.47
343	Mana1-6(Neu5Aca2-6Galb1-4GlcNAcb1-2Mana1-3)Manb1-4GlcNAcb1-4GlcNAc-Sp12	0.5	0.57735	115.47																599	GlcNAcb1-3Fuca-Sp21	0.5	0.57735	115.47
344	Neu5Aca2-6Galb1-4GlcNAcb1-2Mana1-6Manb1-4GlcNAcb1-4GlcNAc-Sp12	0	0	#DIV/0!																4	GalNAca-Sp8	0.25	2.06155	824.621
345	Neu5Aca2-6Galb1-4GlcNAcb1-2Mana1-3Manb1-4GlcNAcb1-4GlcNAc-Sp12	0.75	0.5	66.6667																5	GalNAca-Sp15	0.25	0.5	200
346	Galb1-4GlcNAcb1-2Mana1-3Manb1-4GlcNAcb1-4GlcNAc-Sp12	0.25	0.5	200																7	Fuca-Sp9	0.25	0.5	200
347	Galb1-4GlcNAcb1-2Mana1-6Manb1-4GlcNAcb1-4GlcNAc-Sp12	9.5	12.4766	131.333																16	GlcNAcb-Sp0	0.25	0.5	200
348	Mana1-6(Galb1-4GlcNAcb1-2Mana1-3)Manb1-4GlcNAcb1-4GlcNAcb-Sp12	0.75	0.5	66.6667																23	6S(3S)Galb1-4GlcNAcb-Sp0	0.25	0.5	200
349	GlcNAcb1-2Mana1-6(GlcNAcb1-2Mana1-3)Manb1-4GlcNAcb1-4(Fuca1-6)GlcNAcb-Sp22	0.75	0.957427	127.657																27	(3S)Galb1-4(6S)Glcb-Sp8	0.25	0.5	200
350	Galb1-4GlcNAcb1-2Mana1-6(Galb1-4GlcNAcb1-2Mana1-3)Manb1-4GlcNAcb1-4(Fuca1-6)GlcNAcb-Sp22	0.75	0.5	66.6667																32	(3S)Galb1-4(Fuca1-3)GlcNAc-Sp0	0.25	0.5	200
351	Galb1-3GlcNAcb1-2Mana1-6(Galb1-3GlcNAcb1-2Mana1-3)Manb1-4GlcNAcb1-4(Fuca1-6)GlcNAcb-Sp22	0.5	0.57735	115.47																35	(3S)Galb1-4(6S)GlcNAcb-Sp8	0.25	0.5	200
352	(6S)GlcNAcb1-3Galb1-4GlcNAcb-Sp0	38	6.27163	16.5043																46	Neu5Aca2-3(6S)Galb1-4GlcNAcb-Sp8	0.25	0.957427	382.971
353	KDNa2-3Galb1-4(Fuca1-3)GlcNAc-Sp0	0.5	0.57735	115.47																48	Neu5,9Ac2a-Sp8	0.25	0.5	200
354	KDNa2-6Galb1-4GlcNAc-Sp0	0.25	0.957427	382.971																51	Mana1-6(Mana1-3)Manb1-4GlcNAcb1-4GlcNAcb-Sp13	0.25	0.5	200
355	KDNa2-3Galb1-4Glc-Sp0	1.5	0.57735	38.49																58	Fuca1-2Galb1-3GalNAcb1-3Gala-Sp9	0.25	0.5	200
356	KDNa2-3Galb1-3GalNAca-Sp14	1	0.816497	81.6497																61	Fuca1-2Galb1-3GalNAca-Sp8	0.25	0.5	200
357	Fuca1-2Galb1-3GlcNAcb1-2Mana1-6(Fuca1-2Galb1-3GlcNAcb1-2Mana1-3)Manb1-4GlcNAcb1-4GlcNAcb-Sp20	1	0	0																63	Fuca1-2Galb1-3GalNAcb1-4(Neu5Aca2-3)Galb1-4Glcb-Sp0	0.25	0.5	200
358	Fuca1-2Galb1-4GlcNAcb1-2Mana1-6(Fuca1-2Galb1-4GlcNAcb1-2Mana1-3)Manb1-4GlcNAcb1-4GlcNAcb-Sp20	1.25	0.5	40																64	Fuca1-2Galb1-3GalNAcb1-4(Neu5Aca2-3)Galb1-4Glcb-Sp9	0.25	0.5	200
359	Fuca1-2Galb1-4(Fuca1-3)GlcNAcb1-2Mana1-6(Fuca1-2Galb1-4(Fuca1-3)GlcNAcb1-2Mana1-3)Manb1-4GlcNAcb1-4GlcNAb-Sp20	0.5	0.57735	115.47																69	Fuca1-2Galb1-4(Fuca1-3)GlcNAcb1-3Galb1-4(Fuca1-3)GlcNAcb-Sp0	0.25	0.5	200
360	Gala1-3Galb1-4GlcNAcb1-2Mana1-6(Gala1-3Galb1-4GlcNAcb1-2Mana1-3)Manb1-4GlcNAcb1-4GlcNAcb-Sp20	2.75	3.0957	112.571																72	Fuca1-2Galb1-4(Fuca1-3)GlcNAcb-Sp8	0.25	0.5	200
361	Galb1-4GlcNAcb1-2Mana1-6(Mana1-3)Manb1-4GlcNAcb1-4GlcNAcb-Sp12	0	0	#DIV/0!																74	Fuca1-2Galb1-4GlcNAcb1-3Galb1-4GlcNAcb1-3Galb1-4GlcNAcb-Sp0	0.25	0.5	200
362	Fuca1-4(Galb1-3)GlcNAcb1-2Mana1-6(Fuca1-4(Galb1-3)GlcNAcb1-2Mana1-3)Manb1-4GlcNAcb1-4(Fuca1-6)GlcNAcb-Sp22	0.25	0.5	200																76	Fuca1-2Galb1-4GlcNAcb-Sp8	0.25	0.5	200
363	Neu5Aca2-6GlcNAcb1-4GlcNAc-Sp21	1	0.816497	81.6497																85	GalNAca1-3(Fuca1-2)Galb1-4GlcNAcb-Sp0	0.25	0.5	200
364	Neu5Aca2-6GlcNAcb1-4GlcNAcb1-4GlcNAc-Sp21	1	0	0																86	GalNAca1-3(Fuca1-2)Galb1-4GlcNAcb-Sp8	0.25	0.5	200
365	Galb1-4(Fuca1-3)GlcNAcb1-6(Fuca1-2Galb1-4GlcNAcb1-3)Galb1-4Glc-Sp21	0.75	0.5	66.6667																87	GalNAca1-3(Fuca1-2)Galb1-4Glcb-Sp0	0.25	0.5	200
366	Galb1-4GlcNAcb1-2Mana1-6(Galb1-4GlcNAcb1-4(Galb1-4GlcNAcb1-2)Mana1-3)Manb1-4GlcNAcb1-4GlcNAc-Sp21	13.5	12.3962	91.824																88	GlcNAcb1-3Galb1-3GalNAca-Sp8	0.25	0.5	200
367	GalNAca1-3(Fuca1-2)Galb1-4GlcNAcb1-2Mana1-6(GalNAca1-3(Fuca1-2)Galb1-4GlcNAcb1-2Mana1-3)Manb1-4GlcNAcb1-4GlcNAcb-Sp20	0.25	0.5	200																95	GalNAcb1-3(Fuca1-2)Galb-Sp8	0.25	0.5	200
368	Gala1-3(Fuca1-2)Galb1-4GlcNAcb1-2Mana1-6(Gala1-3(Fuca1-2)Galb1-4GlcNAcb1-2Mana1-3)Manb1-4GlcNAcb1-4GlcNAcb-Sp20	0.25	0.5	200																98	GalNAcb1-4GlcNAcb-Sp0	0.25	0.5	200
369	Gala1-3Galb1-4(Fuca1-3)GlcNAcb1-2Mana1-6(Gala1-3Galb1-4(Fuca1-3)GlcNAcb1-2Mana1-3)Manb1-4GlcNAcb1-4GlcNAcb-Sp20	0.25	0.5	200																99	GalNAcb1-4GlcNAcb-Sp8	0.25	0.957427	382.971
370	GalNAca1-3(Fuca1-2)Galb1-3GlcNAcb1-2Mana1-6(GalNAca1-3(Fuca1-2)Galb1-3GlcNAcb1-2Mana1-3)Manb1-4GlcNAcb1-4GlcNAcb-Sp20	10.75	18.1911	169.22																106	Gala1-3(Fuca1-2)Galb1-4Glcb-Sp0	0.25	0.5	200
371	Fuca1-4(Fuca1-2Galb1-3)GlcNAcb1-2Mana1-3(Fuca1-4(Fuca1-2Galb1-3)GlcNAcb1-2Mana1-3)Manb1-4GlcNAcb1-4GlcNAcb-Sp19	9.25	6.65207	71.9142																108	Gala1-3(Fuca1-2)Galb-Sp18	0.25	0.5	200
372	Neu5Aca2-3Galb1-4GlcNAcb1-3GalNAc-Sp14	0.75	0.5	66.6667																112	Gala1-3GalNAcb-Sp8	0.25	0.5	200
373	Neu5Aca2-6Galb1-4GlcNAcb1-3GalNAc-Sp14	0	0	#DIV/0!																114	Gala1-3Galb1-3GlcNAcb-Sp0	0.25	0.5	200
374	Neu5Aca2-3Galb1-4(Fuca1-3)GlcNAcb1-3GalNAca-Sp14	0.5	1	200																116	Gala1-3Galb1-4Glcb-Sp0	0.25	0.5	200
375	GalNAcb1-4GlcNAcb1-2Mana1-6(GalNAcb1-4GlcNAcb1-2Mana1-3)Manb1-4GlcNAcb1-4GlcNAc-Sp12	0.25	0.5	200																119	Gala1-4(Fuca1-2)Galb1-4GlcNAcb-Sp8	0.25	0.5	200
376	Galb1-3GalNAca1-3(Fuca1-2)Galb1-4Glc-Sp0	0.25	0.5	200																126	Galb1-3(Fuca1-4)GlcNAcb1-3Galb1-4(Fuca1-3)GlcNAcb-Sp0	0.25	0.5	200
377	Galb1-3GalNAca1-3(Fuca1-2)Galb1-4GlcNAc-Sp0	0.25	0.5	200																129	Galb1-3(Fuca1-4)GlcNAc-Sp8	0.25	0.5	200
378	Galb1-3GlcNAcb1-3Galb1-4GlcNAcb1-6(Galb1-3GlcNAcb1-3)Galb1-4Glcb-Sp0	0	0	#DIV/0!																144	Galb1-3GalNAcb1-4(Neu5Aca2-3)Galb1-4Glcb-Sp0	0.25	0.5	200
379	Galb1-4(Fuca1-3)GlcNAcb1-6(Galb1-3GlcNAcb1-3)Galb1-4Glc-Sp21	1	0	0																146	Galb1-3Galb-Sp8	0.25	0.5	200
380	Galb1-4GlcNAcb1-6(Fuca1-4(Fuca1-2Galb1-3)GlcNAcb1-3)Galb1-4Glc-Sp21	1.25	0.5	40																150	Galb1-3GlcNAcb-Sp8	0.25	0.5	200
381	Galb1-4(Fuca1-3)GlcNAcb1-6(Fuca1-4(Fuca1-2Galb1-3)GlcNAcb1-3)Galb1-4Glc-Sp21	0	0	#DIV/0!																152	Galb1-4(Fuca1-3)GlcNAcb-Sp8	0.25	0.5	200
382	Galb1-3GlcNAcb1-3Galb1-4(Fuca1-3)GlcNAcb1-6(Galb1-3GlcNAcb1-3)Galb1-4Glc-Sp21	1	0	0																155	Galb1-4(6S)Glcb-Sp0	0.25	0.957427	382.971
383	Galb1-4GlcNAcb1-6(Galb1-4GlcNAcb1-2)Mana1-6(Galb1-4GlcNAcb1-4(Galb1-4GlcNAcb1-2)Mana1-3)Manb1-4GlcNAcb1-4GlcNAcb-Sp21	85	28.0951	33.053																156	Galb1-4(6S)Glcb-Sp8	0.25	0.5	200
384	GlcNAcb1-2Mana1-6(GlcNAcb1-4(GlcNAcb1-2)Mana1-3)Manb1-4GlcNAcb1-4GlcNAc-Sp21	0.25	0.5	200																157	Galb1-4GalNAca1-3(Fuca1-2)Galb1-4GlcNAcb-Sp8	0.25	0.5	200
385	Fuca1-2Galb1-3GalNAca1-3(Fuca1-2)Galb1-4Glcb-Sp0	0.75	0.5	66.6667																173	GlcNAca1-3Galb1-4GlcNAcb-Sp8	0.25	0.5	200
386	Fuca1-2Galb1-3GalNAca1-3(Fuca1-2)Galb1-4GlcNAcb-Sp0	0.5	0.57735	115.47																177	GlcNAcb1-6(GlcNAcb1-3)GalNAca-Sp14	0.25	0.5	200
387	Galb1-3GlcNAcb1-3GalNAca-Sp14	0.75	0.5	66.6667																179	GlcNAcb1-3GalNAca-Sp8	0.25	0.5	200
388	GalNAcb1-4(Neu5Aca2-3)Galb1-4GlcNAcb1-3GalNAca-Sp14	1	0	0																180	GlcNAcb1-3GalNAca-Sp14	0.25	0.5	200
389	GalNAca1-3(Fuca1-2)Galb1-3GalNAca1-3(Fuca1-2)Galb1-4GlcNAcb-Sp0	0.25	0.5	200																182	GlcNAcb1-3Galb1-4GlcNAcb-Sp0	0.25	0.5	200
390	Gala1-3Galb1-3GlcNAcb1-2Mana1-6(Gala1-3Galb1-3GlcNAcb1-2Mana1-3)Manb1-4GlcNAcb1-4GlcNAc-Sp19	0.5	0.57735	115.47																183	GlcNAcb1-3Galb1-4GlcNAcb-Sp8	0.25	0.5	200
391	Gala1-3Galb1-3(Fuca1-4)GlcNAcb1-2Mana1-6(Gala1-3Galb1-3(Fuca1-4)GlcNAcb1-2Mana1-3)Manb1-4GlcNAcb1-4GlcNAc-Sp19	0.25	0.5	200																187	GlcNAcb1-6(GlcNAcb1-4)GalNAca-Sp8	0.25	0.5	200
392	Neu5Aca2-3Galb1-3GlcNAcb1-2Mana1-6(Neu5Aca2-3Galb1-3GlcNAcb1-2Mana1-3)Manb1-4GlcNAcb1-4GlcNAc-Sp19	5.25	2.98608	56.8777																191	GlcNAcb1-4GlcNAcb1-4GlcNAcb-Sp8	0.25	0.957427	382.971
393	GlcNAcb1-2Mana1-6(Galb1-4GlcNAcb1-2Mana1-3)Manb1-4GlcNAcb1-4GlcNAc-Sp12	6.5	9.67815	148.895																193	GlcNAcb1-6GalNAca-Sp14	0.25	0.957427	382.971
394	Galb1-4GlcNAcb1-2Mana1-6(GlcNAcb1-2Mana1-3)Manb1-4GlcNAcb1-4GlcNAc-Sp12	0	0	#DIV/0!																194	GlcNAcb1-6Galb1-4GlcNAcb-Sp8	0.25	0.5	200
395	Neu5Aca2-3Galb1-3GlcNAcb1-3GalNAca-Sp14	0.75	1.25831	167.774																202	GlcAb-Sp8	0.25	0.5	200
396	Fuca1-2Galb1-4GlcNAcb1-3GalNAca-Sp14	0	0	#DIV/0!																203	GlcAb1-3Galb-Sp8	0.25	0.5	200
397	Galb1-4(Fuca1-3)GlcNAcb1-3GalNAca-Sp14	43.75	45.0065	102.872																206	KDNa2-3Galb1-4GlcNAcb-Sp0	0.25	0.5	200
398	GalNAca1-3GalNAcb1-3Gala1-4Galb1-4GlcNAcb-Sp0	0.25	0.5	200																213	Mana1-6(Mana1-3)Mana-Sp9	0.25	0.5	200
399	Gala1-4Galb1-3GlcNAcb1-2Mana1-6(Gala1-4Galb1-3GlcNAcb1-2Mana1-3)Manb1-4GlcNAcb1-4GlcNAcb-Sp19	6.25	4.272	68.352																214	Mana1-2Mana1-2Mana1-6(Mana1-3)Mana-Sp9	0.25	0.5	200
400	Gala1-4Galb1-4GlcNAcb1-2Mana1-6(Gala1-4Galb1-4GlcNAcb1-2Mana1-3)Manb1-4GlcNAcb1-4GlcNAcb-Sp24	0.25	0.957427	382.971																219	(3S)Galb1-4(Fuca1-3)(6S)GlcNAcb-Sp8	0.25	0.5	200
401	Gala1-3Galb1-4GlcNAcb1-3GalNAca-Sp14	0	0	#DIV/0!																226	GalNAcb1-4(Neu5Aca2-8Neu5Aca2-8Neu5Aca2-3)Galb1-4Glcb-Sp0	0.25	0.5	200
402	Galb1-3GlcNAcb1-6Galb1-4GlcNAcb-Sp0	19	17.8699	94.0521																229	Neu5Aca2-8Neu5Aca2-8Neu5Aca-Sp8	0.25	0.5	200
403	Galb1-3GlcNAca1-6Galb1-4GlcNAcb-Sp0	1	0.816497	81.6497																230	GalNAcb1-4(Neu5Aca2-3)Galb1-4GlcNAcb-Sp0	0.25	0.5	200
404	GalNAcb1-3Gala1-6Galb1-4Glcb-Sp8	0.5	0.57735	115.47																233	Neu5Aca2-3Galb1-3GalNAcb1-4(Neu5Aca2-3)Galb1-4Glcb-Sp0	0.25	0.5	200
405	Gala1-3(Fuca1-2)Galb1-4(Fuca1-3)Glcb-Sp21	0.25	0.5	200																234	Neu5Aca2-6(Neu5Aca2-3)GalNAca-Sp8	0.25	0.5	200
406	Galb1-4GlcNAcb1-6(Neu5Aca2-6Galb1-3GlcNAcb1-3)Galb1-4Glc-Sp21	1	0	0																240	Neu5Aca2-3Galb1-4(Neu5Aca2-3Galb1-3)GlcNAcb-Sp8	0.25	0.5	200
407	Galb1-3GalNAcb1-4(Neu5Aca2-8Neu5Aca2-3)Galb1-4Glcb-Sp0	0	0	#DIV/0!																245	Neu5Aca2-3Galb1-3GalNAcb1-3Gala1-4Galb1-4Glcb-Sp0	0.25	0.5	200
408	Neu5Aca2-3Galb1-3GalNAcb1-4(Neu5Aca2-8Neu5Aca2-3)Galb1-4Glcb-Sp0	0.5	0.57735	115.47																250	Neu5Aca2-3Galb1-4(Fuca1-3)(6S)GlcNAcb-Sp8	0.25	0.5	200
409	Gala1-3(Fuca1-2)Galb1-4GlcNAcb1-3GalNAca-Sp14	0	0	#DIV/0!																253	Neu5Aca2-3Galb1-4(Fuca1-3)GlcNAcb-Sp8	0.25	0.5	200
410	GalNAca1-3(Fuca1-2)Galb1-4GlcNAcb1-3GalNAca-Sp14	1	1.1547	115.47																255	Neu5Aca2-3Galb1-4(Fuca1-3)GlcNAcb1-3Galb1-4GlcNAcb-Sp8	0.25	0.5	200
411	GalNAca1-3GalNAcb1-3Gala1-4Galb1-4Glcb-Sp0	0.75	0.5	66.6667																258	Neu5Aca2-3Galb1-4GlcNAcb-Sp8	0.25	0.5	200
412	Fuca1-2Galb1-4(Fuca1-3)GlcNAcb1-3GalNAca-Sp14	0.25	0.5	200																259	Neu5Aca2-3Galb1-4GlcNAcb1-3Galb1-4GlcNAcb-Sp0	0.25	0.5	200
413	Gala1-3(Fuca1-2)Galb1-4(Fuca1-3)GlcNAcb1-3GalNAc-Sp14	0.5	0.57735	115.47																261	Neu5Aca2-3Galb1-4Glcb-Sp0	0.25	0.5	200
414	GalNAca1-3(Fuca1-2)Galb1-4(Fuca1-3)GlcNAcb1-3GalNAc-Sp14	0.5	0.57735	115.47																268	Neu5Aca2-6Galb1-4GlcNAcb1-3Galb1-4(Fuca1-3)GlcNAcb1-3Galb1-4(Fuca1-3)GlcNAcb-Sp0	0.25	0.5	200
415	Galb1-4(Fuca1-3)GlcNAcb1-2Mana1-6(Galb1-4(Fuca1-3)GlcNAcb1-2Mana1-3)Manb1-4GlcNAcb1-4(Fuca1-6)GlcNAcb-Sp22	1.25	1.89297	151.438																275	Galb1-3(Fuca1-4)GlcNAcb1-3Galb1-3(Fuca1-4)GlcNAcb-Sp0	0.25	0.5	200
416	Fuca1-2Galb1-4GlcNAcb1-2Mana1-6(Fuca1-2Galb1-4GlcNAcb1-2Mana1-3)Manb1-4GlcNAcb1-4(Fuca1-6)GlcNAcb-Sp22	0	0	#DIV/0!																282	Neu5Gca2-3Galb1-4Glcb-Sp0	0.25	0.5	200
417	GlcNAcb1-2(GlcNAcb1-6)Mana1-6(GlcNAcb1-2Mana1-3)Manb1-4GlcNAcb1-4GlcNAcb-Sp19	361.25	721.167	199.631																291	Galb1-4GlcNAcb1-3Galb1-3GlcNAcb-Sp0	0.25	0.5	200
418	Fuca1-2Galb1-3GlcNAcb1-3GalNAc-Sp14	0.5	0.57735	115.47																294	4S(3S)Galb1-4GlcNAcb-Sp0	0.25	0.5	200
419	Gala1-3(Fuca1-2)Galb1-3GlcNAcb1-3GalNAc-Sp14	16	14.9889	93.6805																298	Galb1-3Galb1-4GlcNAcb-Sp8	0.25	0.5	200
420	GalNAca1-3(Fuca1-2)Galb1-3GlcNAcb1-3GalNAc-Sp14	0.75	0.957427	127.657																306	Neu5Aca2-6Galb1-4GlcNAcb1-2Mana1-6(GlcNAcb1-2Mana1-3)Manb1-4GlcNAcb1-4GlcNAcb-Sp12	0.25	0.957427	382.971
421	Gala1-3Galb1-3GlcNAcb1-3GalNAc-Sp14	901	1462.54	162.324																316	Neu5Aca2-6Galb1-4GlcNAcb1-2Mana1-6(Neu5Aca2-3Galb1-4GlcNAcb1-2Mana1-3)Manb1-4GlcNAcb1-4GlcNAcb-Sp12	0.25	0.5	200
422	Fuca1-2Galb1-3GlcNAcb1-2Mana1-6(Fuca1-2Galb1-3GlcNAcb1-2Mana1-3)Manb1-4GlcNAcb1-4(Fuca1-6)GlcNAcb-Sp22	0	0	#DIV/0!																322	Neu5Aca2-3Galb1-4GlcNAcb1-2Mana1-6(Neu5Aca2-3Galb1-4GlcNAcb1-2Mana1-3)Manb1-4GlcNAcb1-4GlcNAcb-Sp12	0.25	0.5	200
423	Gala1-3(Fuca1-2)Galb1-4GlcNAcb1-2Mana1-6(Gala1-3(Fuca1-2)Galb1-4GlcNAcb1-2Mana1-3)Manb1-4GlcNAcb1-4(Fuca1-6)GlcNAcb-Sp22	5	3.82971	76.5942																323	Neu5Aca2-3Galb1-4GlcNAcb1-2Mana1-6(Neu5Aca2-6Galb1-4GlcNAcb1-2Mana1-3)Manb1-4GlcNAcb1-4GlcNAcb-Sp12	0.25	0.5	200
424	Galb1-3GlcNAcb1-6(Galb1-3GlcNAcb1-2)Mana1-6(Galb1-3GlcNAcb1-2Mana1-3)Manb1-4GlcNAcb1-4GlcNAcb-Sp19	0	0	#DIV/0!																333	GalNAca1-3(Fuca1-2)Galb1-4GlcNAcb1-3Galb1-4GlcNAcb1-3Galb1-4GlcNAcb-Sp0	0.25	0.5	200
425	Galb1-4GlcNAcb1-6(Fuca1-2Galb1-3GlcNAcb1-3)Galb1-4Glc-Sp21	-0.5	0.57735	-115.47																337	GlcNAca1-4Galb1-3GlcNAcb-Sp0	0.25	0.5	200
426	Fuca1-3GlcNAcb1-6(Galb1-4GlcNAcb1-3)Galb1-4Glc-Sp21	0	0	#DIV/0!																340	GlcNAca1-4Galb1-4GlcNAcb1-3Galb1-4GlcNAcb-Sp0	0.25	0.5	200
427	GlcNAcb1-2Mana1-6(GlcNAcb1-4)(GlcNAcb1-2Mana1-3)Manb1-4GlcNAcb1-4GlcNAc-Sp21	1	0	0																346	Galb1-4GlcNAcb1-2Mana1-3Manb1-4GlcNAcb1-4GlcNAc-Sp12	0.25	0.5	200
428	GlcNAcb1-2Mana1-6(GlcNAcb1-4)(GlcNAcb1-4(GlcNAcb1-2)Mana1-3)Manb1-4GlcNAcb1-4GlcNAc-Sp21	0.5	0.57735	115.47																354	KDNa2-6Galb1-4GlcNAc-Sp0	0.25	0.957427	382.971
429	GlcNAcb1-6(GlcNAcb1-2)Mana1-6(GlcNAcb1-4)(GlcNAcb1-2Mana1-3)Manb1-4GlcNAcb1-4GlcNAc-Sp21	0.25	0.5	200																362	Fuca1-4(Galb1-3)GlcNAcb1-2Mana1-6(Fuca1-4(Galb1-3)GlcNAcb1-2Mana1-3)Manb1-4GlcNAcb1-4(Fuca1-6)GlcNAcb-Sp22	0.25	0.5	200
430	GlcNAcb1-6(GlcNAcb1-2)Mana1-6(GlcNAcb1-4)(GlcNAcb1-4(GlcNAcb1-2)Mana1-3)Manb1-4GlcNAcb1-4GlcNAc-Sp21	0.5	0.57735	115.47																367	GalNAca1-3(Fuca1-2)Galb1-4GlcNAcb1-2Mana1-6(GalNAca1-3(Fuca1-2)Galb1-4GlcNAcb1-2Mana1-3)Manb1-4GlcNAcb1-4GlcNAcb-Sp20	0.25	0.5	200
431	Galb1-4GlcNAcb1-2Mana1-6(GlcNAcb1-4)(Galb1-4GlcNAcb1-2Mana1-3)Manb1-4GlcNAcb1-4GlcNAc-Sp21	0	0	#DIV/0!																368	Gala1-3(Fuca1-2)Galb1-4GlcNAcb1-2Mana1-6(Gala1-3(Fuca1-2)Galb1-4GlcNAcb1-2Mana1-3)Manb1-4GlcNAcb1-4GlcNAcb-Sp20	0.25	0.5	200
432	Galb1-4GlcNAcb1-2Mana1-6(GlcNAcb1-4)(Galb1-4GlcNAcb1-4(Galb1-4GlcNAcb1-2)Mana1-3)Manb1-4GlcNAcb1-4GlcNAc-Sp21	1.25	0.5	40																369	Gala1-3Galb1-4(Fuca1-3)GlcNAcb1-2Mana1-6(Gala1-3Galb1-4(Fuca1-3)GlcNAcb1-2Mana1-3)Manb1-4GlcNAcb1-4GlcNAcb-Sp20	0.25	0.5	200
433	Galb1-4GlcNAcb1-6(Galb1-4GlcNAcb1-2)Mana1-6(GlcNAcb1-4)(Galb1-4GlcNAcb1-2Mana1-3)Manb1-4GlcNAcb1-4GlcNAc-Sp21	1.5	1.29099	86.0663																375	GalNAcb1-4GlcNAcb1-2Mana1-6(GalNAcb1-4GlcNAcb1-2Mana1-3)Manb1-4GlcNAcb1-4GlcNAc-Sp12	0.25	0.5	200
434	Galb1-4GlcNAcb1-6(Galb1-4GlcNAcb1-2)Mana1-6(GlcNAcb1-4)(Galb1-4GlcNAcb1-4(Galb1-4GlcNAcb1-2)Mana1-3)Manb1-4GlcNAcb1-4GlcNAc-Sp21	5.25	3.40343	64.8272																376	Galb1-3GalNAca1-3(Fuca1-2)Galb1-4Glc-Sp0	0.25	0.5	200
435	Galb1-4Galb-Sp10	0.75	0.5	66.6667																377	Galb1-3GalNAca1-3(Fuca1-2)Galb1-4GlcNAc-Sp0	0.25	0.5	200
436	Galb1-6Galb-Sp10	-0.25	0.5	-200																384	GlcNAcb1-2Mana1-6(GlcNAcb1-4(GlcNAcb1-2)Mana1-3)Manb1-4GlcNAcb1-4GlcNAc-Sp21	0.25	0.5	200
437	Neu5Aca2-3Galb1-4GlcNAcb1-3Galb-Sp8	0	0	#DIV/0!																389	GalNAca1-3(Fuca1-2)Galb1-3GalNAca1-3(Fuca1-2)Galb1-4GlcNAcb-Sp0	0.25	0.5	200
438	GalNAcb1-6GalNAcb-Sp8	0	0	#DIV/0!																391	Gala1-3Galb1-3(Fuca1-4)GlcNAcb1-2Mana1-6(Gala1-3Galb1-3(Fuca1-4)GlcNAcb1-2Mana1-3)Manb1-4GlcNAcb1-4GlcNAc-Sp19	0.25	0.5	200
439	(6S)Galb1-3GlcNAcb-Sp0	738.25	65.6423	8.89161																398	GalNAca1-3GalNAcb1-3Gala1-4Galb1-4GlcNAcb-Sp0	0.25	0.5	200
440	(6S)Galb1-3(6S)GlcNAc-Sp0	37.5	18.43	49.1468																400	Gala1-4Galb1-4GlcNAcb1-2Mana1-6(Gala1-4Galb1-4GlcNAcb1-2Mana1-3)Manb1-4GlcNAcb1-4GlcNAcb-Sp24	0.25	0.957427	382.971
441	Fuca1-2Galb1-4 GlcNAcb1-2Mana1-6(Fuca1-2Galb1-4GlcNAcb1-2(Fuca1-2Galb1-4GlcNAcb1-4)Mana1-3)Manb1-4GlcNAcb1-4GlcNAcb-Sp12	57.5	72.9589	126.885																405	Gala1-3(Fuca1-2)Galb1-4(Fuca1-3)Glcb-Sp21	0.25	0.5	200
442	Fuca1-2Galb1-4(Fuca1-3)GlcNAcb1-2Mana1-6(Fuca1-2Galb1-4(Fuca1-3)GlcNAcb1-4(Fuca1-2Galb1-4(Fuca1-3)GlcNAcb1-2)Mana1-3)Manb1-4GlcNAcb1-4GlcNAcb-Sp12	0.25	0.5	200																412	Fuca1-2Galb1-4(Fuca1-3)GlcNAcb1-3GalNAca-Sp14	0.25	0.5	200
443	Galb1-4(Fuca1-3)GlcNAcb1-6GalNAc-Sp14	6	8.04156	134.026																429	GlcNAcb1-6(GlcNAcb1-2)Mana1-6(GlcNAcb1-4)(GlcNAcb1-2Mana1-3)Manb1-4GlcNAcb1-4GlcNAc-Sp21	0.25	0.5	200
444	Galb1-4GlcNAcb1-2Mana-Sp0	0.75	0.5	66.6667																442	Fuca1-2Galb1-4(Fuca1-3)GlcNAcb1-2Mana1-6(Fuca1-2Galb1-4(Fuca1-3)GlcNAcb1-4(Fuca1-2Galb1-4(Fuca1-3)GlcNAcb1-2)Mana1-3)Manb1-4GlcNAcb1-4GlcNAcb-Sp12	0.25	0.5	200
445	Fuca1-2Galb1-4GlcNAcb1-6(Fuca1-2Galb1-4GlcNAcb1-3)GalNAc-Sp14	8.75	5.90903	67.5318																446	Gala1-3(Fuca1-2)Galb1-4GlcNAcb1-6(Gala1-3(Fuca1-2)Galb1-4GlcNAcb1-3)GalNAc-Sp14	0.25	0.5	200
446	Gala1-3(Fuca1-2)Galb1-4GlcNAcb1-6(Gala1-3(Fuca1-2)Galb1-4GlcNAcb1-3)GalNAc-Sp14	0.25	0.5	200																448	Neu5Aca2-8Neu5Aca2-3Galb1-3GalNAcb1-4(Neu5Aca2-8Neu5Aca2-3)Galb1-4Glcb-Sp0	0.25	0.5	200
447	GalNAca1-3(Fuca1-2)Galb1-4GlcNAcb1-6(GalNAca1-3(Fuca1-2)Galb1-4GlcNAcb1-3)GalNAc-Sp14	2.75	2.06155	74.9656																453	GalNAca1-3(Fuca1-2)Galb1-3GlcNAcb1-2Mana1-6(GalNAca1-3(Fuca1-2)Galb1-3GlcNAcb1-2Mana1-3)Manb1-4GlcNAcb1-4(Fuca1-6)GlcNAcb-Sp22	0.25	0.5	200
448	Neu5Aca2-8Neu5Aca2-3Galb1-3GalNAcb1-4(Neu5Aca2-8Neu5Aca2-3)Galb1-4Glcb-Sp0	0.25	0.5	200																455	Neu5Aca2-3Galb1-4GlcNAcb1-2Mana1-6(GlcNAcb1-4)(Neu5Aca2-3Galb1-4GlcNAcb1-2Mana1-3)Manb1-4GlcNAcb1-4GlcNAcb-Sp21	0.25	0.5	200
449	GalNAcb1-4Galb1-4Glcb-Sp0	0.75	0.957427	127.657																458	Neu5Aca2-3Galb1-4GlcNAcb1-6(Neu5Aca2-3Galb1-4GlcNAcb1-2)Mana1-6(GlcNAcb1-4)(Neu5Aca2-3Galb1-4GlcNAcb1-4(Neu5Aca2-3Galb1-4GlcNAcb1-2)Mana1-3)Manb1-4GlcNAcb1-4GlcNAcb-Sp21	0.25	0.5	200
450	GalNAca1-3(Fuca1-2)Galb1-4GlcNAcb1-2Mana1-6(GalNAca1-3(Fuca1-2)Galb1-4GlcNAcb1-2Mana1-3)Manb1-4GlcNAcb1-4(Fuca1-6)GlcNAcb-Sp22	0.5	0.57735	115.47																459	Neu5Aca2-6Galb1-4GlcNAcb1-2Mana1-6(GlcNAcb1-4)(Neu5Aca2-6Galb1-4GlcNAcb1-2Mana1-3)Manb1-4GlcNAcb1-4GlcNAcb-Sp21	0.25	0.5	200
451	Gala1-3(Fuca1-2)Galb1-3GlcNAcb1-2Mana1-6(Gala1-3(Fuca1-2)Galb1-3GlcNAcb1-2Mana1-3)Manb1-4GlcNAcb1-4(Fuca1-6)GlcNAcb-Sp22	0.75	0.5	66.6667																461	Neu5Aca2-6Galb1-4GlcNAcb1-6(Neu5Aca2-6Galb1-4GlcNAcb1-2)Mana1-6(GlcNAcb1-4)(Neu5Aca2-6Galb1-4GlcNAcb1-2Mana1-3)Manb1-4GlcNAcb1-4GlcNAcb-Sp21	0.25	0.5	200
452	Neu5Aca2-6Galb1-4GlcNAcb1-6(Fuca1-2Galb1-3GlcNAcb1-3)Galb1-4Glc-Sp21	1	0	0																476	Neu5Aca2-6Galb1-4 GlcNAcb1-6(Neu5Aca2-6Galb1-4GlcNAcb1-3)GalNAca-Sp14	0.25	0.5	200
453	GalNAca1-3(Fuca1-2)Galb1-3GlcNAcb1-2Mana1-6(GalNAca1-3(Fuca1-2)Galb1-3GlcNAcb1-2Mana1-3)Manb1-4GlcNAcb1-4(Fuca1-6)GlcNAcb-Sp22	0.25	0.5	200																482	Neu5Aca2-6Galb1-4GlcNAcb1-6(Fuca1-2Galb1-4(Fuca1-3)GlcNAcb1-3)Galb1-4Glc-Sp21	0.25	0.5	200
454	Galb1-4GlcNAcb1-6(Galb1-4GlcNAcb1-2)Mana1-6(Galb1-4GlcNAcb1-2Mana1-3)Manb1-4GlcNAcb1-4GlcNAcb-Sp19	34.5	15.864	45.9826																483	Galb1-3GlcNAcb1-6GalNAca-Sp14	0.25	0.5	200
455	Neu5Aca2-3Galb1-4GlcNAcb1-2Mana1-6(GlcNAcb1-4)(Neu5Aca2-3Galb1-4GlcNAcb1-2Mana1-3)Manb1-4GlcNAcb1-4GlcNAcb-Sp21	0.25	0.5	200																487	(3S)Galb1-3(Fuca1-4)GlcNAcb-Sp0	0.25	0.5	200
456	Neu5Aca2-3Galb1-4GlcNAcb1-4Mana1-6(GlcNAcb1-4)(Neu5Aca2-3Galb1-4GlcNAcb1-4(Neu5Aca2-3Galb1-4GlcNAcb1-2)Mana1-3)Manb1-4GlcNAcb1-4GlcNAcb-Sp21	0.5	0.57735	115.47																489	Fuca1-2Galb1-4GlcNAcb1-6GalNAca-Sp14	0.25	0.5	200
457	Neu5Aca2-3Galb1-4GlcNAcb1-6(Neu5Aca2-3Galb1-4GlcNAcb1-2)Mana1-6(GlcNAcb1-4)(Neu5Aca2-3Galb1-4GlcNAcb1-2Mana1-3)Manb1-4GlcNAcb1-4GlcNAcb-Sp21	0	0	#DIV/0!																492	Fuca1-2(6S)Galb1-3GlcNAcb-Sp0	0.25	0.5	200
458	Neu5Aca2-3Galb1-4GlcNAcb1-6(Neu5Aca2-3Galb1-4GlcNAcb1-2)Mana1-6(GlcNAcb1-4)(Neu5Aca2-3Galb1-4GlcNAcb1-4(Neu5Aca2-3Galb1-4GlcNAcb1-2)Mana1-3)Manb1-4GlcNAcb1-4GlcNAcb-Sp21	0.25	0.5	200																494	Fuca1-2Galb1-4GlcNAcb1-2Mana-Sp0	0.25	0.5	200
459	Neu5Aca2-6Galb1-4GlcNAcb1-2Mana1-6(GlcNAcb1-4)(Neu5Aca2-6Galb1-4GlcNAcb1-2Mana1-3)Manb1-4GlcNAcb1-4GlcNAcb-Sp21	0.25	0.5	200																496	Fuca1-2(6S)Galb1-3(6S)GlcNAcb-Sp0	0.25	0.5	200
460	Neu5Aca2-6Galb1-4GlcNAcb1-4Mana1-6(GlcNAcb1-4)(Neu5Aca2-6Galb1-4GlcNAcb1-4(Neu5Aca2-6Galb1-4GlcNAcb1-2)Mana1-3)Manb1-4GlcNAcb1-4GlcNAcb-Sp21	0	0	#DIV/0!																501	GalNAca1-3(Fuca1-2)Galb1-3GlcNAcb1-6GalNAca-Sp14	0.25	0.5	200
461	Neu5Aca2-6Galb1-4GlcNAcb1-6(Neu5Aca2-6Galb1-4GlcNAcb1-2)Mana1-6(GlcNAcb1-4)(Neu5Aca2-6Galb1-4GlcNAcb1-2Mana1-3)Manb1-4GlcNAcb1-4GlcNAcb-Sp21	0.25	0.5	200																508	(3S)GalNAcb1-4(3S)GlcNAc-Sp8	0.25	0.5	200
462	Neu5Aca2-6Galb1-4GlcNAcb1-6(Neu5Aca2-6Galb1-4GlcNAcb1-2)Mana1-6(GlcNAcb1-4)(Neu5Aca2-6Galb1-4GlcNAcb1-4(Neu5Aca2-6Galb1-4GlcNAcb1-2)Mana1-3)Manb1-4GlcNAcb1-4GlcNAcb-Sp21	-0.25	0.5	-200																517	Gala1-3(Fuca1-2)Galb1-4GlcNAcb1-2Mana-Sp0	0.25	0.5	200
463	Gala1-3(Fuca1-2)Galb1-3GalNAca-Sp8	0.75	0.5	66.6667																520	Gala1-3(Fuca1-2)Galb1-3GlcNAcb1-6GalNAc-Sp14	0.25	0.5	200
464	Gala1-3(Fuca1-2)Galb1-3GalNAcb-Sp8	0.75	0.957427	127.657																523	GalNAcb1-4GlcNAcb1-2Mana-Sp0	0.25	0.5	200
465	Glca1-6Glca1-6Glca1-6Glcb-Sp10	0	0	#DIV/0!																541	Galb1-3GlcNAcb1-3Galb1-4GlcNAcb1-2Mana1-6(Galb1-3GlcNAcb1-3Galb1-4GlcNAcb1-2Mana1-3)Manb1-4GlcNAcb1-4GlcNAc-Sp25	0.25	0.5	200
466	Glca1-4Glca1-4Glca1-4Glcb-Sp10	1.25	0.5	40																543	Neu5Aca2-8Neu5Gca2-3Galb1-4GlcNAc-Sp0	0.25	0.5	200
467	Neu5Aca2-3Galb1-4GlcNAcb1-6(Neu5Aca2-3Galb1-4GlcNAcb1-3)GalNAca-Sp14	0.75	0.5	66.6667																547	Neu5Aca2-8Neu5Aca2-3Galb1-4GlcNAc-Sp0	0.25	0.5	200
468	Fuca1-2Galb1-4(Fuca1-3)GlcNAcb1-2Mana1-6(Fuca1-2Galb1-4(Fuca1-3)GlcNAcb1-2Mana1-3)Manb1-4GlcNAcb1-4(Fuca1-6)GlcNAcb-Sp24	2	0.816497	40.8248																551	GlcNAcb1-3Galb1-4GlcNAcb1-6(GlcNAcb1-3Galb1-3)GalNAca-Sp14	0.25	0.5	200
469	Fuca1-2Galb1-3(Fuca1-4)GlcNAcb1-2Mana1-6(Fuca1-2Galb1-3(Fuca1-4)GlcNAcb1-2Mana1-3)Manb1-4GlcNAcb1-4(Fuca1-6)GlcNAcb1-4(Fuca1-6)GlcNAcb-Sp19	18.75	17.6895	94.3437																552	GalNAcb1-3GlcNAcb-Sp0	0.25	0.5	200
470	GlcNAcb1-6(GlcNAcb1-2)Mana1-6(GlcNAcb1-2Mana1-3)Manb1-4GlcNAcb1-4(Fuca1-6)GlcNAcb-Sp24	1.25	0.5	40																556	GlcNAb1-3Galb1-3GalNAc-Sp14	0.25	0.5	200
471	Galb1-3GlcNAcb1-2Mana1-6(GlcNAcb1-4)(Galb1-3GlcNAcb1-2Mana1-3)Manb1-4GlcNAcb1-4GlcNAcb-Sp21	3.5	2.08167	59.4762																559	(3S)GlcAb1-3Galb1-4GlcNAcb1-3Galb1-4Glc-Sp0	0.25	0.5	200
472	Neu5Aca2-6Galb1-4GlcNAcb1-6(Galb1-3GlcNAcb1-3)Galb1-4Glcb-Sp21	1.5	1.29099	86.0663																560	(3S)GlcAb1-3Galb1-4GlcNAcb1-2Mana-Sp0	0.25	0.5	200
473	Neu5Aca2-3Galb1-4GlcNAcb1-2Mana-Sp0	0.75	0.5	66.6667																568	GlcNAcb1-3Galb1-4GlcNAcb1-3Galb1-4GlcNAcb1-3Galb1-4GlcNAcb1-2Mana1-6(GlcNAcb1-3Galb1-4GlcNAcb1-3Galb1-4GlcNAcb1-3Galb1-4GlcNAcb1-2Mana1-3)Manb1-4GlcNAcb1-4(Fuca1-6)GlcNAcb-Sp24	0.25	0.5	200
474	Neu5Aca2-3Galb1-4GlcNAcb1-6GalNAca-Sp14	1.5	0.57735	38.49																581	Galb1-4GlcNAcb1-3Galb1-4GlcNAcb1-6(Galb1-4GlcNAcb1-3Galb1-4GlcNAcb1-3)GalNAca-Sp14	0.25	0.5	200
475	Neu5Aca2-6Galb1-4GlcNAcb1-6GalNAca-Sp14	0	0	#DIV/0!																582	Neu5Aca2-3Galb1-4GlcNAcb1-3Galb1-4GlcNAcb1-3GalNAca-Sp14	0.25	0.5	200
476	Neu5Aca2-6Galb1-4 GlcNAcb1-6(Neu5Aca2-6Galb1-4GlcNAcb1-3)GalNAca-Sp14	0.25	0.5	200																591	Neu5Aca2-6Galb1-4GlcNAcb1-3Galb1-4GlcNAcb1-6(Galb1-3)GalNAca-Sp14	0.25	0.5	200
477	Neu5Aca2-6Galb1-4GlcNAcb1-2Mana1-6(Neu5Aca2-6Galb1-4GlcNAcb1-2Mana1-3)Manb1-4GlcNAcb1-4(Fuca1-6)GlcNAcb-Sp24	0.75	0.5	66.6667																598	Neu5Aca2-6Galb1-4GlcNAcb1-3Galb1-4GlcNAcb1-2Mana1-6(Neu5Aca2-6Galb1-4GlcNAcb1-3Galb1-4GlcNAcb1-2Mana1-3)Manb1-4GlcNAcb1-4GlcNAcb-Sp12	0.25	0.5	200
478	Neu5Aca2-3Galb1-4GlcNAcb1-2Mana1-6(Neu5Aca2-3Galb1-4GlcNAcb1-2Mana1-3)Manb1-4GlcNAcb1-4(Fuca1-6)GlcNAcb-Sp24	1	0	0																9	Neu5Aca-Sp8	0	0	#DIV/0!
479	Mana1-6(Mana1-3)Manb1-4GlcNAcb1-4(Fuca1-6)GlcNAcb-Sp19	0.5	0.57735	115.47																10	Neu5Aca-Sp11	0	0	#DIV/0!
480	Galb1-4GlcNAcb1-6(Galb1-4GlcNAcb1-2)Mana1-6(Galb1-4GlcNAcb1-2Mana1-3)Manb1-4GlcNAcb1-4(Fuca1-6)GlcNAcb-Sp24	22	6.68331	30.3787																11	Neu5Acb-Sp8	0	0	#DIV/0!
481	Neu5Aca2-3Galb1-3GlcNAcb1-2Mana1-6(GlcNAcb1-4)(Neu5Aca2-3Galb1-3GlcNAcb1-2Mana1-3)Manb1-4GlcNAcb1-4GlcNAc-Sp21	0.5	0.57735	115.47																21	GlcNAcb1-6(GlcNAcb1-4)(GlcNAcb1-3)GlcNAc-Sp8	0	0	#DIV/0!
482	Neu5Aca2-6Galb1-4GlcNAcb1-6(Fuca1-2Galb1-4(Fuca1-3)GlcNAcb1-3)Galb1-4Glc-Sp21	0.25	0.5	200																25	(3S)Galb1-4Glcb-Sp8	0	0	#DIV/0!
483	Galb1-3GlcNAcb1-6GalNAca-Sp14	0.25	0.5	200																34	(3S)Galb1-4(6S)GlcNAcb-Sp0	0	0	#DIV/0!
484	Gala1-3Galb1-3GlcNAcb1-6GalNAca-Sp14	0	0	#DIV/0!																57	Neu5Aca2-6Galb1-4GlcNAcb1-2Mana1-6(Neu5Aca2-6Galb1-4GlcNAcb1-2Mana1-3)Manb1-4GlcNAcb1-4GlcNAcb-Sp24	0	0	#DIV/0!
485	Galb1-3(Fuca1-4)GlcNAcb1-6GalNAca-Sp14	0	0	#DIV/0!																67	Fuca1-2Galb1-3GlcNAcb-Sp0	0	0	#DIV/0!
486	Neu5Aca2-3Galb1-3GlcNAcb1-6GalNAca-Sp14	0	0	#DIV/0!																71	Fuca1-2Galb1-4(Fuca1-3)GlcNAcb-Sp0	0	0	#DIV/0!
487	(3S)Galb1-3(Fuca1-4)GlcNAcb-Sp0	0.25	0.5	200																81	Fucb1-3GlcNAcb-Sp8	0	0	#DIV/0!
488	Galb1-4(Fuca1-3)GlcNAcb1-6(Neu5Aca2-6(Neu5Aca2-3Galb1-3)GlcNAcb1-3)Galb1-4Glc-Sp21	0.5	0.57735	115.47																89	GalNAca1-3(Fuca1-2)Galb-Sp8	0	0	#DIV/0!
489	Fuca1-2Galb1-4GlcNAcb1-6GalNAca-Sp14	0.25	0.5	200																94	GalNAcb1-3GalNAca-Sp8	0	0	#DIV/0!
490	Gala1-3Galb1-4GlcNAcb1-6GalNAca-Sp14	1.25	0.5	40																96	GalNAcb1-3Gala1-4Galb1-4GlcNAcb-Sp0	0	0	#DIV/0!
491	Galb1-4(Fuca1-3)GlcNAcb1-2Mana-Sp0	1.75	0.5	28.5714																97	GalNAcb1-4(Fuca1-3)GlcNAcb-Sp0	0	0	#DIV/0!
492	Fuca1-2(6S)Galb1-3GlcNAcb-Sp0	0.25	0.5	200																109	Gala1-4(Gala1-3)Galb1-4GlcNAcb-Sp8	0	0	#DIV/0!
493	Gala1-3(Fuca1-2)Galb1-4GlcNAcb1-6GalNAca-Sp14	1.25	0.5	40																113	Gala1-3Galb1-4(Fuca1-3)GlcNAcb-Sp8	0	0	#DIV/0!
494	Fuca1-2Galb1-4GlcNAcb1-2Mana-Sp0	0.25	0.5	200																120	Gala1-4Galb1-4GlcNAcb-Sp0	0	0	#DIV/0!
495	Fuca1-2Galb1-3(6S)GlcNAcb-Sp0	1.25	0.5	40																128	Galb1-3(Fuca1-4)GlcNAc-Sp0	0	0	#DIV/0!
496	Fuca1-2(6S)Galb1-3(6S)GlcNAcb-Sp0	0.25	0.5	200																135	Neu5Aca2-6(Galb1-3)GalNAca-Sp8	0	0	#DIV/0!
497	Neu5Aca2-6GalNAcb1-4(6S)GlcNAcb-Sp8	0.5	0.57735	115.47																137	Neu5Acb2-6(Galb1-3)GalNAca-Sp8	0	0	#DIV/0!
498	GalNAcb1-4(Fuca1-3)(6S)GlcNAcb-Sp8	0	0	#DIV/0!																143	Galb1-3GalNAcb1-3Gala1-4Galb1-4Glcb-Sp0	0	0	#DIV/0!
499	(3S)GalNAcb1-4(Fuca1-3)GlcNAcb-Sp8	0	0	#DIV/0!																145	Galb1-3GalNAcb1-4Galb1-4Glcb-Sp8	0	0	#DIV/0!
500	Fuca1-2Galb1-3GlcNAcb1-6(Fuca1-2Galb1-3GlcNAcb1-3)GalNAca-Sp14	0.75	0.5	66.6667																147	Galb1-3GlcNAcb1-3Galb1-4GlcNAcb-Sp0	0	0	#DIV/0!
501	GalNAca1-3(Fuca1-2)Galb1-3GlcNAcb1-6GalNAca-Sp14	0.25	0.5	200																148	Galb1-3GlcNAcb1-3Galb1-4Glcb-Sp10	0	0	#DIV/0!
502	GlcNAcb1-6(GlcNAcb1-2)Mana1-6(GlcNAcb1-4)(GlcNAcb1-4(GlcNAcb1-2)Mana1-3)Manb1-4GlcNAcb1-4(Fuca1-6)GlcNAc-Sp21	0	0	#DIV/0!																158	Galb1-4GalNAcb1-3(Fuca1-2)Galb1-4GlcNAcb-Sp8	0	0	#DIV/0!
503	Galb1-4GlcNAcb1-6(Galb1-4GlcNAcb1-2)Mana1-6(GlcNAcb1-4)Galb1-4GlcNAcb1-4(Gal b1-4GlcNAcb1-2)Mana1-3)Manb1-4GlcNAcb1-4(Fuca1-6)GlcNAc-Sp21	94.25	38.8877	41.2601																159	Galb1-4GlcNAcb1-3GalNAca-Sp8	0	0	#DIV/0!
504	Galb1-3GlcNAca1-3Galb1-4GlcNAcb-Sp8	0	0	#DIV/0!																168	Galb1-4GlcNAcb-Sp0	0	0.816497	#DIV/0!
505	Galb1-3(6S)GlcNAcb-Sp8	0.75	0.5	66.6667																175	GlcNAcb1-2Galb1-3GalNAca-Sp8	0	0	#DIV/0!
506	(6S)(4S)GalNAcb1-4GlcNAc-Sp8	0	0	#DIV/0!																184	GlcNAcb1-3Galb1-4GlcNAcb1-3Galb1-4GlcNAcb-Sp0	0	0	#DIV/0!
507	(6S)GalNAcb1-4GlcNAc-Sp8	0	0	#DIV/0!																188	GlcNAcb1-4Galb1-4GlcNAcb-Sp8	0	0	#DIV/0!
508	(3S)GalNAcb1-4(3S)GlcNAc-Sp8	0.25	0.5	200																195	Glca1-4Glcb-Sp8	0	0.816497	#DIV/0!
509	GalNAcb1-4(6S)GlcNAc-Sp8	0	0	#DIV/0!																196	Glca1-4Glca-Sp8	0	0	#DIV/0!
510	(3S)GalNAcb1-4GlcNAc-Sp8	0	0.816497	#DIV/0!																205	KDNa2-3Galb1-3GlcNAcb-Sp0	0	0.816497	#DIV/0!
511	(4S)GalNAcb-Sp10	1	0	0																217	Manb1-4GlcNAcb-Sp0	0	0	#DIV/0!
512	Galb1-4(6P)GlcNAcb-Sp0	0.5	0.57735	115.47																218	Neu5Aca2-3Galb1-4GlcNAcb1-3Galb1-4(Fuca1-3)GlcNAcb-Sp0	0	0.816497	#DIV/0!
513	(6P)Galb1-4GlcNAcb-SP0	0.5	0.57735	115.47																223	Neu5Aca2-3Galb1-3GalNAca-Sp8	0	0	#DIV/0!
514	GalNAca1-3(Fuca1-2)Galb1-4GlcNAcb1-6GalNAc-Sp14	172.75	330.938	191.571																224	Neu5Aca2-3Galb1-3GalNAca-Sp14	0	0	#DIV/0!
515	Neu5Aca2-6Galb1-4GlcNAcb1-2Man-Sp0	0.5	0.57735	115.47																231	GalNAcb1-4(Neu5Aca2-3)Galb1-4GlcNAcb-Sp8	0	0	#DIV/0!
516	Gala1-3Galb1-4GlcNAcb1-2Mana-Sp0	4	3.82971	95.7427																237	Neu5Aca2-3Galb1-3(6S)GlcNAc-Sp8	0	0	#DIV/0!
517	Gala1-3(Fuca1-2)Galb1-4GlcNAcb1-2Mana-Sp0	0.25	0.5	200																238	Neu5Aca2-3Galb1-3(Fuca1-4)GlcNAcb-Sp8	0	0	#DIV/0!
518	GalNAca1-3(Fuca1-2)Galb1-4 GlcNAcb1-2Mana-Sp0	0.5	0.57735	115.47																249	Neu5Aca2-3Galb1-4(6S)GlcNAcb-Sp8	0	0	#DIV/0!
519	Galb1-3GlcNAcb1-2Mana-Sp0	0.5	0.57735	115.47																254	Neu5Aca2-3Galb1-4(Fuca1-3)GlcNAcb1-3Galb-Sp8	0	0	#DIV/0!
520	Gala1-3(Fuca1-2)Galb1-3GlcNAcb1-6GalNAc-Sp14	0.25	0.5	200																257	Neu5Aca2-3Galb1-4GlcNAcb-Sp0	0	0	#DIV/0!
521	Neu5Aca2-3Galb1-3GlcNAcb1-2Mana-Sp0	0	0	#DIV/0!																260	Fuca1-2Galb1-4(6S)Glcb-Sp0	0	0	#DIV/0!
522	Gala1-3Galb1-3GlcNAcb1-2Mana-Sp0	3.5	3.10913	88.8322																262	Neu5Aca2-3Galb1-4Glcb-Sp8	0	0	#DIV/0!
523	GalNAcb1-4GlcNAcb1-2Mana-Sp0	0.25	0.5	200																263	Neu5Aca2-6GalNAca-Sp8	0	0	#DIV/0!
524	Neu5Aca2-3Galb1-3GalNAcb1-4Galb1-4Glcb-Sp0	3	2.44949	81.6497																280	Neu5Gca2-3Galb1-4(Fuca1-3)GlcNAcb-Sp0	0	0	#DIV/0!
525	GlcNAcb1-2 Mana1-6(GlcNAcb1-4)(GlcNAcb1-2Mana1-3)Manb1-4GlcNAcb1-4(Fuca1-6)GlcNAc-Sp21	1	0	0																286	Neu5Aca2-3Galb1-4GlcNAcb1-6(Galb1-3)GalNAca-Sp14	0	0	#DIV/0!
526	Galb1-4GlcNAcb1-2 Mana1-6(GlcNAcb1-4)(Galb1-4GlcNAcb1-2Mana1-3)Manb1-4GlcNAcb1-4(Fuca1-6)GlcNAc-Sp21	4.25	1.5	35.2941																287	Galb1-3GlcNAcb1-3Galb1-3GlcNAcb-Sp0	0	0	#DIV/0!
527	Galb1-4GlcNAcb1-2 Mana1-6(Galb1-4GlcNAcb1-4)(Galb1-4GlcNAcb1-2Mana1-3)Manb1-4GlcNAcb1-4(Fuca1-6)GlcNAc-Sp21	10.75	9.17878	85.384																293	Neu5Aca2-3Galb1-4GlcNAcb1-3Galb1-3GlcNAcb-Sp0	0	0	#DIV/0!
528	Fuca1-4(Galb1-3)GlcNAcb1-2 Mana-Sp0	43	13.2916	30.9107																299	Neu5Aca2-6Galb1-4GlcNAcb1-2Mana1-6(Galb1-4GlcNAcb1-2Mana1-3)Manb1-4GlcNAcb1-4GlcNAcb-Sp12	0	0	#DIV/0!
529	Neu5Aca2-3Galb1-4(Fuca1-3)GlcNAcb1-2Mana-Sp0	0	0	#DIV/0!																309	GlcNAcb1-4GlcNAcb-Sp12	0	0	#DIV/0!
530	GlcNAcb1-3Galb1-4GlcNAcb1-6(GlcNAcb1-3)Galb1-4GlcNAc-Sp0	0.5	0.57735	115.47																310	MurNAcb1-4GlcNAcb-Sp10	0	0	#DIV/0!
531	GalNAca1-3(Fuca1-2)Galb1-3GalNAcb1-3Gala1-4Galb1-4Glc-Sp21	0.5	0.57735	115.47																321	Galb1-3GlcNAcb1-2Mana1-6(Galb1-3GlcNAcb1-2Mana1-3)Manb1-4GlcNAcb1-4GlcNAcb-Sp19	0	0	#DIV/0!
532	Gala1-3(Fuca1-2)Galb1-3GalNAcb1-3Gala1-4Galb1-4Glc-Sp21	0	0	#DIV/0!																325	Neu5,9Ac2a2-3Galb1-4GlcNAcb-Sp0	0	0	#DIV/0!
533	Galb1-3GalNAcb1-3Gal-Sp21	0	0	#DIV/0!																326	Neu5,9Ac2a2-3Galb1-3GlcNAcb-Sp0	0	0	#DIV/0!
534	GlcNAcb1-3Galb1-4GlcNAcb1-2Mana1-6(GlcNAcb1-3Galb1-4GlcNAcb1-2Mana1-3)Manb1-4GlcNAcb1-4GlcNAcb-Sp12	0	0	#DIV/0!																327	Neu5Aca2-6Galb1-4GlcNAcb1-3Galb1-3GlcNAcb-Sp0	0	0	#DIV/0!
535	GlcNAcb1-3Galb1-4GlcNAcb1-2Mana1-6(GlcNAcb1-3Galb1-4GlcNAcb1-2Mana1-3)Manb1-4GlcNAcb1-4GlcNAcb-Sp25	0.5	0.57735	115.47																329	Neu5Aca2-6Galb1-4GlcNAcb1-3Galb1-4GlcNAcb1-3Galb1-4GlcNAcb-Sp0	0	0.816497	#DIV/0!
536	Fuca1-2Galb1-4GlcNAcb1-3Galb1-4GlcNAcb1-2Mana1-6(Fuca1-2Galb1-4GlcNAcb1-3Galb1-4GlcNAcb1-2Mana1-3)Manb1-4GlcNAcb1-4GlcNAcb-Sp24	0.5	0.57735	115.47																330	Gala1-4Galb1-4GlcNAcb1-3Galb1-4Glcb-Sp0	0	0	#DIV/0!
537	GlcNAcb1-3Galb1-4GlcNAcb1-3Galb1-4GlcNAcb1-2Mana1-6(GlcNAcb1-3Galb1-4GlcNAcb1-3Galb1-4GlcNAcb1-2Mana1-3)Manb1-4GlcNAcb1-4GlcNAcb-Sp12	0.75	0.5	66.6667																331	GalNAcb1-3Gala1-4Galb1-4GlcNAcb1-3Galb1-4Glcb-Sp0	0	0.816497	#DIV/0!
538	GlcNAcb1-3Galb1-4GlcNAcb1-3Galb1-4GlcNAcb1-2Mana1-6(GlcNAcb1-3Galb1-4GlcNAcb1-3Galb1-4GlcNAcb1-2Mana1-3)Manb1-4GlcNAcb1-4GlcNAcb-Sp25	45.75	86.8538	189.844																332	GalNAca1-3(Fuca1-2)Galb1-4GlcNAcb1-3Galb1-4GlcNAcb-Sp0	0	0	#DIV/0!
539	Galb1-4GlcNAcb1-3Galb1-4GlcNAcb1-3Galb1-4GlcNAcb1-2Mana1-6(Galb1-4GlcNAcb1-3Galb1-4GlcNAcb1-3Galb1-4GlcNAcb1-2Mana1-3)Manb1-4GlcNAcb1-4GlcNAcb-Sp12	6.75	1.5	22.2222																338	GlcNAca1-4Galb1-4GlcNAcb1-3Galb1-4Glcb-Sp0	0	0	#DIV/0!
540	Galb1-4GlcNAcb1-3Galb1-4GlcNAcb1-3Galb1-4GlcNAcb1-2Mana1-6(Galb1-4GlcNAcb1-3Galb1-4GlcNAcb1-3Galb1-4GlcNAcb1-2Mana1-3)Manb1-4GlcNAcb1-4GlcNAcb-Sp24	2949.5	407.286	13.8086																344	Neu5Aca2-6Galb1-4GlcNAcb1-2Mana1-6Manb1-4GlcNAcb1-4GlcNAc-Sp12	0	0	#DIV/0!
541	Galb1-3GlcNAcb1-3Galb1-4GlcNAcb1-2Mana1-6(Galb1-3GlcNAcb1-3Galb1-4GlcNAcb1-2Mana1-3)Manb1-4GlcNAcb1-4GlcNAc-Sp25	0.25	0.5	200																361	Galb1-4GlcNAcb1-2Mana1-6(Mana1-3)Manb1-4GlcNAcb1-4GlcNAcb-Sp12	0	0	#DIV/0!
542	Neu5Gca2-8Neu5Gca2-3Galb1-4GlcNAc-Sp0	0.75	0.5	66.6667																373	Neu5Aca2-6Galb1-4GlcNAcb1-3GalNAc-Sp14	0	0	#DIV/0!
543	Neu5Aca2-8Neu5Gca2-3Galb1-4GlcNAc-Sp0	0.25	0.5	200																378	Galb1-3GlcNAcb1-3Galb1-4GlcNAcb1-6(Galb1-3GlcNAcb1-3)Galb1-4Glcb-Sp0	0	0	#DIV/0!
544	Neu5Gca2-8Neu5Aca2-3Galb1-4GlcNAc-Sp0	0.5	0.57735	115.47																381	Galb1-4(Fuca1-3)GlcNAcb1-6(Fuca1-4(Fuca1-2Galb1-3)GlcNAcb1-3)Galb1-4Glc-Sp21	0	0	#DIV/0!
545	Neu5Gca2-8Neu5Gca2-3Galb1-4GlcNAcb1-3Galb1-4GlcNAc-Sp0	0.75	0.5	66.6667																394	Galb1-4GlcNAcb1-2Mana1-6(GlcNAcb1-2Mana1-3)Manb1-4GlcNAcb1-4GlcNAc-Sp12	0	0	#DIV/0!
546	Neu5Gca2-8Neu5Gca2-6Galb1-4GlcNAc-Sp0	3.5	1.29099	36.8856																396	Fuca1-2Galb1-4GlcNAcb1-3GalNAca-Sp14	0	0	#DIV/0!
547	Neu5Aca2-8Neu5Aca2-3Galb1-4GlcNAc-Sp0	0.25	0.5	200																401	Gala1-3Galb1-4GlcNAcb1-3GalNAca-Sp14	0	0	#DIV/0!
548	GlcNAcb1-3Galb1-4GlcNAcb1-6(GlcNAcb1-3Galb1-4GlcNAcb1-2)Mana1-6(GlcNAcb1-3Galb1-4GlcNAcb1-2Man a1-3)Manb1-4GlcNAcb1-4GlcNAc-Sp24	1.5	1	66.6667																407	Galb1-3GalNAcb1-4(Neu5Aca2-8Neu5Aca2-3)Galb1-4Glcb-Sp0	0	0	#DIV/0!
549	Galb1-4GlcNAcb1-3Galb1-4GlcNAcb1-6(Galb1-4GlcNAcb1-3Galb1-4GlcNAcb1-2)Mana1-6(Galb1-4GlcNAcb1-3Galb1-4GlcNAcb1-2Mana1-3)Mana1-4GlcNAcb1-4GlcNAc-Sp24	1.5	1	66.6667																409	Gala1-3(Fuca1-2)Galb1-4GlcNAcb1-3GalNAca-Sp14	0	0	#DIV/0!
550	Gala1-3Galb1-4GlcNAcb1-2Mana1-6(Gala1-3Galb1-4GlcNAcb1-2Mana1-3)Manb1-4GlcNAcb1-4GlcNAc-Sp24	1	0	0																416	Fuca1-2Galb1-4GlcNAcb1-2Mana1-6(Fuca1-2Galb1-4GlcNAcb1-2Mana1-3)Manb1-4GlcNAcb1-4(Fuca1-6)GlcNAcb-Sp22	0	0	#DIV/0!
551	GlcNAcb1-3Galb1-4GlcNAcb1-6(GlcNAcb1-3Galb1-3)GalNAca-Sp14	0.25	0.5	200																422	Fuca1-2Galb1-3GlcNAcb1-2Mana1-6(Fuca1-2Galb1-3GlcNAcb1-2Mana1-3)Manb1-4GlcNAcb1-4(Fuca1-6)GlcNAcb-Sp22	0	0	#DIV/0!
552	GalNAcb1-3GlcNAcb-Sp0	0.25	0.5	200																424	Galb1-3GlcNAcb1-6(Galb1-3GlcNAcb1-2)Mana1-6(Galb1-3GlcNAcb1-2Mana1-3)Manb1-4GlcNAcb1-4GlcNAcb-Sp19	0	0	#DIV/0!
553	GalNAcb1-4GlcNAcb1-3GalNAcb1-4GlcNAcb-Sp0	0.5	0.57735	115.47																426	Fuca1-3GlcNAcb1-6(Galb1-4GlcNAcb1-3)Galb1-4Glc-Sp21	0	0	#DIV/0!
554	GlcNAcb1-3Galb1-4GlcNAcb1-3Galb1-4GlcNAcb1-3Galb1-4GlcNAcb1-3Galb1-4GlcNAcb1-2Mana1-6(GlcNAcb1-3Galb1-4GlcNAcb1-3Galb1-4GlcNAcb1-3Galb1-4GlcNAcb1-3Galb1-4GlcNAcb1-2Mana1-3)Manb1-4GlcNAcb1-4GlcNAcb-Sp25	0	0	#DIV/0!																431	Galb1-4GlcNAcb1-2Mana1-6(GlcNAcb1-4)(Galb1-4GlcNAcb1-2Mana1-3)Manb1-4GlcNAcb1-4GlcNAc-Sp21	0	0	#DIV/0!
555	Galb1-4GlcNAcb1-3Galb1-4GlcNAcb1-3Galb1-4GlcNAcb1-3Galb1-4GlcNAcb1-3Galb1-4GlcNAcb1-2Mana1-6(Galb1-4GlcNAcb1-3Galb1-4GlcNAcb1-3Galb1-4GlcNAcb1-3Galb1-4GlcNAcb1-3Galb1-4GlcNAcb1-2Mana1-3)Manb1-4GlcNAcb1-4GlcNAcb-Sp25	145.25	22.0662	15.1919																437	Neu5Aca2-3Galb1-4GlcNAcb1-3Galb-Sp8	0	0	#DIV/0!
556	GlcNAb1-3Galb1-3GalNAc-Sp14	0.25	0.5	200																438	GalNAcb1-6GalNAcb-Sp8	0	0	#DIV/0!
557	Galb1-3GlcNAcb1-6(Galb1-3)GalNAc-Sp14	0.75	0.957427	127.657																457	Neu5Aca2-3Galb1-4GlcNAcb1-6(Neu5Aca2-3Galb1-4GlcNAcb1-2)Mana1-6(GlcNAcb1-4)(Neu5Aca2-3Galb1-4GlcNAcb1-2Mana1-3)Manb1-4GlcNAcb1-4GlcNAcb-Sp21	0	0	#DIV/0!
558	Galb1-4GlcNAcb1-3Galb1-4GlcNAcb1-3Galb1-4GlcNAcb1-3Galb1-4GlcNAcb1-3Galb1-4GlcNAcb1-3Galb1-4GlcNAcb1-2Mana1-6(Galb1-4GlcNAcb1-3Galb1-4GlcNAcb1-3Galb1-4GlcNAcb1-3Galb1-4GlcNAcb1-3Galb1-4GlcNAcb1-3Galb1-4GlcNAcb1-2Mana1-3)Manb1-4GlcNAcb1-4GlcNAcb-Sp25	72	28.6007	39.7232																460	Neu5Aca2-6Galb1-4GlcNAcb1-4Mana1-6(GlcNAcb1-4)(Neu5Aca2-6Galb1-4GlcNAcb1-4(Neu5Aca2-6Galb1-4GlcNAcb1-2)Mana1-3)Manb1-4GlcNAcb1-4GlcNAcb-Sp21	0	0	#DIV/0!
559	(3S)GlcAb1-3Galb1-4GlcNAcb1-3Galb1-4Glc-Sp0	0.25	0.5	200																465	Glca1-6Glca1-6Glca1-6Glcb-Sp10	0	0	#DIV/0!
560	(3S)GlcAb1-3Galb1-4GlcNAcb1-2Mana-Sp0	0.25	0.5	200																475	Neu5Aca2-6Galb1-4GlcNAcb1-6GalNAca-Sp14	0	0	#DIV/0!
561	Galb1-3GlcNAcb1-3Galb1-4GlcNAcb1-3Galb1-4GlcNAcb1-6(Galb1-3GlcNAcb1-3Galb1-4GlcNAcb1-3Galb1-4GlcNAb1-2)Mana1-6(Galb1-3GlcNAcb1-3Galb1-4GlcNAcb1-3Galb1-4GlcNAcb1-2Mana1-3)Manb1-4GlcNAcb1-4(Fuca1-6)GlcNAcb-Sp24	2.25	1.25831	55.9247																484	Gala1-3Galb1-3GlcNAcb1-6GalNAca-Sp14	0	0	#DIV/0!
562	Galb1-3GlcNAcb1-3Galb1-4GlcNAcb1-6(Galb1-3GlcNAcb1-3Galb1-4GlcNAb1-2)Mana1-6(Galb1-3GlcNAcb1-3Galb1-4GlcNAcb1-2Mana1-3)Manb1-4GlcNAcb1-4(Fuca1-6)GlcNAcb-Sp24	7.75	0.957427	12.3539																485	Galb1-3(Fuca1-4)GlcNAcb1-6GalNAca-Sp14	0	0	#DIV/0!
563	Neu5Aca2-8Neu5Aca2-3Galb1-3GalNAcb1-4(Neu5Aca2-3)Galb1-4Glc-Sp21	1.25	0.957427	76.5942																486	Neu5Aca2-3Galb1-3GlcNAcb1-6GalNAca-Sp14	0	0	#DIV/0!
564	GlcNAcb1-3Galb1-4GlcNAcb1-2Mana1-6(GlcNAcb1-3Galb1-4GlcNAcb1-2Mana1-3)Manb1-4GlcNAcb1-4(Fuca1-6)GlcNAcb-Sp24	1.75	0.5	28.5714																498	GalNAcb1-4(Fuca1-3)(6S)GlcNAcb-Sp8	0	0	#DIV/0!
565	Galb1-4GlcNAcb1-3Galb1-4GlcNAcb1-2Mana1-6(Galb1-4GlcNAcb1-3Galb1-4GlcNAcb1-2Mana1-3)Manb1-4GlcNAcb1-4(Fuca1-6)GlcNAcb-Sp24	5.25	2.06155	39.2677																499	(3S)GalNAcb1-4(Fuca1-3)GlcNAcb-Sp8	0	0	#DIV/0!
566	GlcNAcb1-3Galb1-4GlcNAcb1-3Galb1-4GlcNAcb1-2Mana1-6(GlcNAcb1-3Galb1-4GlcNAcb1-3Galb1-4GlcNAcb1-2Mana1-3)Manb1-4GlcNAcb1-4(Fuca1-6)GlcNAcb-Sp24	0	0	#DIV/0!																502	GlcNAcb1-6(GlcNAcb1-2)Mana1-6(GlcNAcb1-4)(GlcNAcb1-4(GlcNAcb1-2)Mana1-3)Manb1-4GlcNAcb1-4(Fuca1-6)GlcNAc-Sp21	0	0	#DIV/0!
567	Galb1-4GlcNAcb1-3Galb1-4GlcNAcb1-3Galb1-4GlcNAcb1-2Mana1-6(Galb1-4GlcNAcb1-3Galb1-4GlcNAcb1-3Galb1-4GlcNAcb1-2Mana1-3)Manb1-4GlcNAcb1-4(Fuca1-6)GlcNAcb-Sp24	5039	242.31	4.80869																504	Galb1-3GlcNAca1-3Galb1-4GlcNAcb-Sp8	0	0	#DIV/0!
568	GlcNAcb1-3Galb1-4GlcNAcb1-3Galb1-4GlcNAcb1-3Galb1-4GlcNAcb1-2Mana1-6(GlcNAcb1-3Galb1-4GlcNAcb1-3Galb1-4GlcNAcb1-3Galb1-4GlcNAcb1-2Mana1-3)Manb1-4GlcNAcb1-4(Fuca1-6)GlcNAcb-Sp24	0.25	0.5	200																506	(6S)(4S)GalNAcb1-4GlcNAc-Sp8	0	0	#DIV/0!
569	Galb1-4GlcNAcb1-3Galb1-4GlcNAcb1-3Galb1-4GlcNAcb1-3Galb1-4GlcNAcb1-2Mana1-6(Galb1-4GlcNAcb1-3Galb1-4GlcNAcb1-3Galb1-4GlcNAcb1-3Galb1-4GlcNAcb1-2Mana1-3)Manb1-4GlcNAcb1-4(Fuca1-6)GlcNAcb-Sp24	129.5	63.7155	49.2012																507	(6S)GalNAcb1-4GlcNAc-Sp8	0	0	#DIV/0!
570	GlcNAcb1-3Galb1-4GlcNAcb1-3Galb1-4GlcNAcb1-3Galb1-4GlcNAcb1-3Galb1-4GlcNAcb1-2Mana1-6(GlcNAcb1-3Galb1-4GlcNAcb1-3Galb1-4GlcNAcb1-3Galb1-4GlcNAcb1-3Galb1-4GlcNAcb1-2Mana1-3)Manb1-4GlcNAcb1-4(Fuca1-6)GlcNAcb-Sp19	0	0	#DIV/0!																509	GalNAcb1-4(6S)GlcNAc-Sp8	0	0	#DIV/0!
571	Galb1-4GlcNAcb1-3Galb1-4GlcNAcb1-3Galb1-4GlcNAcb1-3Galb1-4GlcNAcb1-3Galb1-4GlcNAcb1-2Mana1-6(Galb1-4GlcNAcb1-3Galb1-4GlcNAcb1-3Galb1-4GlcNAcb1-3Galb1-4GlcNAcb1-3Galb1-4GlcNAcb1-2Mana1-3)Manb1-4GlcNAcb1-4(Fuca1-6)GlcNAcb-Sp19	341.25	156.5	45.8608																510	(3S)GalNAcb1-4GlcNAc-Sp8	0	0.816497	#DIV/0!
572	Galb1-4GlcNAcb1-3Galb1-4GlcNAcb1-6(Galb1-4GlcNAcb1-3Galb1-4GlcNAb1-2)Mana1-6(Galb1-4GlcNAcb1-3Galb1-4GlcNAcb1-2Mana1-3)Manb1-4GlcNAcb1-4(Fuca1-6)GlcNAcb-Sp24	422.75	62.3558	14.75																521	Neu5Aca2-3Galb1-3GlcNAcb1-2Mana-Sp0	0	0	#DIV/0!
573	GlcNAcb1-3Galb1-4GlcNAcb1-3Galb1-4GlcNAcb1-6(GlcNAcb1-3Galb1-4GlcNAcb1-3Galb1-4GlcNAb1-2)Mana1-6(GlcNAcb1-3Galb1-4GlcNAcb1-3Galb1-4GlcNAcb1-2Mana1-3)Manb1-4GlcNAcb1-4(Fuca1-6)GlcNAcb-Sp24	1	0.816497	81.6497																529	Neu5Aca2-3Galb1-4(Fuca1-3)GlcNAcb1-2Mana-Sp0	0	0	#DIV/0!
574	Galb1-4GlcNAcb1-3Galb1-4GlcNAcb1-3Galb1-4GlcNAcb1-6(Galb1-4GlcNAcb1-3Galb1-4GlcNAcb1-3Galb1-4GlcNAb1-2)Mana1-6(Galb1-4GlcNAcb1-3Galb1-4GlcNAcb1-3Galb1-4GlcNAcb1-2Mana1-3)Manb1-4GlcNAcb1-4(Fuca1-6)GlcNAcb-Sp24	14100.5	843.164	5.97968																532	Gala1-3(Fuca1-2)Galb1-3GalNAcb1-3Gala1-4Galb1-4Glc-Sp21	0	0	#DIV/0!
575	GlcNAcb1-3Galb1-4GlcNAcb1-3Galb1-4GlcNAcb1-3Galb1-4GlcNAcb1-6(GlcNAcb1-3Galb1-4GlcNAcb1-3Galb1-4GlcNAcb1-3Galb1-4GlcNAb1-2)Mana1-6(GlcNAcb1-3Galb1-4GlcNAcb1-3Galb1-4GlcNAcb1-3Galb1-4GlcNAcb1-2Mana1-3)Manb1-4GlcNAcb1-4(Fuca1-6)GlcNAcb-Sp24	0.75	0.957427	127.657																533	Galb1-3GalNAcb1-3Gal-Sp21	0	0	#DIV/0!
576	Galb1-4GlcNAcb1-3Galb1-4GlcNAcb1-3Galb1-4GlcNAcb1-3Galb1-4GlcNAcb1-6(Galb1-4GlcNAcb1-3Galb1-4GlcNAcb1-3Galb1-4GlcNAcb1-3Galb1-4GlcNAb1-2)Mana1-6(Galb1-4GlcNAcb1-3Galb1-4GlcNAcb1-3Galb1-4GlcNAcb1-3Galb1-4GlcNAcb1-2Mana1-3)Manb1-4GlcNAcb1-4(Fuca1-6)GlcNAcb-Sp24	2749.25	146.845	5.34129																534	GlcNAcb1-3Galb1-4GlcNAcb1-2Mana1-6(GlcNAcb1-3Galb1-4GlcNAcb1-2Mana1-3)Manb1-4GlcNAcb1-4GlcNAcb-Sp12	0	0	#DIV/0!
577	GlcNAcb1-3Galb1-4GlcNAcb1-3Galb1-4GlcNAcb1-3Galb1-4GlcNAcb1-3Galb1-4GlcNAcb1-6(GlcNAcb1-3Galb1-4GlcNAcb1-3Galb1-4GlcNAcb1-3Galb1-4GlcNAcb1-3Galb1-4GlcNAb1-2)Mana1-6(GlcNAcb1-3Galb1-4GlcNAcb1-3Galb1-4GlcNAcb1-3Galb1-4GlcNAcb1-3Galb1-4GlcNAcb1-2Mana1-3)Manb1-4GlcNAcb1-4(Fuca1-6)GlcNAcb-Sp24	2.75	1.70783	62.1027																554	GlcNAcb1-3Galb1-4GlcNAcb1-3Galb1-4GlcNAcb1-3Galb1-4GlcNAcb1-3Galb1-4GlcNAcb1-2Mana1-6(GlcNAcb1-3Galb1-4GlcNAcb1-3Galb1-4GlcNAcb1-3Galb1-4GlcNAcb1-3Galb1-4GlcNAcb1-2Mana1-3)Manb1-4GlcNAcb1-4GlcNAcb-Sp25	0	0	#DIV/0!
578	Galb1-4GlcNAcb1-3Galb1-4GlcNAcb1-3Galb1-4GlcNAcb1-3Galb1-4GlcNAcb1-3Galb1-4GlcNAcb1-6(Galb1-4GlcNAcb1-3Galb1-4GlcNAcb1-3Galb1-4GlcNAcb1-3Galb1-4GlcNAcb1-3Galb1-4GlcNAb1-2)Mana1-6(Galb1-4GlcNAcb1-3Galb1-4GlcNAcb1-3Galb1-4GlcNAcb1-3Galb1-4GlcNAcb1-3Galb1-4GlcNAcb1-2Mana1-3)Manb1-4GlcNAcb1-4(Fuca1-6)GlcNAcb-Sp24	2383.25	171.087	7.17875																566	GlcNAcb1-3Galb1-4GlcNAcb1-3Galb1-4GlcNAcb1-2Mana1-6(GlcNAcb1-3Galb1-4GlcNAcb1-3Galb1-4GlcNAcb1-2Mana1-3)Manb1-4GlcNAcb1-4(Fuca1-6)GlcNAcb-Sp24	0	0	#DIV/0!
579	Galb1-4GlcNAcb1-3Galb1-4GlcNAcb1-3GalNAca-Sp14	1.25	0.5	40																570	GlcNAcb1-3Galb1-4GlcNAcb1-3Galb1-4GlcNAcb1-3Galb1-4GlcNAcb1-3Galb1-4GlcNAcb1-2Mana1-6(GlcNAcb1-3Galb1-4GlcNAcb1-3Galb1-4GlcNAcb1-3Galb1-4GlcNAcb1-3Galb1-4GlcNAcb1-2Mana1-3)Manb1-4GlcNAcb1-4(Fuca1-6)GlcNAcb-Sp19	0	0	#DIV/0!
580	Galb1-4GlcNAcb1-3Galb1-4GlcNAcb1-6(Galb1-3)GalNAca-Sp14	0.75	0.5	66.6667																583	GlcNAcb1-3Galb1-4GlcNAcb1-3GalNAca-Sp14	0	0	#DIV/0!
581	Galb1-4GlcNAcb1-3Galb1-4GlcNAcb1-6(Galb1-4GlcNAcb1-3Galb1-4GlcNAcb1-3)GalNAca-Sp14	0.25	0.5	200																584	GlcNAcb1-3Galb1-4GlcNAcb1-6(Galb1-3)GalNAca-Sp14	0	0	#DIV/0!
582	Neu5Aca2-3Galb1-4GlcNAcb1-3Galb1-4GlcNAcb1-3GalNAca-Sp14	0.25	0.5	200																587	Neu5Aca2-6Galb1-4GlcNAcb1-3Galb1-4GlcNAcb1-3GalNAca-Sp14	0	0	#DIV/0!
583	GlcNAcb1-3Galb1-4GlcNAcb1-3GalNAca-Sp14	0	0	#DIV/0!																593	Neu5Aca2-3Galb1-4GlcNAcb1-3Galb1-4GlcNAcb1-2Mana1-6(Neu5Aca2-3Galb1-4GlcNAcb1-3Galb1-4GlcNAcb1-2Mana1-3)Manb1-4GlcNAcb1-4GlcNAcb-Sp12	0	0	#DIV/0!
584	GlcNAcb1-3Galb1-4GlcNAcb1-6(Galb1-3)GalNAca-Sp14	0	0	#DIV/0!																595	Neu5Aca2-6Galb1-4GlcNAcb1-3Galb1-4GlcNAcb1-6(Neu5Aca2-6Galb1-4GlcNAcb1-3Galb1-4GlcNAcb1-3)GalNAca-Sp14	0	0	#DIV/0!
585	GlcNAcb1-3Galb1-4GlcNAcb1-6(GlcNAcb1-3Galb1-4GlcNAcb1-3)GalNAca-Sp14	0.75	0.5	66.6667																596	Neu5Aca2-6Galb1-4GlcNAcb1-3Galb1-4GlcNAcb1-3Galb1-4GlcNAcb1-2Mana1-6(Neu5Aca2-6Galb1-4GlcNAcb1-3Galb1-4GlcNAcb1-3Galb1-4GlcNAcb1-2Mana1-3)Manb1-4GlcNAcb1-4GlcNAcb-Sp12	0	0	#DIV/0!
586	Neu5Aca2-3Galb1-4GlcNAcb1-3Galb1-4GlcNAcb1-6(Neu5Aca2-3Galb1-4GlcNAcb1-3Galb1-4GlcNAcb1-3)GalNAca-Sp14	0.5	0.57735	115.47																31	(3S)Galb1-3GlcNAcb-Sp8	-0.25	0.5	-200
587	Neu5Aca2-6Galb1-4GlcNAcb1-3Galb1-4GlcNAcb1-3GalNAca-Sp14	0	0	#DIV/0!																33	(3S)Galb1-4(Fuca1-3)GlcNAc-Sp8	-0.25	0.5	-200
588	GlcNAcb1-3Galb1-4GlcNAcb1-3Galb1-4GlcNAcb1-3GalNAca-Sp14	3	5.35413	178.471																36	(3S)Galb1-4GlcNAcb-Sp0	-0.25	0.5	-200
589	Galb1-4GlcNAcb1-3Galb1-3GalNAca-Sp14	0.75	0.5	66.6667																59	Fuca1-2Galb1-3GalNAcb1-3Gala1-4Galb1-4Glcb-Sp9	-0.25	0.957427	-382.971
590	Neu5Aca2-3Galb1-4GlcNAcb1-3Galb1-4GlcNAcb1-6(Galb1-3)GalNAca-Sp14	1	0	0																78	Fuca1-2Galb-Sp8	-0.25	0.5	-200
591	Neu5Aca2-6Galb1-4GlcNAcb1-3Galb1-4GlcNAcb1-6(Galb1-3)GalNAca-Sp14	0.25	0.5	200																80	Fuca1-4GlcNAcb-Sp8	-0.25	0.5	-200
592	Neu5Aca2-6Galb1-4GlcNAcb1-6(Galb1-3)GalNAca-Sp14	0.75	0.5	66.6667																110	Gala1-3GalNAca-Sp8	-0.25	0.5	-200
593	Neu5Aca2-3Galb1-4GlcNAcb1-3Galb1-4GlcNAcb1-2Mana1-6(Neu5Aca2-3Galb1-4GlcNAcb1-3Galb1-4GlcNAcb1-2Mana1-3)Manb1-4GlcNAcb1-4GlcNAcb-Sp12	0	0	#DIV/0!																315	Neu5Aca2-3Galb1-4GlcNAcb1-6(Neu5Aca2-3Galb1-3)GalNAca-Sp14	-0.25	0.5	-200
594	GlcNAcb1-6(Neu5Aca2-3Galb1-3)GalNAca-Sp14	0.5	0.57735	115.47																320	Neu5Gcb2-6Galb1-4GlcNAc-Sp8	-0.25	0.5	-200
595	Neu5Aca2-6Galb1-4GlcNAcb1-3Galb1-4GlcNAcb1-6(Neu5Aca2-6Galb1-4GlcNAcb1-3Galb1-4GlcNAcb1-3)GalNAca-Sp14	0	0	#DIV/0!																334	Neu5Aca2-3Galb1-4(Fuca1-3)GlcNAcb1-6(Neu5Aca2-3Galb1-3)GalNAc-Sp14	-0.25	0.5	-200
596	Neu5Aca2-6Galb1-4GlcNAcb1-3Galb1-4GlcNAcb1-3Galb1-4GlcNAcb1-2Mana1-6(Neu5Aca2-6Galb1-4GlcNAcb1-3Galb1-4GlcNAcb1-3Galb1-4GlcNAcb1-2Mana1-3)Manb1-4GlcNAcb1-4GlcNAcb-Sp12	0	0	#DIV/0!																436	Galb1-6Galb-Sp10	-0.25	0.5	-200
597	Neu5Aca2-3Galb1-4GlcNAcb1-3Galb1-4GlcNAcb1-3Galb1-4GlcNAcb1-2Mana1-6(Neu5Aca2-3Galb1-4GlcNAcb1-3Galb1-4GlcNAcb1-3Galb1-4GlcNAcb1-2Mana1-3)Manb1-4GlcNAcb1-4GlcNAcb-Sp12	1	0	0																462	Neu5Aca2-6Galb1-4GlcNAcb1-6(Neu5Aca2-6Galb1-4GlcNAcb1-2)Mana1-6(GlcNAcb1-4)(Neu5Aca2-6Galb1-4GlcNAcb1-4(Neu5Aca2-6Galb1-4GlcNAcb1-2)Mana1-3)Manb1-4GlcNAcb1-4GlcNAcb-Sp21	-0.25	0.5	-200
598	Neu5Aca2-6Galb1-4GlcNAcb1-3Galb1-4GlcNAcb1-2Mana1-6(Neu5Aca2-6Galb1-4GlcNAcb1-3Galb1-4GlcNAcb1-2Mana1-3)Manb1-4GlcNAcb1-4GlcNAcb-Sp12	0.25	0.5	200																272	Neu5Aca2-6Galb-Sp8	-0.5	0.57735	-115.47
599	GlcNAcb1-3Fuca-Sp21	0.5	0.57735	115.47																425	Galb1-4GlcNAcb1-6(Fuca1-2Galb1-3GlcNAcb1-3)Galb1-4Glc-Sp21	-0.5	0.57735	-115.47
600	Galb1-3GalNAcb1-4(Neu5Aca2-8Neu5Aca2-8Neu5Aca2-3)Galb1-4Glcb-Sp21	0.75	0.5	66.6667																176	GlcNAcb1-6(GlcNAcb1-3)GalNAca-Sp8	-1	0	0

## Sheet: RayBio_Mammalian_vary mItln2
		1 uM mITLN2		0.5 uM mItln2		0.05 uM mItln2
Chart ID	Glycan#	Average RFU	SEM	Average RFU	SEM	Average RFU	SEM
1	POS1	18417.3	1123.51	36021.3	1532.12	426.667	85.3333
2	POS2	10623	3043.58	19874	1544.15	171.333	85.6686
3	NEG	343.333	226.905	-172	86	-129	129
4	G0001	428.667	547.238	-2484	43	-2656	43
5	G0002	25912.7	833.593	2869.67	2742.66	2398.67	1458.21
6	G0003	1499.67	238.666	-1456	731.741	171.333	85.6686
7	G0004	41933.3	814.334	45617	731.034	28826.7	3325.98
8	G0005	1971.67	476.643	215	43	-128.333	73.9016
9	G0006	-1028	147.802	856.667	227.031	471.667	300.333
10	G0007	342.667	600.238	2441.33	267.735	-1713.67	186.553
11	G0008	44.3333	42.3333	771.333	1038.32	-984.667	482.574
12	G0009	13193	1457.68	8651.67	2445.75	3554.67	2037.41
13	G0010	7325	1420.3	8781	792.78	2355.33	1246.59
14	G0011	-2827.33	74.4789	770.333	607.62	428	732.795
15	G0012	-2827.33	1548.79	2356	1472.96	2228	1208.15
16	G0013	-2570	392.138	-3854.67	256.667	-3769.33	238.217
17	G0014	-1583.67	113.264	-1669.67	128.333	642.333	128.333
18	G0015	1457.33	342.667	86	86	1885.33	942.667
19	G0016	24584.3	3929.7	9765.33	3342.15	11521	3581.31
20	G0017	42918.3	3617.24	11566.3	972.678	7924	408.726
21	G0018	18933	2706.09	8438.67	2051.32	3469.67	74.1897
22	G0019	-2014	1336.33	1498	1080.91	1798.33	981.435
23	G0020	8395.67	1319.11	6125.33	2523.68	470.667	1627.67
24	G0021	-4241	74.4782	-3555	43	-3555	43
25	G0022	-3512	520.816	599.333	477.092	685.333	227.031
26	G0023	-514	646.239	-1285.33	646.902	1028	514
27	G0024	-428.667	988.101	-1199.33	617.751	1327.33	434.76
28	G0025	7281.33	761.497	3768	447.209	1370	237.978
29	G0026	-985.333	421.335	-1070.67	494.05	-1370.67	604.274
30	G0027	-1714.33	452.928	984.333	238.995	1926.33	519.409
31	G0028	-2226	308.968	129	74.4782	-128.333	128.333
32	G0029	-1370.67	817.628	3468.67	874.804	2568.67	148.379
33	G0030	4926.67	1567.34	1927.67	1432.49	1413.67	392.247
34	G0031	17905	2878.55	12764	477.84	13620.7	1098.39
35	G0032	1499	987.768	-1927.33	981.326	1242	1065.25
36	G0033	-42.6667	154.947	-86	86	0	0
37	G0034	-1.33333	0.666667	-86	86	85.3333	85.3333
38	G0035	-5868.33	1949.32	-556.333	2005.44	1713.67	447.513
39	G0036	4968	3327.83	6681.33	392.683	1327	1491.37
40	G0037	5868.67	1140.79	8096	2621.34	7024.33	2846.78
41	G0038	557.667	299.667	385	129	299	113.767
42	G0039	-1670.67	340.42	2226.67	373.106	1241.67	350.667
43	G0040	-1541.33	1284.33	-1413.33	1220.88	-1284.67	1293.14
44	G0041	-2270.67	1073.4	-2270.67	1073.4	-2184.67	1159.21
45	G0042	-86	86	0	148.956	343.333	226.905
46	G0043	557	43	-256.667	148.379	-514	0
47	G0044	-1328	113.39	-2013.33	42.6667	-642.667	222.28
48	G0045	-342.667	380.43	213	299.857	1027.67	323.517
49	G0046	428	1123.76	1370.67	1072.92	-643	1221.05
50	G0047	11522.3	6598.32	10237.3	547.356	5011.33	680.273
51	G0048	-1070	408.726	-428.667	299.81	-300	154.484
52	G0049	471	1028.73	-343.667	1743.44	-472.333	750.092
53	G0050	2699	1193.34	1413.67	911.491	599	897.347
54	G0051	343	536.274	-899.333	1097.34	1199.33	154.3
55	G0052	-1927.33	267.735	-1585.33	720.657	-514.667	412.707
56	G0053	6554	2640.36	12379	561.881	4497.67	1533.2
57	G0054	-1412.67	715.308	-1328	280.445	-1841.33	260.134
58	G0055	9551.33	1268.24	5953.67	1173.98	4368.67	2469.31
59	G0056	5825.67	434.547	727.667	238.755	128.667	74.4789
60	G0057	257.667	1267.78	-300	471	171	1080.77
61	G0058	984	813.263	1755.33	800.05	2612	1135.58
62	G0059	26471.3	3351.37	7024.67	689.834	3213	1004.07
63	G0060	-941.333	814.333	-857.333	728.333	-771.333	642.333
64	G0061	-814	720.162	300	757.243	1199.33	575.78
65	G0062	-1671.33	196.178	428.333	942.333	-1028	646.239
66	G0063	-1369.67	154.16	128.333	370.659	-1028	855.47
67	G0064	-43.3333	1392.96	-129.333	1373.87	-1113.67	1463.35
68	G0065	4841	1629.7	343.667	967.774	-428.333	226.653
69	G0066	9809	2230.65	8137.67	1075.24	5696.33	1135.43
70	G0067	513.333	1373.9	2783.67	1378.15	3254.67	1378.59
71	G0068	-2656.67	85.6686	-2484.67	171.668	-257.333	1038.98
72	G0069	-1285	148.091	-857	85	257	486.669
73	G0070	-643.667	835.996	42.3333	793.042	-343	280.979
74	G0071	-2142	280.445	-899.333	752.401	-2098.67	238.457
75	G0072	-1413	855.47	-813.667	1232.26	-942	1080.24
76	G0073	-471.667	921.919	1028	903.029	342.667	1463.87
77	G0074	27970	6316.76	9294.67	1420.3	4883	753.226
78	G0075	3684.33	1338.13	2098.67	1957.13	-2826.67	784.493
79	G0076	-1628	343	-128.333	196.396	256.667	74.4789
80	G0077	-427.333	260.134	-814	665.027	171.333	85.6686
81	G0078	942.667	112.885	1114	1525.08	1371.33	732.131
82	G0079	-385.333	267.735	-256.667	559.698	-214	280.445
83	G0080	-42	154.484	1499.33	639.426	-85.3333	112.885
84	G0081	-857	556.5	171.667	779.138	814	308.552
85	G0082	-984.333	351.319	-941.333	42.3333	-684.667	967.678
86	G0083	-684.667	428.667	-2056	680.336	-1841.67	1013.13
87	G0084	2185	222.28	685	308.552	128.667	1744.21
88	G0085	3899	761.741	-556	1392.49	85.3333	226.905
89	G0086	-1499	688.975	-985	921.253	-642.333	1165.89
90	G0087	-685.333	171.333	0	535.149	942	226.401
91	G0088	6425.33	559.927	11223	720.905	4368.67	256.833
92	G0089	-171.333	373.642	85.3333	170.667	-685.333	171.333
93	G0090	-643.333	385.333	0	785.148	0	444.56
94	G0091	-1799.67	340.105	-1498	630.918	-1113	885.043
95	G0092	84.6667	227.031	342.667	665.178	599.333	566.695
96	G0093	127.667	322.921	170	171.001	2226	226.401
97	G0094	-1456.67	226.905	-1369.33	308.783	-1541.33	256.667
98	G0095	22873.7	3693.98	15806.3	633.774	15249.3	772.235
99	G0096	4197.67	1135.75	5311.33	1894.7	171.333	226.275
100	G0097	5996.67	1513.5	-170.333	504.658	-172.333	792.907
101	G0098	8738	385	5312	1116.49	213.667	42.3333
102	G0099	727	3535.42	-899.667	4693.84	-3641	3787.82
103	G0100	2570	646.239	44	833.525	556.667	772.235
104	N010	-729	493.646	-343.333	668.779	-1	633.47
105	N011	33366	1769.89	30711	3772.97	31352.3	3185.12
106	N012	1927	385	2441.67	579.032	2184.67	450.85
107	N013	2227	280.979	856.667	171.333	1627.33	226.905
108	N014	1371	42.501	1242	43.0039	214	154.484
109	N015	256	0	0	0	0	0
110	N020	170	86	0	0	1112.67	171.333
111	N021	43003	3492.76	42532.3	2566.64	41846.3	2728.22
112	N022	-0.666667	592.939	385	486.097	-342	476.852
113	N023	384.333	519.615	-129	606.597	170.667	447.177
114	N024	728	447.209	172	308.968	-171.333	453.305
115	N025	170.667	85.3333	942	226.401	0	0
116	N026	13706.3	1160.09	11180	679.958	7967.33	519.038
117	N022G	0	0	0	0	0	0
118	N023G	-214.333	186.21	-256.333	73.6124	-769.667	195.851
119	N025G	85.3333	85.3333	0	0	-85.3333	85.3333
120	N030	-258	296.758	-257.333	444.56	-43	350.016
121	N210	127.333	128.667	-128.667	74.4789	-171.667	85.8338
122	N040	40819	1855.36	44117.3	1832.45	42747.3	2483.27
123	N041	15806	855.145	15463.3	1345.82	43.3333	664.727
124	N042	-172	373.718	-598.667	453.305	-684.667	521.364
125	N043	0	0	599.333	342.334	-86	86
126	N044	6382.33	3281.33	1927.33	559.698	-386	267.574
127	N045	342.667	113.138	0	0	256.667	256.667
128	N050	1028	257.001	-514	392.138	-257.667	74.1897
129	N051	16918.3	2293.86	15120.3	921.075	9594.33	505.111
130	N052	-429.333	308.321	1070	214	-172	520.816
131	N053	-344.667	171.333	-172	214	-344	428
132	N054	-43.3333	299.333	-770.667	257.333	-942.667	617.289
133	N055	84.6667	171.333	84.6667	373.183	512.667	825.828
134	TE001	171.333	85.6686	87.3333	85.3333	3341.33	148.379
135	TE002	20774.7	1140.26	15849.7	1420.14	14306.7	566.506
136	TE003	86	599.714	514.667	680.21	85.3333	817.487
137	TE004	-342.667	342.667	-557.333	408.761	-514.667	392.356
138	TE005	1026.67	148.379	942	86	1712	226.401
139	TE006	598	86	684.667	85.3333	427.333	685.333
140	TE007	36919.7	860.039	26898.7	1598.55	23428.7	3522.11
141	TE008	9208.33	1935.33	2655.33	1155.35	2313	1165.8
142	TE009	1284.67	392.792	-85.3333	85.3333	0	0
143	TE010	0	0	-170.667	85.3333	2697.67	128.333
144	TE011	-170.667	85.3333	-128	128	-170.667	85.3333
145	TE012	170.667	85.3333	772	0	900	128
146	TE013	-1541.33	296.759	-856	86	-2312	0
147	TE014	1198.67	85.3333	0	0	2227.33	171.333
148	TE015	899	267.414	771.333	392.792	1198.67	85.3333
149	TE016	-814.667	299.81	-386	519.615	-728.667	299.905
150	TE017	-428.667	701.538	-85.3333	761.497	428	731.741
151	TE018	-215.333	494.05	470.667	408.342	-985.333	494.05
152	TE019	984.333	826.982	813.667	603.943	2140.67	843.313
153	TE020	342.667	685.333	-685.333	685.333	-685.333	685.333
154	TE021	-771.333	148.379	-513.333	148.379	-2654.67	226.275
155	TE022	1028	0	686	226.401	1284.67	297.336
156	TE023	428	86	-86	86	1241	113.767
157	TE024	-130	451.514	-900	451.514	598.667	604.274
158	TE025	29640.3	2242.93	26942.7	2839.95	30968	3547.45
159	TE026	-728.667	365.207	-642.667	322.788	-556	280.445
160	TE027	45359.3	6640.7	41590.7	1629.37	40605	1784.89
161	TE028	299.333	42.3373	43.3333	42.3373	556.667	42.6667
162	TE029	62793.7	171.333	62109	86	62879	86
163	TE030	899.333	128.667	42.6667	42.6667	42.6667	112.885
164	TE031	62965	0	62536.3	85.3333	62965	0
165	TE032	-514.667	257.333	-1028.67	535.308	-514.667	257.333
166	TE033	41076.7	2271.38	40048.3	987.711	37049.7	1841.67
167	TE034	1627.33	85.3333	0	0	257.333	257.333
168	TE035	0	514	256.667	392.792	-86	599.714
169	TE036	25742.7	1787.83	19832	2399.29	23772.3	2602.87
170	TE037	-556.333	546.585	-1541.33	741.895	0	785.148
171	TE038	42661	579.697	41162	2454.09	42189.7	1473.62
172	TE039	1285.33	128.333	1542.67	257.333	0	0
173	TE040	-599.333	86.3353	-513.333	257.667	-1370.67	85.6686
174	TE041	33666.7	1945.44	28398.7	4675.41	25657.7	1514.06
175	TE042	941.333	171.333	1200	226.401	1156	73.9008
176	TE043	30111	2846.56	27670	2657.04	20816.7	3802.98
177	TE044	4968.67	476.433	2055.33	413.225	1927	74.1912
178	TE045	5396.67	588.752	1114	308.968	943.333	561.297
179	TE046	20260.3	5599.68	10108	186.515	10280	771.5
180	TE047	26899.3	3263.22	14777.7	730.565	15077	1687.2
181	TE048	14220	1758.07	14690.7	4349.09	7966.67	1038.32
182	TE049	1884.67	85.6686	2398	476.852	427.333	85.6686
183	TE050	5226.67	2659.81	4669	1659.85	3170	86
184	H0100	-557.333	238.217	-684.667	308.783	-1327	334.688
185	H0101	61980	299.857	62065.3	222.857	61980	299.857
186	H0103	898.667	196.178	-129.333	339.286	-642.667	384.667
187	H0105	1070.33	238.755	1071.67	576.102	-129	195.96
188	H0106	300.333	673.401	598.667	453.305	-1028.67	770.667
189	H0200	56539.7	4370.85	54612.7	3672.8	55811	5099.16
190	H0201	-214.667	113.516	813	897.347	-471.333	112.885
191	H0202	1456	700.886	1200.33	452.738	43.3333	281.106
192	H0203	-172	561.957	-985.333	153.837	-1286	257.001
193	H0204	-815.333	526.06	-771.667	559.966	-1200.33	494.065
194	H0205	23473.3	3006.94	31397	14884	22102.7	588.206
195	H0207	57611	4214.33	47158.7	267.254	50371	2893.12
196	H0208	62236.3	238.217	49557	428	50413.3	280.572
197	H0209	556.667	214.334	299.333	333.835	-771.333	0.666667
198	H0210	171.333	227.031	86	86	299	43
199	H0300	49514.3	3318.96	56067	6318.11	52170.3	5220.32
200	H0301	128	196.398	556.667	434.99	-43.6667	238.995
201	H0303	-172.667	226.905	-301	280.903	41.6667	526.006
202	H0304	-342.667	171.333	-599.333	226.905	-942.667	226.905
203	H0305	51270.3	2857.44	49343	3351.97	48999.7	2206.36
204	H0306	51271	2551.4	53798	4562.56	51785	2970.33
205	H0307	61765	520.816	59795	1936.85	61679.7	592.939
206	H0400	10280.3	323.318	10751	1199.07	7538.33	373.451
207	H0402	-944	300	-2485.33	260.709	-3770	300
208	H0403	-257.667	715.398	-643	774.534	-128.333	946.849
209	H0404	-686	447.209	-2056.33	267.654	-1114.67	705.278
210	H0405	-86	260.408	385.667	267.254	-86.6667	280.648
211	H0406	-172	630.918	171.333	504.786	-771	579.661
212	H0407	38120.7	2485.59	36322	2253.17	16406	728
213	H0408	-1156.67	463.914	-1113.33	556.974	-1669.33	463.267
214	H0409	386.333	196.396	215	43	-84.6667	85.6686
215	H0410	1328.67	334.39	1328.33	566.443	1199.33	1199.33
216	H0411	8738	1359.92	8095.33	1514.45	3554.33	689.172
217	H0500	58209.7	2891.57	53625.7	4229.02	54268.3	3978.48
218	H0503	1885.33	915.711	1029.33	1798.95	-556.667	556.667
219	H0504	40090	2331.96	44245	1360.33	35849.3	2303.16
220	H0505	427.333	308.321	427.333	85.6686	942	520.816
221	H0600	62451	0	62365.7	85.3333	62365.7	85.3333
222	H0601	1712.67	684.667	256.667	770.667	-772	392.138
223	H0602	1456.67	170.667	514.667	392.792	-299.667	42.6706
224	H0603	1199.33	477.511	770	296.758	-86	86
225	H0604	1113.33	260.682	770.667	445.137	-514.667	257.333
226	H0606	985	927.255	1542	680.714	342.667	85.6686
227	H0608	214	154.484	-128	267.574	598.667	622.431
228	H0609	598.667	521.419	598.667	309.43	-344	86
229	H0610	1798	646.239	1026.67	445.137	-686	226.401
230	H0700	62621	226.401	62621	226.401	62706.3	256.667
231	H0701	2911.67	342.667	1584	238.875	128	73.9008
232	H0800	61037	257	61037	257	60865.7	373.412
233	H0900	40733.7	3921.33	36836.7	3522.57	37779	3174.28
234	L1001	171.333	85.6686	-128	339.79	299.333	300.334
235	L1002	3083.67	972.942	2570	802.402	42	638.913
236	L1003	11479	3105.72	11778	4860.48	684.667	373.106
237	L1011	-856	600	813.667	536.128	0	514
238	L1012	256.667	297.336	343.333	342.334	-0.666667	148.379
239	L1013	984	260.079	171.333	453.305	427.333	171.333
240	L1021	61337.3	366.202	61422.7	463.129	61337.3	380.824
241	L1022	61679.7	148.379	61423	296.758	61679.7	148.379
242	L1023	57652.7	4220.8	59837.3	2037.72	57610	4263.46
243	L1201	342.667	453.305	600	373.718	-514.667	392.356
244	L1202	3768.33	743.188	4326.67	350.545	170.667	112.885
245	L1203	2568	296.758	1712	226.401	427.333	171.333
246	L1204	1626	86	855.333	561.551	213	238.337
247	L1205	728.333	260.354	514	148.382	-128	267.574
248	L1206	813.667	186.898	86	452.802	-342.667	213.667
249	L1207	1328.67	648.142	643.333	196.178	-341.333	226.905
250	L1209	23001.3	3821.4	10194	700.886	1157.33	339.916
251	L1211	-428	308.968	1157	715.188	257.333	513.667
252	L1212	-258	296.758	-257.333	445.137	85.3333	85.3333
253	L1213	-128.333	73.9016	-86	171.001	256.667	256.334
254	L1214	-128.333	340.042	-343.333	520.213	256	393.011
255	L1215	-599.333	308.783	556.667	778.561	-171.333	308.321
256	L1216	1241.33	260.682	-428	308.968	86	171.001
257	L1221	10023.3	4647.7	13151.3	1228.68	5312.67	1770.34
258	L1222	12594	3109.27	1885.33	520.213	2484.67	342.334
259	L1225	8995.33	646.902	2228	476.852	4283.67	408.744
260	L1226	16448	593.516	14306.7	3265.45	16833.7	2782.82
261	L2000	1413.33	519.698	857.333	664.877	-85.3333	453.81
262	L2100	62107.7	308.783	43860.3	8246.62	56796.3	5148.19
263	L2101	51227	3294.42	50156	5842.98	49813.3	6147.28
264	L2102	61379.3	260.354	61208	334.688	50370.3	3200.75
265	L2111	-300.333	259.805	1155.67	195.742	-214.333	237.919
266	L2112	-472	154.484	-470	154.484	-214	154.484
267	L2113	1456.67	226.905	0.666667	444.56	86.6667	85.6686
268	L2121	85.3333	85.3333	470.667	446.667	-170.667	85.3333
269	L2122	0	445.714	257.333	296.759	-427.333	309.43
270	L2103	5868.33	476.643	4884	1430.38	514.667	392.356
271	L2104	25784.3	4630.74	30923.7	3116.84	23599.7	2267.9
272	L2131	1884	86	985	720.34	-42.3333	280.648
273	L2132	128.333	579.032	1156.33	128.333	214.333	186.898
274	L2133	857.333	226.905	-127.667	323.318	-85.3333	85.3333
275	L2191	2141.33	701.538	428	428	599.333	85.3333
276	L2192	470.667	604.274	471	757.695	-86	226.401
277	L2200	771.333	196.178	-1283.67	195.851	-984.667	260.134
278	L2300	37222.3	3631.37	32040	2721.77	35980.3	3618.71
279	L2301	44117	1499.14	39449	1264.97	41676.7	4124.4
280	L2302	11565.3	486.581	20003.7	2411.97	2357	505.012
281	L2311	1027.33	445.137	942	685	-342.667	309.43
282	L2312	941.333	227.031	-428.667	308.783	-342.667	226.275
283	L2303	56624.7	2490.35	55253.7	3864.06	57738.7	1715.75
284	L2304	-172	113.013	1370	373.031	-0.666667	0.666667
285	L2391	-514	0	257.333	392.356	-427.333	171.333
286	L2392	-1498.67	599.667	-1498	617.659	-1155.67	588.97
287	L2900	31654	4219.96	30027	1306.34	28484.7	3753.23
288	L2911	-1499.67	380.43	-1542.67	392.356	-1199.33	561.297
289	L2912	728	1028.57	2141.67	1073.36	-428	86
290	L2913	85.3333	225.771	1070.33	630.533	-85.3333	170.667
291	L3100	28611.7	5327.49	28827.3	1787.44	22873.3	3477.53
292	L3101	2997.33	281.106	42	576.425	-599.333	226.905
293	L3102	28313	3842.27	17648	4578	12165.3	2339.2
294	L3111	128.667	128.667	-42.6667	112.885	44.6667	42.6667
295	L3112	343.333	85.3333	343.667	281.182	-128	73.9008
296	L3113	428.667	308.783	257.333	148.379	-428	86
297	L3103	1114	226.401	900	222.857	1071.33	434.76
298	L3200	25614	8341.53	25185.3	2077.64	22916	1416.48
299	L3201	1883.67	308.46	2355.67	238.007	-257.333	148.379
300	L3202	26514.3	1782.61	19404.3	3799.71	24629	1486.54
301	L3211	256	148.956	942	308.968	514.667	392.792
302	L3212	-86	86	0	147.802	171.333	85.6686
303	L3213	215	43	344	226.401	814.667	334.39
