# Supplementary material for: Intelectin-2 is a broad-spectrum antimicrobial lectin
Source: Nat Commun. 2026 Jan 13;17:231. doi: 10.1038/s41467-025-67099-4 (PMC12800186; doi:10.1038/s41467-025-67099-4)
Supplement: Supplementary file 11 — Source Data [file 41467_2025_67099_MOESM11_ESM.xlsx]

## Sheet: Figure 1A 
Figure 1A - Relative quantification of Itln​, Clca1​, and Reg3g​ expression in B6.C Itln1-6 congenic m​ouse enteroids after treatment with different cytokines
	Fold change for Itln
	CTRL	IL-4	IL-13	IL-22
Replicate 1	1.14552	7.09105	4.9451	4.42599		Dunnett's multiple comparisons test	Mean Diff.	95.00% CI of diff.	Below threshold?	Summary	Adjusted P Value	A-?
Replicate 2	0.862144	4.84333	4.87702	2.80111		CTRL vs. IL-4	-5.769	-7.557 to -3.981	Yes	****	<0.0001	B	IL-4
Replicate 3	1.1065	3.67056	3.7218	2.84021		CTRL vs. IL-13	-5.213	-7.001 to -3.424	Yes	****	<0.0001	C	IL-13
Replicate 4	1.18591	8.85198	8.66981	3.77375		CTRL vs. IL-22	-2.838	-4.808 to -0.8671	Yes	**	0.0033	D	IL-22
Replicate 5	0.936921	6.84951	10.1683	4.87702
Replicate 6	0.844401	6.66221	5.96284	4.3349		Test details	Mean 1	Mean 2	Mean Diff.	SE of diff.	n1	n2	q	DF
Replicate 7	0.832776	5.41139	5.96284	3.87985		CTRL vs. IL-4	1.01	6.779	-5.769	0.7245	10	10	7.962	33
Replicate 8	1.01115	6.43527	2.25949			CTRL vs. IL-13	1.01	6.222	-5.213	0.7245	10	10	7.195	33
Replicate 9	1.23628	9.42178	7.34112			CTRL vs. IL-22	1.01	3.848	-2.838	0.7984	10	7	3.554	33
Replicate 10	0.936921	8.55045	8.31664
	Fold change for Clca1
	CTRL	IL-4	IL-13	IL-22
Replicate 1	1.52944	22.2079	14.45	2.28628		Dunnett's multiple comparisons test	Mean diff.	95.00% CI of diff.	Below threshold?	Summary	Adjusted P Value	A-?
Replicate 2	1.19997	13.4823	27.5313	1.33145		CTRL vs. IL-4	-15.38	-21.21 to -9.553	Yes	****	<0.0001	B	IL-4
Replicate 3	2.99592	17.5451	15.7033	0.797192		CTRL vs. IL-13	-21.67	-27.50 to -15.84	Yes	****	<0.0001	C	IL-13
Replicate 4	1.09657	13.1137	23.151	6.11775		CTRL vs. IL-22	-1.338	-7.762 to 5.087	No	ns	0.9215	D	IL-22
Replicate 5	0.791686	13.4823	12.7551	1.96292
Replicate 6	0.738669	13.0231	23.312	1.65061		Test details	Mean 1	Mean 2	Mean diff.	SE of diff.	n1	n2	q	DF
Replicate 7	1.32225	16.2571	27.9156	3.25577		CTRL vs. IL-4	1.148	16.53	-15.38	2.362	10	10	6.513	33
Replicate 8	0.656561	14.7536	11.7371			CTRL vs. IL-13	1.148	22.82	-21.67	2.362	10	10	9.174	33
Replicate 9	0.511569	21.1561	30.7603			CTRL vs. IL-22	1.148	2.486	-1.338	2.603	10	7	0.514	33
Replicate 10	0.638607	20.2943	40.8708
	Fold change for Reg3g
	CTRL	IL-4	IL-13	IL-22
Replicate 1	1.64604	0.663883	0.469436	43.0816		Dunnett's multiple comparisons test	Mean diff.	95.00% CI of diff.	Below threshold?	Summary	Adjusted P Value	A-?
Replicate 2	1.5252	0.5544	0.875998	32.6497		CTRL vs. IL-4	0.6176	-2.514 to 3.750	No	ns	0.932	B	IL-4
Replicate 3	1.9711	0.542991	0.405845	25.7947		CTRL vs. IL-13	0.6677	-2.464 to 3.800	No	ns	0.9165	C	IL-13
Replicate 4	1.1321	0.619424	0.405845	31.1034		CTRL vs. IL-22	-34.2	-37.65 to -30.75	Yes	****	<0.0001	D	IL-22
Replicate 5	1.0274	0.531816	0.420157	38.2928
Replicate 6	0.999307	0.535515	0.535515	43.683		Test details	Mean 1	Mean 2	Mean diff.	SE of diff.	n1	n2	q	DF
Replicate 7	0.706617	0.408668	0.496202	32.4242		CTRL vs. IL-4	1.089	0.4718	0.6176	1.269	10	10	0.4867	33
Replicate 8	0.687294	0.246387	0.173019			CTRL vs. IL-13	1.089	0.4217	0.6677	1.269	10	10	0.5262	33
Replicate 9	0.562139	0.273384	0.226723			CTRL vs. IL-22	1.089	35.29	-34.2	1.398	10	7	24.46	33
Replicate 10	0.636839	0.341273	0.208627

## Sheet: Figure 1B
Figure 1B - Relative quantification of Itln1 expression in C57BL/6N m​ouse enteroids after treatment with different cytokines
	Fold change for Itln1
	CTRL	IL-4	IL-13	IL-22
Replicate 1	0.690494	1.74799	3.00153	2.12241		Dunnett's multiple comparisons test	Mean diff.	95.00% CI of diff.	Below threshold?	Summary	Adjusted P Value	A-?
Replicate 2	0.832603	2.27474	2.54153	2.02188		CTRL vs. IL-4	-1.267	-1.747 to -0.7877	Yes	****	<0.0001	B	IL-4
Replicate 3	0.936727	2.50654	2.24342	1.66521		CTRL vs. IL-13	-1.552	-2.031 to -1.072	Yes	****	<0.0001	C	IL-13
Replicate 4	1.16127	2.7429	2.33869	1.88648		CTRL vs. IL-22	-1.061	-1.541 to -0.5817	Yes	****	<0.0001	D	IL-22
Replicate 5	0.782249	2.10774	2.59494	1.99405
Replicate 6	1.02505	2.22792	2.7429	2.438		Test details	Mean 1	Mean 2	Mean diff.	SE of diff.	n1	n2	q	DF
Replicate 7	1.99405	2.68645	2.82001	2.72395		CTRL vs. IL-4	1.06	2.328	-1.267	0.1913	7	7	6.624	24
						CTRL vs. IL-13	1.06	2.612	-1.552	0.1913	7	7	8.108	24
						CTRL vs. IL-22	1.06	2.122	-1.061	0.1913	7	7	5.547	24

## Sheet: Figure 1C-D
Figure 1(C-D) - Percentage of total Itln sequencing reads mapping to different Itln paralogs from distal small intestine in B6.CItln1- 6 mice and B6.C-Itln1-6-derived enteroids stimulated with different cytokines
	% of total transcript
	Itln1	Itln2	Itln3 (ND)	Itln4 (ND)	Itln5 (ND)	Itln6 (ND)
Small intestine	94.8107	5.18926	0	0	0	0
CTRL enteroids	97.0455	2.95451	0	0	0	0
IL-4 stimulated enteroids	69.3584	30.6416	0	0	0	0
IL-13 stimulated enteroids	68.695	31.305	0	0	0	0
IL-22 stimulated enteroids	97.158	2.84201	0	0	0	0

## Sheet: Figure 2D
Figure 2D - Representative BLI response of different concentrations of mItln2 binding to biotin and Galp
	Response to Galp							Response to Biotin										Response to Galp (following normalization with biotin)
Time (s)	0.01 uM mItln2	0.1 uM mItln2	0.5 uM mItln2	1 uM mItln2	2.5 uM mItln2	5 uM mItln2	15 uM mItln2	0.01 uM mItln2	0.1 uM mItln2	0.5 uM mItln2	1 uM mItln2	2.5 uM mItln2	5 uM mItln2	15 uM mItln2			Time (s)	0.01 uM mItln2	0.1 uM mItln2	0.5 uM mItln2	1 uM mItln2	2.5 uM mItln2	5 uM mItln2	15 uM mItln2
480.01	0.0324555	0.0527167	0.0673068	0.113554	0.174632	0.224732	0.233147	0.0346865	0.0489293	0.0529566	0.0716124	0.0758364	0.0751303	0.0603815			480.01	-0.00223107	0.00378742	0.0143503	0.0419415	0.0987952	0.149601	0.172765
480.21	0.0331593	0.0561745	0.0741149	0.126897	0.195116	0.252476	0.261366	0.0349424	0.0498599	0.0549818	0.0749919	0.0802749	0.0798362	0.0644644			480.21	-0.00178315	0.00631461	0.0191331	0.0519047	0.114841	0.172639	0.196902
480.41	0.0340663	0.0598703	0.0820117	0.141975	0.217868	0.282919	0.292216	0.0355955	0.0510046	0.0573219	0.0785038	0.084893	0.0846546	0.0688989			480.41	-0.00152913	0.0088657	0.0246897	0.0634715	0.132975	0.198265	0.223317
480.61	0.0350024	0.0645385	0.0907546	0.158422	0.242218	0.315175	0.324954	0.0362458	0.0521048	0.0596561	0.0823401	0.0895404	0.0900212	0.0736167			480.61	-0.00124335	0.0124337	0.0310986	0.0760821	0.152678	0.225154	0.251337
480.81	0.0361338	0.0689703	0.0997592	0.175391	0.267076	0.348544	0.358788	0.0368387	0.0535963	0.0623402	0.0862619	0.0942563	0.0947725	0.077952			480.81	-0.00070485	0.015374	0.037419	0.0891287	0.17282	0.253772	0.280836
481.01	0.0373686	0.0736634	0.109314	0.192531	0.292185	0.381783	0.392688	0.0374005	0.0550375	0.0647213	0.0902037	0.0984514	0.0996397	0.0824251			481.01	-3.186e-05	0.0186258	0.044593	0.102327	0.193734	0.282143	0.310263
481.21	0.0387598	0.0787723	0.118894	0.209858	0.316937	0.414295	0.426143	0.038159	0.0560945	0.0673003	0.0937763	0.10254	0.104115	0.0867777			481.21	0.00060081	0.0226778	0.0515936	0.116082	0.214397	0.310179	0.339365
481.41	0.0401786	0.0833826	0.128351	0.226075	0.34025	0.44509	0.457279	0.0387449	0.0572415	0.0699012	0.0968823	0.105966	0.107905	0.0905787			481.41	0.00143371	0.0261411	0.0584501	0.129193	0.234285	0.337186	0.366701
481.61	0.0416622	0.0880223	0.137014	0.241012	0.361301	0.472913	0.485729	0.0391852	0.0583503	0.0724759	0.0997607	0.10898	0.111094	0.0941782			481.61	0.00247698	0.0296721	0.0645376	0.141252	0.252322	0.361819	0.39155
481.81	0.0428742	0.0921578	0.145081	0.25437	0.379872	0.496575	0.509832	0.0394862	0.0593091	0.07469	0.10196	0.111018	0.113563	0.0971863			481.81	0.00338799	0.0328486	0.0703905	0.15241	0.268853	0.383012	0.412646
482.01	0.0439365	0.09586	0.151952	0.265195	0.394486	0.514978	0.529071	0.0400045	0.060286	0.0763429	0.103771	0.112021	0.115242	0.0993881			482.01	0.00393198	0.035574	0.075609	0.161424	0.282466	0.399737	0.429683
482.21	0.0449972	0.0990094	0.157267	0.272798	0.404287	0.52641	0.541497	0.0401607	0.0608834	0.0774153	0.104488	0.111951	0.115592	0.100402			482.21	0.00483652	0.038126	0.0798518	0.16831	0.292336	0.410818	0.441095
482.41	0.0457285	0.102495	0.162142	0.280402	0.4132	0.537728	0.553622	0.0403879	0.0612004	0.0783283	0.105045	0.112107	0.115895	0.101549			482.41	0.0053406	0.0412943	0.0838139	0.175357	0.301094	0.421833	0.452073
482.61	0.046281	0.105328	0.16665	0.28722	0.421799	0.548049	0.564818	0.0405498	0.0618839	0.0786332	0.105887	0.112443	0.116133	0.102383			482.61	0.00573124	0.0434442	0.0880168	0.181333	0.309357	0.431916	0.462435
482.81	0.0466055	0.108127	0.171136	0.293239	0.429885	0.558118	0.575275	0.0408687	0.0625404	0.0793348	0.106797	0.112355	0.1169	0.103085			482.81	0.00573678	0.0455867	0.0918008	0.186442	0.31753	0.441217	0.47219
483.01	0.0468101	0.110566	0.175385	0.29887	0.437121	0.567286	0.58516	0.0408232	0.0633696	0.0803495	0.107826	0.112505	0.117203	0.103782			483.01	0.00598698	0.0471967	0.0950356	0.191044	0.324616	0.450083	0.481378
483.21	0.0474106	0.113118	0.17904	0.304487	0.444018	0.576384	0.594783	0.041159	0.0641951	0.0813037	0.108672	0.112546	0.116975	0.104277			483.21	0.00625157	0.0489234	0.097736	0.195815	0.331472	0.459409	0.490506
483.41	0.0483547	0.115622	0.182483	0.309085	0.450463	0.584897	0.603702	0.0415014	0.0650205	0.0820165	0.109694	0.112297	0.116644	0.105201			483.41	0.00685335	0.050601	0.100467	0.199391	0.338166	0.468254	0.4985
483.61	0.0490371	0.118206	0.185581	0.313427	0.45662	0.593136	0.612776	0.0416018	0.0655157	0.0828584	0.109678	0.112049	0.116401	0.105924			483.61	0.00743533	0.05269	0.102723	0.203749	0.344571	0.476735	0.506852
483.81	0.0490213	0.120497	0.188571	0.317722	0.462209	0.600327	0.620555	0.0418399	0.0661765	0.0832398	0.110758	0.112114	0.116332	0.106453			483.81	0.00718139	0.0543205	0.105331	0.206964	0.350095	0.483995	0.514102
484.01	0.0497365	0.122621	0.191624	0.321905	0.467686	0.607606	0.628488	0.0419262	0.0668307	0.0839051	0.111762	0.112395	0.116552	0.106997			484.01	0.00781037	0.0557902	0.107718	0.210143	0.355291	0.491055	0.521491
484.21	0.0501673	0.124496	0.194726	0.325417	0.472875	0.614518	0.635938	0.0420537	0.0673603	0.0849591	0.112001	0.112839	0.115909	0.107703			484.21	0.00811364	0.057136	0.109767	0.213416	0.360037	0.498608	0.528235
484.41	0.050563	0.126702	0.197863	0.328924	0.477899	0.620776	0.643179	0.0425229	0.0680252	0.0857496	0.112222	0.113059	0.11564	0.108181			484.41	0.00804009	0.0586764	0.112114	0.216703	0.364841	0.505136	0.534997
484.61	0.0510621	0.128884	0.200804	0.332517	0.482357	0.626956	0.649543	0.042768	0.068625	0.0863628	0.112486	0.113055	0.115279	0.108281			484.61	0.00829415	0.0602589	0.114441	0.220031	0.369302	0.511677	0.541262
484.81	0.051853	0.130327	0.203536	0.335388	0.486454	0.633073	0.655767	0.0433306	0.0692596	0.0869101	0.112398	0.113169	0.11459	0.108123			484.81	0.00852235	0.0610669	0.116626	0.222991	0.373285	0.518483	0.547644
485.01	0.0526481	0.13184	0.20637	0.338384	0.490721	0.638628	0.661609	0.0438186	0.0697042	0.0875153	0.112481	0.113003	0.114758	0.108486			485.01	0.00882948	0.0621361	0.118854	0.225902	0.377718	0.52387	0.553123
485.21	0.0530893	0.133451	0.208985	0.341555	0.49492	0.644261	0.667501	0.0440045	0.0695705	0.0880957	0.112327	0.11281	0.114658	0.10892			485.21	0.00908481	0.0638809	0.12089	0.229227	0.38211	0.529603	0.558581
485.41	0.0539922	0.134575	0.211493	0.34421	0.49876	0.649796	0.672637	0.0440569	0.0697987	0.0886349	0.112099	0.113052	0.114546	0.109241			485.41	0.00993536	0.0647768	0.122858	0.232112	0.385708	0.53525	0.563396
485.61	0.0547521	0.135992	0.214152	0.346909	0.502555	0.655369	0.677953	0.0441795	0.0695485	0.0890812	0.11226	0.113521	0.114746	0.110143			485.61	0.0105726	0.0664439	0.125071	0.234649	0.389034	0.540623	0.56781
485.81	0.0554187	0.137429	0.216751	0.349563	0.506372	0.66041	0.68302	0.0444705	0.0695388	0.0891678	0.111988	0.112996	0.115302	0.110785			485.81	0.0109482	0.0678898	0.127584	0.237575	0.393376	0.545108	0.572235
486.01	0.0563945	0.139144	0.218946	0.35182	0.510064	0.665569	0.688027	0.0444055	0.0694698	0.0889846	0.111847	0.112861	0.115986	0.111264			486.01	0.011989	0.0696739	0.129961	0.239973	0.397202	0.549583	0.576762
486.21	0.0570824	0.140807	0.221217	0.354301	0.513409	0.669901	0.69233	0.0444887	0.0692531	0.0886439	0.111712	0.112896	0.116129	0.111521			486.21	0.0125937	0.0715543	0.132574	0.242589	0.400513	0.553772	0.580809
486.41	0.0573911	0.142553	0.22328	0.357061	0.516703	0.6743	0.696879	0.0448337	0.069124	0.0888382	0.111922	0.11285	0.116492	0.111781			486.41	0.0125574	0.0734294	0.134441	0.245139	0.403853	0.557808	0.585098
486.61	0.0580005	0.143515	0.225638	0.358944	0.520119	0.678838	0.701104	0.0450441	0.0694342	0.088401	0.112158	0.112903	0.116502	0.111792			486.61	0.0129565	0.0740813	0.137237	0.246786	0.407216	0.562336	0.589313
486.81	0.0583705	0.144742	0.227826	0.361233	0.523295	0.682621	0.705483	0.0450595	0.0699187	0.0885667	0.112349	0.112561	0.116801	0.112583			486.81	0.013311	0.0748231	0.139259	0.248884	0.410734	0.565819	0.592899
487.01	0.0586992	0.145751	0.229429	0.363036	0.52598	0.686562	0.709939	0.0448302	0.0702635	0.0890349	0.112767	0.112974	0.116664	0.113123			487.01	0.013869	0.0754878	0.140395	0.250269	0.413006	0.569898	0.596816
487.21	0.0595537	0.147065	0.230834	0.364888	0.528958	0.690535	0.714193	0.0450398	0.0706487	0.0891177	0.112955	0.112836	0.116637	0.113353			487.21	0.014514	0.0764164	0.141717	0.251933	0.416122	0.573898	0.600839
487.41	0.0599725	0.148166	0.232748	0.366575	0.531801	0.694361	0.718556	0.0448952	0.0710847	0.0891007	0.113148	0.112717	0.116498	0.113954			487.41	0.0150773	0.0770815	0.143647	0.253426	0.419084	0.577863	0.604602
487.61	0.0604708	0.149255	0.233707	0.368678	0.534514	0.698216	0.722757	0.0448392	0.0715961	0.0892403	0.112779	0.112715	0.116623	0.114183			487.61	0.0156316	0.0776587	0.144467	0.255899	0.421798	0.581593	0.608575
487.81	0.0605353	0.150307	0.234724	0.370394	0.537131	0.701734	0.726512	0.0451896	0.0718926	0.0891184	0.113312	0.112967	0.116714	0.11446			487.81	0.0153457	0.0784147	0.145606	0.257082	0.424164	0.58502	0.612051
488.01	0.0612962	0.151523	0.2362	0.372588	0.540049	0.705851	0.730599	0.0450355	0.0720259	0.0891838	0.113018	0.112974	0.11666	0.114326			488.01	0.0162607	0.0794976	0.147016	0.25957	0.427075	0.589191	0.616273
488.21	0.0616762	0.152464	0.237634	0.374246	0.542646	0.709304	0.734267	0.0452474	0.072573	0.0899383	0.112656	0.113517	0.116302	0.114707			488.21	0.0164288	0.0798914	0.147696	0.261589	0.429129	0.593002	0.61956
488.41	0.061746	0.153125	0.2387	0.375925	0.545243	0.712754	0.737747	0.0452901	0.0731362	0.0899519	0.112448	0.113223	0.116581	0.114921			488.41	0.016456	0.0799886	0.148748	0.263478	0.43202	0.596173	0.622826
488.61	0.0621077	0.153591	0.239531	0.377765	0.547625	0.716184	0.740806	0.0452592	0.0737229	0.0901206	0.112192	0.113336	0.115986	0.115133			488.61	0.0168484	0.0798677	0.149411	0.265574	0.434289	0.600198	0.625673
488.81	0.0622527	0.154129	0.240468	0.379422	0.550258	0.719361	0.744391	0.0453698	0.0742658	0.0902878	0.112131	0.11338	0.116231	0.115427			488.81	0.0168829	0.0798631	0.15018	0.267291	0.436878	0.60313	0.628963
489.01	0.0625092	0.154361	0.241583	0.381526	0.552919	0.722313	0.747825	0.0451361	0.0748491	0.0903904	0.112367	0.113178	0.1164	0.116204			489.01	0.0173731	0.0795123	0.151193	0.269159	0.43974	0.605913	0.63162
489.21	0.0624326	0.155153	0.242482	0.383284	0.555137	0.725368	0.751218	0.0449117	0.0748581	0.0905288	0.112273	0.113278	0.116483	0.116582			489.21	0.0175209	0.0802946	0.151954	0.27101	0.441859	0.608884	0.634636
489.41	0.0630853	0.156173	0.243539	0.385002	0.557221	0.728419	0.754469	0.0447791	0.074941	0.0908142	0.112318	0.113954	0.116743	0.116896			489.41	0.0183062	0.0812322	0.152724	0.272684	0.443268	0.611675	0.637573
489.61	0.0632661	0.156985	0.244901	0.386596	0.55964	0.731518	0.757472	0.0448409	0.0748819	0.091172	0.112762	0.113518	0.116792	0.117521			489.61	0.0184253	0.0821028	0.153729	0.273835	0.446121	0.614726	0.639951
489.81	0.0634202	0.158622	0.245833	0.387891	0.561609	0.734679	0.760579	0.0445839	0.0749179	0.0910259	0.1125	0.112979	0.117295	0.117997			489.81	0.0188364	0.0837038	0.154807	0.275391	0.44863	0.617384	0.642582
490.01	0.063304	0.159574	0.247479	0.389398	0.563886	0.73767	0.763532	0.0443148	0.0745046	0.0909185	0.112599	0.112904	0.117616	0.118382			490.01	0.0189892	0.0850697	0.156561	0.276799	0.450982	0.620054	0.645151
490.21	0.063093	0.160762	0.248947	0.391	0.565542	0.740315	0.766357	0.0445573	0.074331	0.0914089	0.112943	0.112834	0.117633	0.11886			490.21	0.0185357	0.0864308	0.157538	0.278058	0.452709	0.622682	0.647497
490.41	0.0633456	0.161712	0.250299	0.392131	0.567543	0.743171	0.769284	0.0448459	0.074174	0.0920444	0.113085	0.112849	0.118155	0.119079			490.41	0.0184998	0.0875375	0.158254	0.279046	0.454693	0.625016	0.650205
490.61	0.0639727	0.162781	0.252217	0.39324	0.569377	0.746208	0.77236	0.0449	0.0739364	0.091402	0.113292	0.112921	0.11857	0.119804			490.61	0.0190727	0.0888446	0.160815	0.279948	0.456456	0.627638	0.652556
490.81	0.0639795	0.163859	0.253644	0.394582	0.57084	0.748276	0.775405	0.0450367	0.0739054	0.0920796	0.113491	0.112971	0.118726	0.120395			490.81	0.0189428	0.0899539	0.161565	0.281091	0.457869	0.62955	0.65501
491.01	0.0641512	0.165284	0.254864	0.395721	0.57239	0.751051	0.778369	0.0450383	0.0737656	0.0925545	0.113822	0.113438	0.118752	0.120051			491.01	0.0191129	0.0915185	0.162309	0.2819	0.458953	0.632299	0.658318
491.21	0.0648062	0.166562	0.256254	0.397107	0.574223	0.753242	0.781119	0.0450402	0.0736739	0.0925616	0.113854	0.113206	0.119121	0.120192			491.21	0.019766	0.092888	0.163693	0.283254	0.461016	0.634121	0.660927
491.41	0.0650991	0.167436	0.257492	0.398213	0.576146	0.75592	0.784571	0.0453531	0.0740133	0.0928803	0.113936	0.113323	0.119101	0.120329			491.41	0.019746	0.0934225	0.164612	0.284277	0.462823	0.636818	0.664241
491.61	0.0652156	0.168241	0.258091	0.399239	0.577719	0.758102	0.787358	0.0452962	0.0738786	0.0930684	0.114014	0.113208	0.119799	0.120419			491.61	0.0199194	0.0943627	0.165022	0.285225	0.464511	0.638303	0.666938
491.81	0.0646144	0.169171	0.259586	0.400122	0.579751	0.760883	0.790186	0.045542	0.0739679	0.0930488	0.113665	0.113077	0.120229	0.120426			491.81	0.0190724	0.0952027	0.166538	0.286458	0.466674	0.640654	0.669761
492.01	0.0646943	0.170174	0.260866	0.401369	0.581535	0.763121	0.792691	0.0455843	0.0744129	0.0928509	0.11314	0.11305	0.120181	0.120376			492.01	0.01911	0.0957608	0.168015	0.28823	0.468486	0.64294	0.672315
492.21	0.0646383	0.170545	0.26178	0.402338	0.58319	0.765325	0.795043	0.0460562	0.0751311	0.0932806	0.113019	0.113399	0.120233	0.121013			492.21	0.0185822	0.0954144	0.168499	0.289319	0.469791	0.645091	0.674029
492.41	0.064857	0.171064	0.262608	0.403137	0.584862	0.76801	0.797191	0.0464465	0.0756063	0.0932585	0.112732	0.113172	0.120527	0.121209			492.41	0.0184106	0.0954581	0.169349	0.290405	0.471691	0.647483	0.675982
492.61	0.0649006	0.171784	0.263493	0.404312	0.586724	0.770004	0.799744	0.0464028	0.0763368	0.0933288	0.112212	0.113673	0.120334	0.121731			492.61	0.0184978	0.0954471	0.170164	0.2921	0.473051	0.64967	0.678013
492.81	0.065189	0.172316	0.264789	0.405391	0.588334	0.772138	0.801852	0.0465918	0.0771335	0.0936556	0.112081	0.113536	0.1207	0.121762			492.81	0.0185972	0.0951823	0.171134	0.29331	0.474798	0.651438	0.68009
493.01	0.065509	0.172764	0.266034	0.406693	0.589822	0.774096	0.803988	0.0466987	0.077996	0.0939205	0.112168	0.113674	0.120613	0.122012			493.01	0.0188102	0.0947676	0.172114	0.294525	0.476148	0.653483	0.681977
493.21	0.0656609	0.173355	0.266742	0.40782	0.591312	0.776334	0.806032	0.0470336	0.0783536	0.0942385	0.112449	0.114041	0.12088	0.121847			493.21	0.0186273	0.0950011	0.172503	0.295372	0.477272	0.655454	0.684185
493.41	0.0661208	0.174191	0.267701	0.409116	0.593177	0.778299	0.807693	0.0471265	0.078471	0.0941507	0.113296	0.114047	0.121265	0.121974			493.41	0.0189943	0.0957204	0.17355	0.29582	0.47913	0.657033	0.685719
493.61	0.0666818	0.174556	0.268882	0.410425	0.59507	0.780983	0.809546	0.04765	0.0786621	0.0942318	0.113506	0.113658	0.121374	0.122329			493.61	0.0190318	0.0958937	0.17465	0.296919	0.481411	0.65961	0.687217
493.81	0.0669522	0.175551	0.270416	0.411245	0.59643	0.783358	0.811723	0.0474962	0.0784937	0.0938895	0.113558	0.113699	0.121564	0.12257			493.81	0.019456	0.0970573	0.176526	0.297687	0.482731	0.661795	0.689153
494.01	0.0674498	0.175736	0.27177	0.412312	0.598417	0.785652	0.813804	0.0481242	0.0783019	0.0939905	0.113582	0.113643	0.121735	0.122925			494.01	0.0193256	0.0974338	0.177779	0.29873	0.484774	0.663917	0.690879
494.21	0.0685497	0.176262	0.27243	0.413486	0.600216	0.787737	0.815666	0.048119	0.0783472	0.0940755	0.113839	0.114073	0.121592	0.123128			494.21	0.0204306	0.0979153	0.178355	0.299647	0.486143	0.666145	0.692537
494.41	0.069298	0.17676	0.273168	0.414624	0.60206	0.789992	0.817867	0.0486653	0.078336	0.0940002	0.114024	0.114492	0.121914	0.122679			494.41	0.0206328	0.0984236	0.179168	0.3006	0.487567	0.668079	0.695189
494.61	0.0700954	0.177341	0.273687	0.41626	0.603575	0.791789	0.820141	0.0486448	0.0785074	0.0937944	0.114191	0.114622	0.121957	0.12278			494.61	0.0214506	0.0988338	0.179893	0.302069	0.488953	0.669832	0.697361
494.81	0.0700764	0.177762	0.274096	0.417357	0.604833	0.793499	0.822377	0.048234	0.0784473	0.0948371	0.114304	0.114911	0.121804	0.122381			494.81	0.0218424	0.0993147	0.179259	0.303053	0.489922	0.671695	0.699996
495.01	0.0705321	0.178433	0.274722	0.418515	0.606418	0.794829	0.825018	0.0478623	0.0785113	0.0950246	0.11485	0.114777	0.12206	0.122322			495.01	0.0226698	0.099922	0.179697	0.303665	0.491641	0.672768	0.702696
495.21	0.0709274	0.17858	0.274939	0.419448	0.607922	0.796437	0.827563	0.0479576	0.0786794	0.0953998	0.115052	0.114546	0.122351	0.122672			495.21	0.0229698	0.0999006	0.179539	0.304396	0.493376	0.674086	0.704891
495.41	0.0711807	0.178931	0.27488	0.420075	0.609166	0.798264	0.829949	0.0480572	0.078729	0.0960498	0.115257	0.114662	0.122251	0.123086			495.41	0.0231236	0.100202	0.17883	0.304818	0.494503	0.676013	0.706863
495.61	0.0706765	0.179317	0.274826	0.421019	0.610266	0.800153	0.831994	0.0475645	0.0784374	0.0961396	0.115042	0.114578	0.122346	0.123263			495.61	0.0231119	0.10088	0.178687	0.305977	0.495688	0.677808	0.708731
495.81	0.0704416	0.180094	0.275198	0.422131	0.611677	0.802174	0.834052	0.0483798	0.0787054	0.0959311	0.114432	0.114581	0.121919	0.123592			495.81	0.0220618	0.101388	0.179266	0.307699	0.497095	0.680254	0.710459
496.01	0.0706248	0.18078	0.275482	0.422855	0.612829	0.803389	0.836161	0.0487865	0.0785514	0.0958968	0.114465	0.114842	0.122065	0.123802			496.01	0.0218383	0.102229	0.179585	0.30839	0.497988	0.681324	0.712359
496.21	0.0706788	0.181649	0.275815	0.42381	0.613932	0.805427	0.837896	0.0489912	0.0788642	0.0959947	0.114261	0.114817	0.122133	0.124252			496.21	0.0216876	0.102785	0.17982	0.309549	0.499115	0.683295	0.713645
496.41	0.0703872	0.18233	0.276404	0.424846	0.615141	0.807181	0.839794	0.0489964	0.0790692	0.0963148	0.113952	0.114874	0.122333	0.124527			496.41	0.0213908	0.10326	0.180089	0.310894	0.500268	0.684848	0.715266
496.61	0.07043	0.182849	0.276525	0.425878	0.616211	0.808987	0.841345	0.0487467	0.0792077	0.096201	0.113767	0.115137	0.122531	0.125062			496.61	0.0216833	0.103641	0.180324	0.312111	0.501074	0.686456	0.716284
496.81	0.0705919	0.183366	0.277782	0.42658	0.617004	0.810915	0.843055	0.0488648	0.0792011	0.0963227	0.114283	0.114967	0.122634	0.125177			496.81	0.021727	0.104165	0.181459	0.312296	0.502037	0.688281	0.717878
497.01	0.0704473	0.184016	0.278738	0.42757	0.618055	0.812833	0.844695	0.0489711	0.0792338	0.0958209	0.114721	0.115459	0.122881	0.125196			497.01	0.0214761	0.104782	0.182917	0.312849	0.502596	0.689952	0.7195
497.21	0.0708504	0.184441	0.279652	0.428516	0.619376	0.814562	0.846118	0.0493058	0.0790443	0.0956343	0.114973	0.115894	0.123221	0.125565			497.21	0.0215446	0.105396	0.184017	0.313543	0.503482	0.69134	0.720553
497.41	0.0709996	0.185157	0.280369	0.429341	0.620606	0.815984	0.847586	0.0491446	0.0785245	0.0953795	0.114975	0.115758	0.123379	0.125724			497.41	0.021855	0.106632	0.18499	0.314366	0.504848	0.692605	0.721862
497.61	0.0714561	0.185359	0.281347	0.430347	0.62166	0.817907	0.849687	0.0494036	0.0787845	0.0955728	0.114679	0.115771	0.123357	0.12598			497.61	0.0220525	0.106574	0.185775	0.315668	0.505888	0.69455	0.723707
497.81	0.0715196	0.185837	0.28282	0.431018	0.622575	0.819345	0.851658	0.0494403	0.0788123	0.0954944	0.114557	0.116133	0.12343	0.125977			497.81	0.0220793	0.107025	0.187326	0.31646	0.506442	0.695915	0.725681
498.01	0.0720497	0.18581	0.283425	0.431624	0.624083	0.820745	0.853295	0.0498981	0.0787939	0.0955441	0.113905	0.116258	0.123483	0.125762			498.01	0.0221516	0.107016	0.18788	0.317719	0.507825	0.697261	0.727533
498.21	0.0727412	0.186025	0.283972	0.432611	0.625177	0.821988	0.855075	0.0494539	0.078926	0.0954376	0.114021	0.116412	0.123399	0.125644			498.21	0.0232873	0.107099	0.188534	0.31859	0.508766	0.698588	0.72943
498.41	0.0727927	0.186658	0.284659	0.433516	0.626229	0.823969	0.856679	0.0493406	0.079283	0.0958004	0.114105	0.116329	0.123622	0.125335			498.41	0.0234521	0.107375	0.188859	0.319411	0.5099	0.700347	0.731344
498.61	0.0731179	0.186982	0.28514	0.434451	0.626984	0.825341	0.857969	0.048796	0.0796598	0.0961349	0.114257	0.11602	0.123735	0.125557			498.61	0.024322	0.107322	0.189005	0.320193	0.510965	0.701607	0.732412
498.81	0.0731619	0.187268	0.285971	0.435168	0.627839	0.826436	0.859392	0.0483552	0.0799645	0.0970509	0.114619	0.115855	0.123945	0.125551			498.81	0.0248067	0.107304	0.18892	0.320549	0.511984	0.70249	0.733842
499.01	0.0735464	0.187389	0.286529	0.435417	0.62881	0.827606	0.860649	0.0484837	0.0804711	0.0973588	0.115116	0.115442	0.123895	0.125892			499.01	0.0250626	0.106918	0.18917	0.320301	0.513368	0.703711	0.734757
499.21	0.0735105	0.187685	0.286854	0.4359	0.629918	0.829044	0.861889	0.0490301	0.0806169	0.0979333	0.115521	0.115488	0.123679	0.126077			499.21	0.0244804	0.107068	0.188921	0.320379	0.514431	0.705365	0.735812
499.41	0.0738238	0.188355	0.287152	0.436442	0.631252	0.83064	0.863032	0.049364	0.0804995	0.0984221	0.115946	0.115506	0.123291	0.126606			499.41	0.0244598	0.107856	0.188729	0.320495	0.515746	0.707349	0.736425
499.61	0.0740615	0.188859	0.287412	0.437015	0.632202	0.831999	0.864321	0.0494699	0.0810013	0.0985261	0.115917	0.11542	0.123698	0.126672			499.61	0.0245916	0.107857	0.188886	0.321098	0.516782	0.708301	0.737649
499.81	0.0743036	0.189322	0.288201	0.437767	0.63322	0.833153	0.865543	0.0496609	0.0810214	0.0986081	0.116151	0.115651	0.12384	0.126638			499.81	0.0246427	0.108301	0.189593	0.321617	0.517569	0.709313	0.738905
500.01	0.0741568	0.189943	0.28872	0.43864	0.63443	0.834164	0.866892	0.0494395	0.080878	0.0987797	0.116691	0.115616	0.124173	0.126574			500.01	0.0247173	0.109065	0.18994	0.321949	0.518814	0.709991	0.740317
500.21	0.074104	0.190438	0.288876	0.439794	0.635199	0.835713	0.868296	0.0492023	0.081225	0.0984653	0.117056	0.115665	0.124093	0.126859			500.21	0.0249017	0.109213	0.19041	0.322738	0.519534	0.71162	0.741436
500.41	0.0743324	0.190796	0.28936	0.44009	0.635941	0.837024	0.86945	0.0494299	0.0811846	0.09867	0.117304	0.116004	0.124304	0.12727			500.41	0.0249025	0.109611	0.19069	0.322786	0.519937	0.71272	0.74218
500.61	0.0744187	0.191565	0.289655	0.440649	0.636935	0.83879	0.870668	0.0495092	0.0809004	0.0983766	0.117653	0.116354	0.124338	0.127662			500.61	0.0249095	0.110664	0.191278	0.322995	0.520581	0.714452	0.743006
500.81	0.074807	0.192272	0.290541	0.441648	0.638147	0.840114	0.872115	0.0496123	0.0806703	0.0982293	0.117613	0.11625	0.124269	0.128017			500.81	0.0251946	0.111602	0.192312	0.324035	0.521897	0.715845	0.744098
501.01	0.0748423	0.192936	0.290889	0.442797	0.639252	0.841387	0.873205	0.0498858	0.0805647	0.0979745	0.117599	0.116969	0.124871	0.128067			501.01	0.0249565	0.112371	0.192915	0.325198	0.522283	0.716516	0.745137
501.21	0.0749785	0.193266	0.291305	0.443775	0.640685	0.842559	0.87476	0.0497135	0.0805581	0.0982986	0.117535	0.11725	0.124598	0.128526			501.21	0.025265	0.112708	0.193006	0.326241	0.523435	0.717961	0.746235
501.41	0.0747595	0.193689	0.29156	0.444775	0.641866	0.843617	0.876411	0.0494292	0.0803587	0.0980893	0.117382	0.117041	0.124623	0.128524			501.41	0.0253303	0.11333	0.193471	0.327392	0.524825	0.718994	0.747887
501.61	0.0751125	0.193874	0.292669	0.44578	0.642758	0.845185	0.87831	0.0497933	0.080548	0.0982618	0.117277	0.117596	0.124801	0.128749			501.61	0.0253192	0.113326	0.194407	0.328503	0.525163	0.720385	0.749561
501.81	0.0756677	0.194169	0.293579	0.446442	0.643631	0.846956	0.879764	0.0501173	0.0802999	0.0980722	0.117447	0.117795	0.124651	0.128709			501.81	0.0255504	0.11387	0.195507	0.328995	0.525836	0.722305	0.751055
502.01	0.0757546	0.194482	0.293942	0.447179	0.645098	0.848445	0.880991	0.0502546	0.0803094	0.0978293	0.117464	0.117903	0.124391	0.128631			502.01	0.0254999	0.114173	0.196113	0.329715	0.527195	0.724055	0.75236
502.21	0.0759913	0.194785	0.294567	0.44816	0.646353	0.850209	0.882216	0.0499465	0.0805429	0.0978437	0.117741	0.118252	0.1242	0.128901			502.21	0.0260449	0.114242	0.196723	0.330418	0.528101	0.726009	0.753315
502.41	0.0760932	0.19535	0.295152	0.449404	0.647551	0.851689	0.883137	0.0498727	0.0808198	0.0980694	0.117987	0.118339	0.124036	0.129063			502.41	0.0262205	0.11453	0.197083	0.331416	0.529212	0.727653	0.754074
502.61	0.0761996	0.19566	0.295349	0.449792	0.648391	0.853119	0.884184	0.0501531	0.0809772	0.0985183	0.117962	0.118376	0.124031	0.129371			502.61	0.0260465	0.114683	0.19683	0.331831	0.530015	0.729087	0.754813
502.81	0.0763607	0.195465	0.29575	0.450451	0.649174	0.853806	0.885265	0.0505539	0.0816469	0.0990515	0.118071	0.11825	0.123815	0.129379			502.81	0.0258068	0.113819	0.196699	0.33238	0.530924	0.729991	0.755886
503.01	0.076444	0.195861	0.296265	0.450706	0.650169	0.855294	0.886466	0.0509095	0.081669	0.0991922	0.117842	0.118395	0.123288	0.129691			503.01	0.0255345	0.114192	0.197072	0.332864	0.531774	0.732006	0.756775
503.21	0.0763442	0.196453	0.296656	0.451398	0.651202	0.855808	0.88788	0.0513994	0.0817471	0.0993112	0.117832	0.118521	0.123191	0.129965			503.21	0.0249448	0.114706	0.197345	0.333565	0.53268	0.732617	0.757915
503.41	0.0764556	0.197017	0.297306	0.451712	0.652384	0.856551	0.889006	0.0514826	0.0818093	0.0996043	0.117819	0.118682	0.123499	0.130475			503.41	0.024973	0.115208	0.197701	0.333893	0.533702	0.733053	0.758531
503.61	0.0764828	0.197261	0.297606	0.45226	0.652662	0.857438	0.889908	0.0514131	0.0821644	0.0995338	0.117667	0.119113	0.124205	0.130304			503.61	0.0250697	0.115097	0.198072	0.334593	0.53355	0.733233	0.759605
503.81	0.0765835	0.197544	0.298176	0.45328	0.653591	0.858455	0.890901	0.0511288	0.0820387	0.0994526	0.117935	0.119344	0.12395	0.130199			503.81	0.0254547	0.115506	0.198723	0.335346	0.534247	0.734505	0.760702
504.01	0.0763114	0.197727	0.298639	0.453793	0.654385	0.85957	0.89286	0.0511104	0.0822891	0.0993785	0.117602	0.119251	0.124438	0.130197			504.01	0.025201	0.115438	0.199261	0.336192	0.535135	0.735132	0.762663
504.21	0.0765711	0.19803	0.299215	0.454128	0.654948	0.860672	0.894203	0.0514023	0.0825138	0.0991963	0.117541	0.119479	0.125105	0.130605			504.21	0.0251688	0.115516	0.200018	0.336587	0.535469	0.735567	0.763599
504.41	0.0769847	0.198368	0.299833	0.453977	0.655665	0.861356	0.895401	0.0520223	0.0827122	0.0992443	0.11741	0.119811	0.125493	0.130812			504.41	0.0249624	0.115656	0.200589	0.336567	0.535854	0.735863	0.76459
504.61	0.0769857	0.199018	0.299808	0.454899	0.656941	0.862287	0.897025	0.0522349	0.0828367	0.0992488	0.117134	0.119978	0.125658	0.131076			504.61	0.0247508	0.116182	0.200559	0.337765	0.536963	0.736629	0.765949
504.81	0.0775469	0.19927	0.300503	0.45564	0.657383	0.863149	0.898567	0.0524427	0.082861	0.0992057	0.116855	0.119697	0.126617	0.13111			504.81	0.0251042	0.116409	0.201298	0.338785	0.537686	0.736533	0.767457
505.01	0.0774202	0.199454	0.301045	0.456247	0.658252	0.86419	0.900162	0.0526084	0.0827695	0.0990638	0.117502	0.120076	0.127341	0.130843			505.01	0.0248118	0.116685	0.201981	0.338745	0.538176	0.736849	0.769319
505.21	0.0774929	0.199679	0.301951	0.456617	0.659529	0.864998	0.901672	0.0520806	0.0830191	0.0989747	0.117803	0.120317	0.1276	0.130818			505.21	0.0254123	0.11666	0.202976	0.338813	0.539212	0.737397	0.770854
505.41	0.077749	0.199725	0.302523	0.456975	0.660285	0.865775	0.903138	0.0522481	0.0829256	0.0989301	0.117811	0.120617	0.127804	0.130689			505.41	0.0255009	0.116799	0.203593	0.339164	0.539668	0.737971	0.772449
505.61	0.0782223	0.199776	0.303321	0.457288	0.661087	0.866898	0.904796	0.0522752	0.0828924	0.0987443	0.118426	0.121064	0.127897	0.130831			505.61	0.0259471	0.116884	0.204577	0.338862	0.540024	0.739001	0.773965
505.81	0.0787177	0.199842	0.30383	0.457847	0.6618	0.868273	0.905729	0.052215	0.0827072	0.0987946	0.118836	0.120985	0.127298	0.130921			505.81	0.0265026	0.117135	0.205036	0.339011	0.540815	0.740975	0.774808
506.01	0.0785269	0.199716	0.304267	0.458245	0.662978	0.869216	0.906829	0.0523188	0.0830373	0.0991075	0.11888	0.1215	0.127346	0.130863			506.01	0.0262082	0.116679	0.205159	0.339365	0.541479	0.74187	0.775965
506.21	0.0786046	0.199799	0.304544	0.458809	0.663941	0.870113	0.908117	0.0518788	0.083294	0.0995103	0.118582	0.121511	0.127044	0.131653			506.21	0.0267258	0.116505	0.205033	0.340227	0.54243	0.743069	0.776463
506.41	0.0786222	0.200135	0.304705	0.459164	0.664545	0.871214	0.909113	0.0520844	0.0830581	0.0997311	0.119046	0.121148	0.127312	0.132049			506.41	0.0265378	0.117077	0.204974	0.340118	0.543397	0.743903	0.777064
506.61	0.0785953	0.200584	0.305249	0.459387	0.664995	0.872304	0.910082	0.0522767	0.0832362	0.100261	0.119224	0.120891	0.127409	0.132398			506.61	0.0263185	0.117347	0.204989	0.340163	0.544104	0.744896	0.777684
506.81	0.0787093	0.20066	0.305553	0.460309	0.665668	0.872749	0.910821	0.0523342	0.0836189	0.100591	0.119543	0.120842	0.126716	0.132315			506.81	0.0263751	0.117041	0.204962	0.340766	0.544826	0.746032	0.778507
507.01	0.078802	0.201277	0.305933	0.461067	0.666487	0.873905	0.911513	0.0521426	0.0832207	0.100575	0.119282	0.120967	0.12602	0.132494			507.01	0.0266595	0.118057	0.205358	0.341786	0.54552	0.747885	0.779019
507.21	0.0791457	0.201785	0.306051	0.46213	0.667055	0.874531	0.91239	0.0524143	0.0831989	0.100801	0.119127	0.120996	0.125944	0.132719			507.21	0.0267314	0.118586	0.20525	0.343003	0.546059	0.748586	0.779671
507.41	0.0791757	0.202073	0.306586	0.46268	0.667934	0.875762	0.913079	0.0522212	0.083319	0.101029	0.119112	0.120998	0.126041	0.132982			507.41	0.0269545	0.118754	0.205558	0.343568	0.546936	0.749721	0.780098
507.61	0.0795598	0.2023	0.306904	0.463541	0.668392	0.877258	0.913584	0.0521323	0.0833381	0.101187	0.11924	0.121022	0.126316	0.132931			507.61	0.0274275	0.118962	0.205717	0.344301	0.54737	0.750942	0.780654
507.81	0.0800545	0.202502	0.307314	0.464202	0.669554	0.878598	0.914614	0.0517511	0.0835381	0.101277	0.118848	0.12098	0.126311	0.133167			507.81	0.0283034	0.118964	0.206037	0.345354	0.548574	0.752287	0.781446
508.01	0.0798817	0.202455	0.307862	0.464528	0.670416	0.880103	0.9159	0.0521104	0.0837831	0.101457	0.118589	0.121038	0.126391	0.133316			508.01	0.0277713	0.118672	0.206404	0.345939	0.549377	0.753712	0.782584
508.21	0.0805462	0.203202	0.3085	0.465045	0.671263	0.88157	0.916152	0.0523068	0.0837644	0.101498	0.118486	0.120746	0.126035	0.133879			508.21	0.0282394	0.119438	0.207002	0.346558	0.550517	0.755535	0.782273
508.41	0.0809193	0.203541	0.30895	0.465718	0.671949	0.882826	0.917571	0.0529081	0.0840156	0.101529	0.118576	0.120935	0.126216	0.133783			508.41	0.0280112	0.119525	0.207421	0.347142	0.551014	0.75661	0.783788
508.61	0.0810628	0.204418	0.309126	0.466461	0.672727	0.884178	0.918996	0.0530921	0.0839919	0.101421	0.118672	0.120921	0.126611	0.133791			508.61	0.0279707	0.120426	0.207705	0.347788	0.551807	0.757567	0.785205
508.81	0.0813473	0.204868	0.30946	0.467187	0.673124	0.885083	0.920457	0.0533457	0.0840807	0.101359	0.118808	0.120738	0.126895	0.133861			508.81	0.0280016	0.120787	0.208101	0.348379	0.552386	0.758188	0.786596
509.01	0.0813915	0.205314	0.309561	0.467841	0.674182	0.886211	0.921413	0.0534732	0.0842565	0.101405	0.118877	0.120899	0.12679	0.133734			509.01	0.0279183	0.121057	0.208156	0.348964	0.553283	0.759422	0.787678
509.21	0.0817351	0.205477	0.309941	0.468539	0.675091	0.887011	0.922473	0.0536565	0.0846699	0.10135	0.119007	0.121522	0.127021	0.134065			509.21	0.0280786	0.120807	0.208592	0.349531	0.553569	0.75999	0.788408
509.41	0.0815712	0.205716	0.310116	0.468539	0.675771	0.887896	0.923496	0.054201	0.08489	0.101534	0.119365	0.121625	0.127004	0.134027			509.41	0.0273702	0.120826	0.208581	0.349174	0.554147	0.760892	0.789469
509.61	0.0815953	0.205971	0.310376	0.469236	0.67636	0.888779	0.924652	0.0542333	0.0852526	0.101413	0.119953	0.121552	0.127231	0.134148			509.61	0.027362	0.120719	0.208963	0.349283	0.554808	0.761548	0.790504
509.81	0.0816543	0.206347	0.310902	0.469646	0.677016	0.890133	0.925564	0.0543148	0.0853558	0.101456	0.120131	0.121552	0.127286	0.134586			509.81	0.0273395	0.120991	0.209446	0.349515	0.555464	0.762847	0.790977
510.01	0.081327	0.206319	0.311407	0.469916	0.677942	0.890909	0.926659	0.0545691	0.0857118	0.101615	0.12053	0.121927	0.128106	0.134777			510.01	0.0267579	0.120608	0.209792	0.349386	0.556015	0.762803	0.791883
510.21	0.0810311	0.206653	0.311899	0.470039	0.678599	0.891768	0.92741	0.0542682	0.0857674	0.101229	0.120975	0.121695	0.128483	0.135312			510.21	0.0267629	0.120885	0.21067	0.349065	0.556905	0.763285	0.792098
510.41	0.0807598	0.206625	0.312246	0.470237	0.679146	0.892133	0.927911	0.0544432	0.0858077	0.100956	0.121938	0.121542	0.128902	0.135079			510.41	0.0263166	0.120818	0.21129	0.348299	0.557604	0.763231	0.792832
510.61	0.080797	0.207004	0.312816	0.47105	0.679571	0.892532	0.928473	0.0542364	0.0864078	0.100781	0.122262	0.121307	0.128639	0.134871			510.61	0.0265606	0.120596	0.212035	0.348788	0.558264	0.763893	0.793602
510.81	0.0806406	0.207066	0.312941	0.471278	0.680155	0.892854	0.929123	0.0543633	0.0866052	0.100459	0.12251	0.121363	0.127907	0.134644			510.81	0.0262774	0.120461	0.212482	0.348769	0.558792	0.764948	0.79448
511.01	0.0808463	0.207351	0.313425	0.471735	0.680377	0.893291	0.929672	0.0544148	0.0866085	0.0999408	0.122216	0.121102	0.128017	0.13459			511.01	0.0264316	0.120742	0.213484	0.349518	0.559275	0.765273	0.795082
511.21	0.0809123	0.207478	0.313914	0.47255	0.680936	0.894027	0.930837	0.0544999	0.0869235	0.100047	0.122403	0.12107	0.12809	0.134681			511.21	0.0264124	0.120554	0.213866	0.350147	0.559866	0.765937	0.796156
511.41	0.0808857	0.207509	0.314308	0.472534	0.681404	0.894839	0.931576	0.0541056	0.0867747	0.100097	0.122634	0.120848	0.128416	0.134427			511.41	0.0267801	0.120734	0.214211	0.3499	0.560556	0.766422	0.797149
511.61	0.0807648	0.207667	0.314991	0.47267	0.681955	0.895349	0.932104	0.0541545	0.0863296	0.100343	0.122724	0.120702	0.128399	0.134654			511.61	0.0266103	0.121338	0.214647	0.349946	0.561253	0.76695	0.79745
511.81	0.0807272	0.207935	0.31546	0.47268	0.682826	0.896239	0.932955	0.0542513	0.086362	0.100416	0.122488	0.120831	0.12796	0.134497			511.81	0.0264759	0.121573	0.215044	0.350193	0.561995	0.768279	0.798458
512.01	0.080493	0.208336	0.31598	0.472921	0.683352	0.897364	0.933508	0.0542821	0.0862771	0.100409	0.122358	0.12086	0.127197	0.134663			512.01	0.0262109	0.122059	0.215572	0.350563	0.562492	0.770167	0.798846
512.21	0.0808914	0.208912	0.316323	0.473217	0.683671	0.898338	0.934279	0.0541626	0.0860357	0.100577	0.121993	0.120793	0.126777	0.134627			512.21	0.0267288	0.122876	0.215746	0.351225	0.562878	0.771561	0.799652
512.41	0.0812233	0.209477	0.316767	0.473951	0.684042	0.899114	0.935561	0.0543745	0.0857933	0.100659	0.122104	0.120975	0.127091	0.134843			512.41	0.0268488	0.123683	0.216108	0.351847	0.563067	0.772022	0.800718
512.61	0.0814483	0.210091	0.316725	0.474149	0.685031	0.899698	0.936343	0.0541771	0.0856398	0.10084	0.121888	0.121217	0.126929	0.135041			512.61	0.0272712	0.124451	0.215885	0.352261	0.563814	0.772769	0.801302
512.81	0.0817248	0.210429	0.316961	0.474725	0.685432	0.900375	0.93703	0.0543584	0.0855321	0.101089	0.121349	0.121051	0.126636	0.135335			512.81	0.0273663	0.124897	0.215872	0.353376	0.564381	0.773739	0.801696
513.01	0.082091	0.210919	0.317366	0.475104	0.685863	0.901339	0.937425	0.0542997	0.0856157	0.10156	0.121209	0.120869	0.126585	0.135271			513.01	0.0277914	0.125303	0.215806	0.353895	0.564994	0.774754	0.802155
513.21	0.0826968	0.211224	0.317478	0.475527	0.686604	0.902025	0.938294	0.0545165	0.0854122	0.102378	0.121658	0.121179	0.126637	0.135429			513.21	0.0281803	0.125812	0.2151	0.353869	0.565425	0.775389	0.802865
513.41	0.0825905	0.2117	0.318173	0.475611	0.687316	0.903104	0.939012	0.0544161	0.0855203	0.102738	0.121502	0.121189	0.126908	0.13515			513.41	0.0281744	0.12618	0.215435	0.354108	0.566127	0.776196	0.803862
513.61	0.0830966	0.211999	0.318622	0.476082	0.687743	0.904202	0.939761	0.0542447	0.0854247	0.103326	0.121612	0.121228	0.126917	0.135538			513.61	0.0288519	0.126574	0.215295	0.35447	0.566515	0.777286	0.804224
513.81	0.0833162	0.21218	0.319295	0.476206	0.688633	0.905197	0.940455	0.0540132	0.085098	0.10347	0.121669	0.121306	0.127131	0.135714			513.81	0.0293031	0.127082	0.215826	0.354537	0.567327	0.778066	0.804741
514.01	0.0836946	0.212133	0.319729	0.476765	0.689045	0.906039	0.94134	0.0542243	0.0851723	0.103604	0.121723	0.121775	0.127855	0.135903			514.01	0.0294703	0.12696	0.216125	0.355042	0.56727	0.778184	0.805436
514.21	0.0841736	0.212442	0.319876	0.477063	0.68944	0.906718	0.942	0.0539679	0.0853235	0.103476	0.122065	0.122044	0.127727	0.135952			514.21	0.0302056	0.127118	0.2164	0.354998	0.567395	0.778991	0.806048
514.41	0.0842783	0.212601	0.31964	0.478098	0.689892	0.907378	0.942768	0.0538629	0.0859855	0.103884	0.122267	0.122357	0.127604	0.135956			514.41	0.0304154	0.126615	0.215756	0.35583	0.567535	0.779773	0.806812
514.61	0.0844695	0.213144	0.319923	0.478781	0.690643	0.907882	0.94398	0.0538083	0.0863889	0.103877	0.122703	0.122523	0.127865	0.135747			514.61	0.0306613	0.126755	0.216046	0.356079	0.568119	0.780017	0.808233
514.81	0.0844617	0.213538	0.320082	0.47924	0.691681	0.908453	0.944998	0.0540759	0.086966	0.103483	0.122907	0.1229	0.127917	0.136066			514.81	0.0303858	0.126572	0.216598	0.356333	0.568781	0.780535	0.808932
515.01	0.0846546	0.213796	0.320183	0.479971	0.692632	0.9092	0.946181	0.0541137	0.0873272	0.102868	0.123244	0.122948	0.128323	0.13592			515.01	0.030541	0.126468	0.217315	0.356726	0.569684	0.780876	0.810261
515.21	0.084732	0.214043	0.32032	0.480599	0.6933	0.910091	0.94734	0.0542608	0.0878714	0.10293	0.123851	0.123087	0.128014	0.135764			515.21	0.0304712	0.126171	0.21739	0.356748	0.570213	0.782077	0.811576
515.41	0.0848362	0.214095	0.320493	0.480797	0.693787	0.910609	0.947971	0.0542746	0.0882228	0.102924	0.123989	0.1233	0.128429	0.135565			515.41	0.0305616	0.125873	0.217569	0.356808	0.570487	0.78218	0.812406
515.61	0.0849278	0.21413	0.321071	0.480895	0.694779	0.91105	0.948682	0.0542862	0.0885208	0.102831	0.124	0.123254	0.128361	0.135963			515.61	0.0306416	0.125609	0.218241	0.356895	0.571525	0.782689	0.812719
515.81	0.0852271	0.214102	0.321535	0.481237	0.695392	0.911921	0.94956	0.0545274	0.0889052	0.102883	0.123861	0.123756	0.128005	0.135725			515.81	0.0306997	0.125196	0.218652	0.357376	0.571636	0.783915	0.813834
516.01	0.0851638	0.214163	0.321622	0.481534	0.69617	0.912433	0.950617	0.05478	0.0892261	0.102773	0.12361	0.123914	0.128258	0.136405			516.01	0.0303838	0.124937	0.218849	0.357923	0.572256	0.784175	0.814212
516.21	0.0851399	0.214042	0.321873	0.48176	0.696438	0.913011	0.95148	0.0551022	0.0888966	0.102728	0.123586	0.124055	0.12841	0.136225			516.21	0.0300377	0.125145	0.219146	0.358174	0.572383	0.784601	0.815256
516.41	0.0850445	0.214344	0.322402	0.482161	0.696907	0.913859	0.952476	0.0553936	0.0889096	0.102865	0.123793	0.123644	0.128748	0.136764			516.41	0.0296509	0.125434	0.219537	0.358368	0.573262	0.785112	0.815711
516.61	0.0850783	0.214389	0.32236	0.482399	0.697644	0.914367	0.953312	0.0554143	0.0889413	0.103194	0.123544	0.12367	0.129068	0.136337			516.61	0.029664	0.125448	0.219166	0.358855	0.573974	0.785299	0.816976
516.81	0.0853464	0.214734	0.322943	0.482904	0.6979	0.915032	0.953962	0.0555504	0.0888364	0.103343	0.123371	0.123107	0.129212	0.136454			516.81	0.029796	0.125898	0.219599	0.359534	0.574793	0.78582	0.817508
517.01	0.0851822	0.214734	0.323296	0.48354	0.698186	0.915634	0.954717	0.0553406	0.0888248	0.104147	0.12343	0.122922	0.129328	0.136193			517.01	0.0298416	0.125909	0.219149	0.360111	0.575264	0.786306	0.818525
517.21	0.0852222	0.214919	0.323482	0.483878	0.699187	0.916235	0.95575	0.0555759	0.0886025	0.10476	0.123461	0.123139	0.128795	0.136061			517.21	0.0296464	0.126317	0.218722	0.360417	0.576048	0.78744	0.819689
517.41	0.084959	0.215156	0.324551	0.483744	0.699823	0.91702	0.956674	0.0558598	0.0883256	0.104321	0.122981	0.12298	0.128961	0.135872			517.41	0.0290991	0.126831	0.22023	0.360763	0.576842	0.788059	0.820803
517.61	0.08529	0.215235	0.325132	0.483803	0.700352	0.91758	0.95742	0.0560715	0.0880137	0.1048	0.122983	0.122635	0.128946	0.136024			517.61	0.0292185	0.127221	0.220332	0.36082	0.577716	0.788635	0.821397
517.81	0.0853623	0.215368	0.325562	0.484296	0.700924	0.918406	0.958271	0.0559254	0.0875947	0.104412	0.122527	0.122863	0.129271	0.135804			517.81	0.0294369	0.127773	0.22115	0.361769	0.578061	0.789135	0.822467
518.01	0.0854491	0.216089	0.325793	0.485011	0.701293	0.919486	0.959147	0.056158	0.0875363	0.104652	0.122776	0.123162	0.1296	0.136322			518.01	0.0292911	0.128553	0.22114	0.362234	0.57813	0.789886	0.822825
518.21	0.0854115	0.216332	0.32613	0.485594	0.701938	0.919911	0.96012	0.0557754	0.0874478	0.104846	0.123264	0.123141	0.129363	0.136424			518.21	0.0296362	0.128884	0.221285	0.362329	0.578797	0.790548	0.823696
518.41	0.0852123	0.216721	0.326062	0.48617	0.702753	0.920709	0.960896	0.0555624	0.087527	0.1048	0.123606	0.123419	0.129437	0.136692			518.41	0.0296499	0.129194	0.221262	0.362564	0.579334	0.791272	0.824205
518.61	0.085194	0.21734	0.326524	0.486507	0.703833	0.920692	0.962213	0.0553498	0.0876925	0.10401	0.124303	0.123419	0.129778	0.137028			518.61	0.0298442	0.129647	0.222514	0.362204	0.580414	0.790914	0.825185
518.81	0.0851235	0.217865	0.327105	0.487118	0.704651	0.921286	0.96259	0.0550461	0.0880221	0.103456	0.124223	0.123681	0.12964	0.137269			518.81	0.0300774	0.129843	0.223649	0.362895	0.58097	0.791646	0.825322
519.01	0.0849852	0.218036	0.3274	0.487249	0.705073	0.921835	0.963129	0.0550052	0.0880111	0.103254	0.124865	0.123606	0.129828	0.137163			519.01	0.02998	0.130025	0.224147	0.362384	0.581467	0.792007	0.825966
519.21	0.0855769	0.218454	0.327759	0.487452	0.705422	0.922653	0.963291	0.0547021	0.0885593	0.103316	0.124877	0.123926	0.12974	0.137517			519.21	0.0308748	0.129895	0.224443	0.362575	0.581496	0.792913	0.825774
519.41	0.0855697	0.218758	0.328204	0.487529	0.705883	0.923245	0.964014	0.0542621	0.0886052	0.103532	0.124839	0.124147	0.13003	0.137751			519.41	0.0313075	0.130153	0.224671	0.36269	0.581736	0.793215	0.826263
519.61	0.0861855	0.21891	0.328442	0.487754	0.706103	0.923942	0.964619	0.0543082	0.0879685	0.103507	0.125021	0.124062	0.129958	0.138257			519.61	0.0318773	0.130941	0.224935	0.362732	0.582041	0.793984	0.826363
519.81	0.0860844	0.219309	0.328463	0.487737	0.705872	0.92463	0.965448	0.0550325	0.0877667	0.103658	0.125158	0.124473	0.129639	0.138472			519.81	0.0310519	0.131542	0.224805	0.36258	0.581399	0.794991	0.826976
520.01	0.0855948	0.219763	0.328341	0.487753	0.706207	0.925043	0.966085	0.0554644	0.0875846	0.10334	0.125335	0.124404	0.130022	0.138918			520.01	0.0301304	0.132178	0.225001	0.362418	0.581803	0.795021	0.827167
520.21	0.0856315	0.219869	0.328389	0.488097	0.706035	0.926009	0.966404	0.0554398	0.0872789	0.103382	0.12549	0.124602	0.129916	0.138669			520.21	0.0301917	0.13259	0.225006	0.362607	0.581434	0.796092	0.827735
520.41	0.0860195	0.219971	0.328392	0.488798	0.706203	0.926625	0.967084	0.0555899	0.0880201	0.103934	0.125529	0.124199	0.129676	0.138718			520.41	0.0304297	0.131951	0.224458	0.363269	0.582004	0.796949	0.828365
520.61	0.0860428	0.219819	0.32856	0.489425	0.706873	0.927348	0.967341	0.0553624	0.088131	0.104371	0.125598	0.124412	0.129798	0.138266			520.61	0.0306804	0.131688	0.224189	0.363827	0.58246	0.797551	0.829075
520.81	0.085717	0.220119	0.328936	0.489971	0.707255	0.927814	0.968061	0.0556447	0.0885518	0.104502	0.125684	0.124275	0.129479	0.138432			520.81	0.0300723	0.131567	0.224434	0.364288	0.58298	0.798335	0.82963
521.01	0.0851782	0.220035	0.329106	0.490835	0.708032	0.928379	0.968733	0.0560844	0.088999	0.104796	0.125457	0.124327	0.129066	0.137975			521.01	0.0290938	0.131036	0.224309	0.365378	0.583706	0.799313	0.830758
521.21	0.0856272	0.220406	0.329333	0.490959	0.709038	0.929165	0.969495	0.056506	0.0895077	0.10478	0.125329	0.124438	0.128488	0.137701			521.21	0.0291212	0.130898	0.224554	0.365631	0.5846	0.800677	0.831794
521.41	0.0856069	0.220583	0.329921	0.491314	0.70942	0.929876	0.969798	0.0567517	0.0898518	0.104971	0.124731	0.124152	0.128582	0.137588			521.41	0.0288552	0.130731	0.224951	0.366583	0.585268	0.801294	0.832211
521.61	0.0861009	0.220476	0.330288	0.491616	0.710203	0.930552	0.970239	0.0565224	0.0903676	0.105427	0.124267	0.12409	0.128263	0.137534			521.61	0.0295785	0.130109	0.224861	0.367349	0.586113	0.802289	0.832705
521.81	0.0859738	0.220961	0.330384	0.492129	0.710703	0.931445	0.970776	0.0564188	0.0907402	0.105761	0.124222	0.124368	0.128253	0.137782			521.81	0.029555	0.130221	0.224624	0.367907	0.586335	0.803192	0.832993
522.01	0.085908	0.221173	0.330643	0.492798	0.711328	0.932074	0.971588	0.0567522	0.0911377	0.106069	0.124959	0.124336	0.128464	0.138048			522.01	0.0291558	0.130035	0.224574	0.367839	0.586992	0.80361	0.833541
522.21	0.0862244	0.221099	0.331024	0.49318	0.712037	0.932414	0.972503	0.0563982	0.0915134	0.106269	0.125091	0.124405	0.128791	0.138064			522.21	0.0298263	0.129585	0.224755	0.368089	0.587632	0.803623	0.834439
522.41	0.0866813	0.221285	0.33133	0.493515	0.712503	0.933144	0.97309	0.0563608	0.091643	0.106193	0.125392	0.124877	0.129201	0.138326			522.41	0.0303205	0.129642	0.225137	0.368122	0.587626	0.803943	0.834764
522.61	0.0870304	0.221491	0.331872	0.4938	0.713152	0.933177	0.973895	0.056282	0.0918403	0.106378	0.125832	0.124862	0.129736	0.138643			522.61	0.0307483	0.129651	0.225494	0.367968	0.58829	0.803441	0.835252
522.81	0.087119	0.221724	0.33257	0.494277	0.713608	0.933971	0.974624	0.0558897	0.0920662	0.106584	0.125836	0.125396	0.130047	0.138731			522.81	0.0312293	0.129657	0.225986	0.368441	0.588212	0.803924	0.835894
523.01	0.0874172	0.221661	0.33273	0.49456	0.713872	0.9347	0.975516	0.0559861	0.0919792	0.106764	0.126395	0.125613	0.130471	0.138982			523.01	0.0314312	0.129681	0.225966	0.368165	0.588259	0.804229	0.836534
523.21	0.0880704	0.222182	0.332838	0.494887	0.714411	0.935623	0.976312	0.0553838	0.0918651	0.106608	0.126608	0.125998	0.130604	0.139744			523.21	0.0326866	0.130317	0.226229	0.368279	0.588413	0.805019	0.836569
523.41	0.0879842	0.222198	0.332981	0.494831	0.714713	0.935953	0.977265	0.0553334	0.0916386	0.106772	0.127129	0.126111	0.130932	0.139922			523.41	0.0326508	0.130559	0.226209	0.367702	0.588602	0.805021	0.837343
523.61	0.0881964	0.222128	0.332856	0.495164	0.714959	0.936659	0.978091	0.0554556	0.091159	0.106708	0.127758	0.126018	0.131286	0.140458			523.61	0.0327408	0.130969	0.226148	0.367406	0.588941	0.805373	0.837632
523.81	0.087821	0.222513	0.332928	0.494934	0.715567	0.937065	0.97888	0.0557825	0.0909736	0.106737	0.127976	0.126139	0.131596	0.140934			523.81	0.0320385	0.13154	0.226191	0.366958	0.589428	0.80547	0.837946
524.01	0.0877079	0.222418	0.333284	0.495042	0.716241	0.937481	0.979511	0.0555085	0.0908077	0.106351	0.128213	0.126004	0.132126	0.141214			524.01	0.0321995	0.131611	0.226933	0.366829	0.590237	0.805355	0.838297
524.21	0.087859	0.22269	0.33342	0.495498	0.716866	0.937902	0.979846	0.0553637	0.090827	0.106649	0.128342	0.126164	0.132399	0.141398			524.21	0.0324954	0.131863	0.226771	0.367156	0.590702	0.805503	0.838448
524.41	0.0872625	0.222576	0.333661	0.495922	0.71752	0.938436	0.98032	0.0557429	0.091028	0.106781	0.128231	0.125849	0.13212	0.141543			524.41	0.0315195	0.131548	0.22688	0.367692	0.591671	0.806316	0.838777
524.61	0.0866843	0.222723	0.334204	0.496336	0.718118	0.93933	0.981291	0.0557765	0.0910063	0.106952	0.128154	0.125694	0.132029	0.141631			524.61	0.0309078	0.131716	0.227252	0.368182	0.592424	0.807301	0.83966
524.81	0.0862442	0.222952	0.334123	0.496748	0.718266	0.939588	0.982133	0.0560017	0.0909922	0.107072	0.127767	0.125497	0.13184	0.141722			524.81	0.0302425	0.13196	0.22705	0.368981	0.592769	0.807748	0.840411
525.01	0.0860528	0.223066	0.334457	0.497133	0.719022	0.940426	0.982289	0.0564385	0.0908826	0.107121	0.127734	0.125461	0.131247	0.141714			525.01	0.0296143	0.132184	0.227336	0.3694	0.593561	0.809179	0.840574
525.21	0.0860171	0.223403	0.334635	0.497219	0.719399	0.94098	0.982875	0.0565231	0.0909063	0.107326	0.127444	0.125383	0.130979	0.141583			525.21	0.029494	0.132497	0.227309	0.369775	0.594016	0.81	0.841292
525.41	0.0857288	0.223981	0.335236	0.497966	0.719586	0.941566	0.983124	0.0568875	0.0910846	0.107265	0.12717	0.125532	0.13066	0.141339			525.41	0.0288413	0.132896	0.227971	0.370796	0.594054	0.810906	0.841785
525.61	0.0857803	0.224277	0.335765	0.498221	0.72008	0.941893	0.983929	0.0568258	0.0909599	0.107352	0.127096	0.125758	0.130177	0.141282			525.61	0.0289545	0.133317	0.228414	0.371124	0.594322	0.811716	0.842647
525.81	0.0859469	0.224887	0.335857	0.49913	0.720152	0.942318	0.984334	0.0569851	0.0907935	0.107448	0.127202	0.125989	0.130249	0.141447			525.81	0.0289617	0.134093	0.228409	0.371929	0.594163	0.812069	0.842887
526.01	0.0859572	0.225183	0.336564	0.499351	0.720547	0.942582	0.984872	0.0573001	0.09066	0.107134	0.127461	0.12624	0.130848	0.141			526.01	0.0286571	0.134523	0.229431	0.371889	0.594307	0.811734	0.843872
526.21	0.0864572	0.225832	0.336963	0.499358	0.720994	0.943168	0.984983	0.0573239	0.0904705	0.107392	0.1273	0.126375	0.131055	0.140596			526.21	0.0291334	0.135362	0.229571	0.372057	0.594619	0.812113	0.844387
526.41	0.0868274	0.225982	0.33744	0.499558	0.721432	0.943509	0.985282	0.0575348	0.0900939	0.107177	0.127482	0.126596	0.131222	0.140415			526.41	0.0292927	0.135888	0.230263	0.372076	0.594836	0.812287	0.844867
526.61	0.0870216	0.226469	0.337983	0.49962	0.721597	0.943528	0.98573	0.0577699	0.089827	0.107413	0.127276	0.126756	0.131445	0.140268			526.61	0.0292517	0.136642	0.23057	0.372343	0.59484	0.812083	0.845461
526.81	0.0876154	0.226689	0.338687	0.500195	0.721814	0.944226	0.986695	0.0576114	0.090389	0.107326	0.127339	0.126809	0.131336	0.139798			526.81	0.030004	0.1363	0.231361	0.372856	0.595005	0.81289	0.846897
527.01	0.0880569	0.226639	0.338938	0.500824	0.721994	0.944796	0.986994	0.0578177	0.0903309	0.107659	0.127769	0.126835	0.131123	0.139808			527.01	0.0302392	0.136308	0.231279	0.373055	0.595159	0.813673	0.847186
527.21	0.0883327	0.226767	0.33907	0.500977	0.722533	0.945324	0.987445	0.0573171	0.0904909	0.107602	0.128203	0.126875	0.131534	0.139834			527.21	0.0310156	0.136276	0.231468	0.372774	0.595658	0.813791	0.847612
527.41	0.0882925	0.226733	0.339444	0.500979	0.722809	0.945751	0.988017	0.0572617	0.0911431	0.10787	0.128391	0.126717	0.132061	0.139647			527.41	0.0310308	0.13559	0.231575	0.372588	0.596092	0.813689	0.84837
527.61	0.0883065	0.226801	0.339585	0.501375	0.723	0.946287	0.98891	0.0572807	0.0910043	0.108131	0.1286	0.126724	0.132285	0.139676			527.61	0.0310258	0.135797	0.231454	0.372774	0.596276	0.814002	0.849233
527.81	0.0883814	0.226446	0.339596	0.501205	0.723273	0.9464	0.988959	0.0573242	0.090996	0.107968	0.128723	0.126721	0.132808	0.139927			527.81	0.0310572	0.13545	0.231628	0.372483	0.596552	0.813592	0.849031
528.01	0.0884197	0.22625	0.339831	0.501366	0.723438	0.946734	0.989275	0.0569771	0.0913425	0.107958	0.129053	0.126804	0.133145	0.139891			528.01	0.0314427	0.134908	0.231873	0.372314	0.596634	0.813589	0.849384
528.21	0.0882383	0.226527	0.339798	0.501787	0.723923	0.947401	0.989233	0.0573119	0.0917412	0.108093	0.129251	0.126648	0.133182	0.140111			528.21	0.0309265	0.134786	0.231705	0.372536	0.597275	0.814219	0.849122
528.41	0.0883821	0.226226	0.339868	0.501749	0.72397	0.947774	0.989489	0.0573664	0.0919932	0.107961	0.12903	0.126445	0.132778	0.140268			528.41	0.0310157	0.134232	0.231908	0.372719	0.597525	0.814996	0.849222
528.61	0.088509	0.225962	0.339543	0.502142	0.72407	0.948275	0.990231	0.0569914	0.0919207	0.108092	0.129142	0.126084	0.132645	0.140338			528.61	0.0315176	0.134041	0.231452	0.372999	0.597986	0.815629	0.849893
528.81	0.0886649	0.225831	0.33912	0.502453	0.724357	0.948306	0.990951	0.0573909	0.0917835	0.107943	0.129504	0.126144	0.132744	0.140431			528.81	0.0312741	0.134048	0.231176	0.372949	0.598213	0.815562	0.85052
529.01	0.0888327	0.226183	0.33948	0.50282	0.724845	0.948886	0.991503	0.0577168	0.0918512	0.107679	0.129444	0.126312	0.132301	0.14076			529.01	0.0311159	0.134332	0.231801	0.373376	0.598533	0.816586	0.850743
529.21	0.088547	0.22648	0.339444	0.503738	0.724986	0.949105	0.992434	0.0578596	0.092077	0.107671	0.129437	0.126712	0.132172	0.140787			529.21	0.0306874	0.134403	0.231773	0.374301	0.598274	0.816933	0.851646
529.41	0.0883682	0.227144	0.339954	0.504209	0.72523	0.949631	0.992922	0.0576275	0.0922407	0.107235	0.129233	0.127008	0.1322	0.140987			529.41	0.0307407	0.134903	0.232719	0.374976	0.598223	0.817431	0.851935
529.61	0.0883066	0.227417	0.339877	0.50452	0.725643	0.949842	0.993861	0.0570968	0.0921031	0.107389	0.128937	0.127134	0.132314	0.141414			529.61	0.0312098	0.135314	0.232488	0.375583	0.598509	0.817528	0.852447
529.81	0.0882808	0.227973	0.339954	0.504725	0.726148	0.950302	0.994343	0.0572265	0.0917436	0.107476	0.128387	0.127593	0.132604	0.141541			529.81	0.0310543	0.136229	0.232478	0.376338	0.598555	0.817698	0.852802
530.01	0.0883214	0.228456	0.34025	0.504725	0.726842	0.950857	0.995016	0.0573136	0.0919383	0.10762	0.12845	0.127943	0.13315	0.141325			530.01	0.0310077	0.136517	0.23263	0.376275	0.598899	0.817707	0.853691
530.21	0.088623	0.228605	0.340484	0.505045	0.727466	0.951638	0.99542	0.0573409	0.0918991	0.108154	0.128172	0.128151	0.133419	0.141315			530.21	0.0312821	0.136706	0.23233	0.376873	0.599315	0.818219	0.854105
530.41	0.0888708	0.228741	0.340966	0.505349	0.728326	0.952129	0.996136	0.0574292	0.0915252	0.108567	0.127953	0.128185	0.133307	0.141469			530.41	0.0314416	0.137216	0.232399	0.377397	0.600141	0.818822	0.854668
530.61	0.0891043	0.229076	0.341244	0.505742	0.728528	0.952586	0.997156	0.0581145	0.0915308	0.108994	0.127964	0.128236	0.133679	0.141563			530.61	0.0309898	0.137545	0.232251	0.377778	0.600292	0.818907	0.855593
530.81	0.0895832	0.229075	0.341597	0.506426	0.729578	0.953963	0.997757	0.0580646	0.0916718	0.109241	0.128154	0.128278	0.133802	0.141671			530.81	0.0315186	0.137403	0.232356	0.378272	0.6013	0.820161	0.856085
531.01	0.0893699	0.229305	0.341405	0.506948	0.730418	0.954821	0.998056	0.0579526	0.09155	0.109626	0.128496	0.128659	0.134021	0.141943			531.01	0.0314173	0.137755	0.231779	0.378452	0.60176	0.8208	0.856113
531.21	0.0893364	0.229674	0.341551	0.507284	0.731147	0.955583	0.998544	0.0577176	0.0914364	0.109638	0.129023	0.128583	0.134671	0.141859			531.21	0.0316188	0.138238	0.231913	0.378261	0.602564	0.820913	0.856685
531.41	0.0894809	0.229751	0.341729	0.507631	0.731478	0.95614	0.998836	0.0578312	0.0915505	0.110093	0.129378	0.128777	0.134767	0.142116			531.41	0.0316497	0.138201	0.231636	0.378253	0.602701	0.821373	0.856721
531.61	0.0898527	0.229617	0.341425	0.508315	0.731842	0.956516	0.999316	0.0580676	0.0911257	0.109952	0.129616	0.129054	0.134675	0.142318			531.61	0.0317852	0.138491	0.231472	0.378699	0.602788	0.821841	0.856998
531.81	0.0899403	0.229419	0.341552	0.508365	0.732519	0.956779	0.999307	0.0581062	0.0915539	0.109985	0.129688	0.128892	0.134631	0.142829			531.81	0.0318342	0.137866	0.231567	0.378677	0.603627	0.822148	0.856478
532.01	0.0900931	0.229759	0.34204	0.508436	0.732918	0.957408	0.999847	0.0579928	0.0916865	0.11009	0.129934	0.129067	0.134231	0.142764			532.01	0.0321003	0.138073	0.23195	0.378502	0.603851	0.823177	0.857083
532.21	0.0903579	0.230144	0.342227	0.508652	0.73351	0.957509	1.00024	0.0584013	0.0921279	0.109961	0.130115	0.128764	0.133842	0.142845			532.21	0.0319567	0.138016	0.232266	0.378537	0.604745	0.823667	0.857398
532.41	0.0906828	0.230224	0.342719	0.508892	0.733829	0.957491	1.00076	0.0583691	0.0922694	0.110166	0.130612	0.128685	0.133775	0.142843			532.41	0.0323137	0.137954	0.232553	0.37828	0.605144	0.823716	0.857917
532.61	0.0908334	0.230355	0.342828	0.509479	0.734159	0.957976	1.00202	0.0588113	0.0921705	0.110179	0.130924	0.128267	0.133565	0.142909			532.61	0.0320221	0.138185	0.232649	0.378555	0.605892	0.824411	0.859113
532.81	0.0910776	0.230637	0.343454	0.509787	0.734576	0.957925	1.00295	0.0587955	0.0925807	0.10984	0.131006	0.127877	0.133329	0.142902			532.81	0.0322821	0.138057	0.233614	0.37878	0.606698	0.824596	0.860045
533.01	0.0910039	0.230962	0.34406	0.509723	0.734836	0.958361	1.0036	0.0584634	0.09295	0.110139	0.130896	0.128083	0.132775	0.142927			533.01	0.0325405	0.138012	0.233921	0.378828	0.606752	0.825586	0.860676
533.21	0.0905755	0.231215	0.344615	0.5099	0.734335	0.958944	1.0045	0.0583524	0.0930499	0.110313	0.131407	0.127914	0.13268	0.142725			533.21	0.0322231	0.138165	0.234301	0.378493	0.606421	0.826263	0.861776
533.41	0.0906245	0.231691	0.345082	0.509374	0.734382	0.959136	1.0052	0.0582288	0.0932363	0.110282	0.131277	0.127732	0.133043	0.142938			533.41	0.0323957	0.138454	0.2348	0.378097	0.60665	0.826092	0.862258
533.61	0.0906368	0.231728	0.345488	0.50948	0.734506	0.959304	1.00643	0.0581242	0.0931573	0.110565	0.131153	0.127862	0.133074	0.142839			533.61	0.0325126	0.138571	0.234923	0.378327	0.606644	0.826229	0.863593
533.81	0.0907043	0.231888	0.345681	0.509365	0.734664	0.959546	1.00718	0.0588043	0.093098	0.1111	0.131422	0.128206	0.13303	0.142542			533.81	0.0319	0.13879	0.234581	0.377943	0.606457	0.826516	0.864635
534.01	0.0912556	0.231927	0.346255	0.50981	0.735284	0.959964	1.00771	0.0585669	0.0932465	0.111356	0.131652	0.127994	0.133012	0.142314			534.01	0.0326887	0.13868	0.234898	0.378159	0.60729	0.826952	0.865397
534.21	0.0910938	0.232009	0.34664	0.509907	0.735331	0.96045	1.00819	0.0587171	0.093278	0.111559	0.131437	0.128234	0.133212	0.142221			534.21	0.0323767	0.138731	0.235081	0.37847	0.607097	0.827238	0.865969
534.41	0.0914377	0.232232	0.346839	0.510173	0.735576	0.960726	1.00889	0.0591634	0.0927792	0.11166	0.13136	0.128325	0.133207	0.14194			534.41	0.0322743	0.139453	0.235179	0.378813	0.607251	0.827518	0.866951
534.61	0.0913731	0.232248	0.34668	0.510511	0.73586	0.961242	1.0095	0.0596324	0.0928505	0.111137	0.131243	0.128541	0.133736	0.141995			534.61	0.0317407	0.139397	0.235543	0.379268	0.607319	0.827506	0.867506
534.81	0.0911628	0.232109	0.346471	0.511167	0.736518	0.961935	1.00942	0.0595125	0.0927939	0.111436	0.13094	0.128768	0.133877	0.142136			534.81	0.0316502	0.139315	0.235034	0.380227	0.60775	0.828058	0.867282
535.01	0.091032	0.232354	0.346525	0.511646	0.736884	0.96207	1.0097	0.0594802	0.0928484	0.111488	0.131261	0.128538	0.134092	0.142017			535.01	0.0315518	0.139505	0.235038	0.380385	0.608346	0.827978	0.867687
535.21	0.0910833	0.232467	0.34707	0.512415	0.737007	0.962441	1.00995	0.059718	0.0928915	0.111215	0.131629	0.128534	0.133833	0.142317			535.21	0.0313653	0.139575	0.235855	0.380786	0.608472	0.828608	0.86763
535.41	0.0910749	0.232421	0.347062	0.51321	0.737496	0.963152	1.01006	0.059692	0.0928946	0.111473	0.131161	0.129142	0.133765	0.142425			535.41	0.0313829	0.139526	0.235589	0.382049	0.608354	0.829387	0.867631
535.61	0.0908986	0.232695	0.347108	0.513912	0.737871	0.963777	1.01059	0.0599802	0.0928489	0.110875	0.130941	0.12938	0.133587	0.142564			535.61	0.0309184	0.139846	0.236233	0.382971	0.608491	0.83019	0.868022
535.81	0.0909751	0.23242	0.34773	0.514483	0.738179	0.964405	1.01075	0.0602349	0.0934504	0.111107	0.130554	0.129387	0.13317	0.14251			535.81	0.0307402	0.138969	0.236623	0.38393	0.608792	0.831235	0.868243
536.01	0.0911012	0.232613	0.34806	0.515028	0.738364	0.964976	1.01119	0.0602018	0.0936059	0.111041	0.130584	0.129552	0.132957	0.142552			536.01	0.0308994	0.139007	0.23702	0.384444	0.608813	0.832019	0.868634
536.21	0.0912876	0.232934	0.348394	0.515494	0.738786	0.965286	1.01135	0.0601655	0.0943401	0.111018	0.130655	0.129799	0.133321	0.14307			536.21	0.0311222	0.138594	0.237376	0.384839	0.608987	0.831965	0.868284
536.41	0.091354	0.23284	0.348868	0.515969	0.739011	0.96613	1.01154	0.0602394	0.0943302	0.111026	0.130927	0.130049	0.133475	0.143498			536.41	0.0311146	0.13851	0.237842	0.385042	0.608962	0.832655	0.868044
536.61	0.0913978	0.232938	0.348509	0.516051	0.739323	0.966603	1.01195	0.0601354	0.0942414	0.110837	0.130732	0.130245	0.133551	0.143906			536.61	0.0312625	0.138697	0.237673	0.385319	0.609077	0.833052	0.86804
536.81	0.0912826	0.232744	0.348663	0.515941	0.74023	0.967163	1.01214	0.0596794	0.0945025	0.110894	0.130628	0.130185	0.133812	0.143894			536.81	0.0316032	0.138241	0.237769	0.385313	0.610045	0.833351	0.868245
537.01	0.0914092	0.233242	0.349255	0.515681	0.740625	0.967922	1.01245	0.0596915	0.0944741	0.111187	0.130934	0.13035	0.134219	0.143885			537.01	0.0317177	0.138768	0.238068	0.384747	0.610276	0.833703	0.868563
537.21	0.0916094	0.233439	0.349727	0.515892	0.740368	0.968728	1.01283	0.0599757	0.0945368	0.110978	0.130979	0.130371	0.134919	0.144179			537.21	0.0316336	0.138903	0.238749	0.384913	0.609998	0.833809	0.868651
537.41	0.0920396	0.233445	0.349859	0.515252	0.740555	0.968978	1.01317	0.0603031	0.0948523	0.11078	0.130744	0.13054	0.134977	0.144658			537.41	0.0317364	0.138593	0.239079	0.384508	0.610016	0.834001	0.868511
537.61	0.0922061	0.233827	0.350003	0.515322	0.74113	0.969838	1.01371	0.0601545	0.0945819	0.110939	0.130651	0.130754	0.134856	0.144506			537.61	0.0320516	0.139245	0.239064	0.384671	0.610375	0.834982	0.869206
537.81	0.0926923	0.234396	0.350061	0.515301	0.74182	0.97026	1.01384	0.0601415	0.0945356	0.111164	0.131077	0.130604	0.134973	0.144281			537.81	0.0325509	0.13986	0.238897	0.384225	0.611216	0.835286	0.869563
538.01	0.0930078	0.234965	0.35047	0.51549	0.742667	0.970497	1.01398	0.0598449	0.0944659	0.111362	0.130837	0.130642	0.134756	0.144148			538.01	0.0331629	0.140499	0.239109	0.384653	0.612025	0.835741	0.869833
538.21	0.0933011	0.235223	0.350258	0.515278	0.742836	0.970529	1.01414	0.060182	0.0945731	0.111186	0.130726	0.130909	0.135133	0.144149			538.21	0.0331191	0.14065	0.239072	0.384552	0.611927	0.835396	0.869996
538.41	0.0936025	0.235339	0.350471	0.515272	0.743204	0.970604	1.01457	0.0602187	0.094728	0.111587	0.130612	0.130838	0.135121	0.143959			538.41	0.0333838	0.140611	0.238884	0.384661	0.612366	0.835483	0.870613
538.61	0.0936322	0.235568	0.350519	0.515226	0.743794	0.970834	1.01487	0.060296	0.0949236	0.111388	0.130197	0.130531	0.134904	0.143829			538.61	0.0333362	0.140644	0.239131	0.38503	0.613263	0.835929	0.871037
538.81	0.0936739	0.235677	0.350821	0.515731	0.743957	0.971044	1.01512	0.0603544	0.0949677	0.111962	0.130022	0.130276	0.134907	0.143674			538.81	0.0333195	0.140709	0.238859	0.38571	0.613681	0.836137	0.871446
539.01	0.0938849	0.235677	0.351246	0.516093	0.744371	0.971182	1.01578	0.0603886	0.0950687	0.112106	0.130675	0.13016	0.135079	0.143408			539.01	0.0334964	0.140609	0.23914	0.385418	0.614211	0.836104	0.872372
539.21	0.0935976	0.235659	0.351434	0.516907	0.744666	0.97122	1.01594	0.0603331	0.0952723	0.112357	0.130802	0.130395	0.134703	0.143331			539.21	0.0332645	0.140386	0.239077	0.386105	0.61427	0.836517	0.872605
539.41	0.0929849	0.235925	0.351312	0.517478	0.745026	0.971627	1.01627	0.0600659	0.0948036	0.112922	0.130651	0.130325	0.134571	0.142518			539.41	0.032919	0.141121	0.23839	0.386827	0.614701	0.837056	0.873752
539.61	0.0931747	0.236039	0.351272	0.517749	0.745054	0.971407	1.01719	0.06022	0.0949178	0.112856	0.130927	0.130384	0.134692	0.142537			539.61	0.0329546	0.141122	0.238415	0.386821	0.61467	0.836715	0.874653
539.81	0.0933234	0.235861	0.351311	0.518358	0.745073	0.97152	1.01746	0.0604421	0.0952292	0.113044	0.13107	0.129863	0.134523	0.142862			539.81	0.0328813	0.140631	0.238267	0.387289	0.61521	0.836997	0.874601
540.01	0.0930022	0.235977	0.351564	0.518359	0.745321	0.971897	1.01813	0.060304	0.0951359	0.112709	0.131462	0.13022	0.134679	0.143269			540.01	0.0326983	0.140841	0.238855	0.386897	0.615102	0.837217	0.874857
540.21	0.0928194	0.235919	0.351626	0.518445	0.745198	0.972415	1.01859	0.0604232	0.09504	0.113051	0.131953	0.130743	0.134924	0.143738			540.21	0.0323962	0.140879	0.238575	0.386492	0.614454	0.837491	0.874856
540.41	0.0923916	0.235796	0.351517	0.518936	0.745202	0.972778	1.01916	0.0608373	0.094603	0.112812	0.132498	0.130993	0.134909	0.143805			540.41	0.0315543	0.141193	0.238705	0.386437	0.614209	0.837868	0.875353
540.61	0.0922994	0.236237	0.351364	0.518716	0.745162	0.973012	1.01982	0.060452	0.0942603	0.112942	0.13288	0.130952	0.135418	0.143987			540.61	0.0318474	0.141977	0.238422	0.385836	0.61421	0.837595	0.875828
540.81	0.0921787	0.236354	0.351842	0.518705	0.745444	0.973408	1.02049	0.0606709	0.0939588	0.112877	0.13296	0.130898	0.13541	0.144347			540.81	0.0315077	0.142395	0.238965	0.385745	0.614546	0.837998	0.876146
541.01	0.0924822	0.236491	0.352281	0.518791	0.745672	0.973982	1.02114	0.0605641	0.0940598	0.112599	0.133356	0.130853	0.135825	0.144595			541.01	0.0319181	0.142431	0.239682	0.385434	0.614819	0.838156	0.876541
541.21	0.0926408	0.236459	0.352599	0.519138	0.745627	0.974859	1.02209	0.0609805	0.0940809	0.112587	0.133434	0.131251	0.135308	0.144995			541.21	0.0316602	0.142378	0.240012	0.385703	0.614376	0.839551	0.877097
541.41	0.0925506	0.236428	0.353005	0.519213	0.746275	0.975067	1.02305	0.0611399	0.0942271	0.112675	0.133535	0.13149	0.134943	0.14511			541.41	0.0314108	0.1422	0.24033	0.385679	0.614785	0.840124	0.877944
541.61	0.092811	0.237013	0.353326	0.519914	0.747292	0.975891	1.02378	0.0611943	0.093945	0.112891	0.133491	0.131626	0.134643	0.145016			541.61	0.0316167	0.143068	0.240434	0.386423	0.615666	0.841248	0.878765
541.81	0.0931086	0.237222	0.354048	0.519865	0.748319	0.976018	1.02433	0.0615643	0.0941482	0.112918	0.133732	0.131771	0.134334	0.145286			541.81	0.0315443	0.143074	0.24113	0.386134	0.616548	0.841684	0.879041
542.01	0.0931135	0.237711	0.354359	0.520056	0.749182	0.976087	1.02509	0.0620379	0.0943326	0.112711	0.133716	0.132021	0.134074	0.145129			542.01	0.0310755	0.143378	0.241648	0.38634	0.617162	0.842012	0.879956
542.21	0.0930289	0.237547	0.354633	0.520007	0.749736	0.976699	1.02541	0.0620278	0.0939059	0.112398	0.133442	0.132088	0.134112	0.144955			542.21	0.0310011	0.143641	0.242236	0.386565	0.617648	0.842586	0.880452
542.41	0.0929885	0.23794	0.355396	0.520459	0.750314	0.977324	1.02627	0.0621372	0.0942689	0.112911	0.132941	0.132295	0.134261	0.144692			542.41	0.0308514	0.143671	0.242485	0.387518	0.618019	0.843063	0.881583
542.61	0.0933067	0.237774	0.355944	0.520943	0.751208	0.977837	1.02673	0.0623634	0.0945674	0.112696	0.13262	0.13211	0.134227	0.14472			542.61	0.0309433	0.143206	0.243248	0.388323	0.619098	0.84361	0.882014
542.81	0.0933607	0.237938	0.355897	0.521561	0.751335	0.977996	1.02745	0.0620235	0.0951102	0.113251	0.132535	0.132153	0.134367	0.144585			542.81	0.0313371	0.142827	0.242646	0.389026	0.619182	0.843629	0.882867
543.01	0.0935084	0.23788	0.3559	0.521899	0.752091	0.978141	1.02786	0.0619538	0.095199	0.113641	0.132279	0.13229	0.133985	0.144637			543.01	0.0315546	0.142681	0.242259	0.38962	0.6198	0.844156	0.883225
543.21	0.0932507	0.238279	0.356163	0.522172	0.75243	0.978273	1.02797	0.0615477	0.0952742	0.113896	0.132166	0.132201	0.13386	0.144365			543.21	0.031703	0.143005	0.242268	0.390006	0.620229	0.844413	0.883606
543.41	0.0932575	0.238792	0.356165	0.522435	0.752778	0.978474	1.02822	0.0612463	0.0955469	0.113974	0.132112	0.131941	0.133499	0.144112			543.41	0.0320112	0.143245	0.242191	0.390323	0.620838	0.844975	0.884111
543.61	0.0936689	0.238753	0.356228	0.522317	0.753153	0.978799	1.02831	0.0613798	0.0958763	0.113994	0.132407	0.131816	0.133876	0.144598			543.61	0.0322892	0.142876	0.242234	0.38991	0.621337	0.844923	0.88371
543.81	0.0934267	0.23908	0.356547	0.522617	0.75345	0.97936	1.02793	0.061337	0.0961569	0.113759	0.132664	0.13156	0.133672	0.144588			543.81	0.0320898	0.142923	0.242788	0.389953	0.62189	0.845687	0.883339
544.01	0.093264	0.238922	0.356769	0.522728	0.753587	0.979959	1.02797	0.0610173	0.0962052	0.113786	0.132976	0.131748	0.133795	0.144545			544.01	0.0322467	0.142717	0.242983	0.389751	0.621838	0.846164	0.88342
544.21	0.0933408	0.2389	0.356707	0.523084	0.753348	0.980159	1.0279	0.0609652	0.0966164	0.113962	0.133288	0.131556	0.13382	0.144851			544.21	0.0323756	0.142283	0.242745	0.389796	0.621792	0.846339	0.883047
544.41	0.0935413	0.23932	0.356615	0.523144	0.753171	0.980089	1.0281	0.0604189	0.096538	0.113136	0.133392	0.131521	0.133922	0.145018			544.41	0.0331224	0.142782	0.243479	0.389751	0.62165	0.846167	0.883077
544.61	0.0940483	0.239495	0.356776	0.522807	0.75308	0.980239	1.02831	0.0597754	0.0962805	0.113013	0.133481	0.131151	0.134364	0.145019			544.61	0.0342729	0.143215	0.243764	0.389325	0.621929	0.845875	0.883286
544.81	0.0940668	0.239067	0.356961	0.523177	0.753296	0.98041	1.02852	0.0599636	0.0964973	0.112719	0.133649	0.131094	0.13415	0.145188			544.81	0.0341031	0.142569	0.244242	0.389528	0.622201	0.84626	0.883333
545.01	0.0946784	0.238824	0.357166	0.523484	0.753438	0.980536	1.02905	0.060046	0.0964271	0.112761	0.134247	0.13086	0.134095	0.144742			545.01	0.0346324	0.142397	0.244404	0.389237	0.622578	0.84644	0.884309
545.21	0.0947463	0.239132	0.357464	0.523944	0.753467	0.980469	1.02954	0.0601318	0.0962825	0.112994	0.134538	0.131312	0.133758	0.144726			545.21	0.0346144	0.142849	0.24447	0.389406	0.622154	0.846711	0.884818
545.41	0.0945145	0.239418	0.357691	0.524425	0.753861	0.980209	1.02962	0.0603743	0.0965037	0.112405	0.134516	0.131599	0.133611	0.144799			545.41	0.0341402	0.142915	0.245286	0.389908	0.622262	0.846598	0.884817
545.61	0.0947397	0.239649	0.357764	0.524552	0.753736	0.980846	1.02973	0.0606027	0.0964062	0.112344	0.134415	0.131723	0.133621	0.145035			545.61	0.034137	0.143243	0.24542	0.390137	0.622014	0.847225	0.884691
545.81	0.094618	0.239912	0.35794	0.524456	0.753977	0.981015	1.03012	0.0610469	0.0963122	0.112064	0.134692	0.131862	0.133655	0.145415			545.81	0.0335711	0.1436	0.245876	0.389764	0.622115	0.84736	0.884702
546.01	0.0944643	0.240394	0.358056	0.525221	0.754355	0.981418	1.0308	0.0609915	0.0960829	0.112284	0.134867	0.131606	0.133863	0.145185			546.01	0.0334728	0.144311	0.245772	0.390354	0.622748	0.847555	0.88562
546.21	0.0945822	0.240491	0.358135	0.525436	0.75443	0.981906	1.03099	0.0611298	0.0954124	0.112676	0.134616	0.131959	0.134335	0.145232			546.21	0.0334524	0.145079	0.245459	0.39082	0.622471	0.84757	0.885758
546.41	0.0948234	0.240919	0.358403	0.525685	0.754974	0.982289	1.03144	0.0615049	0.0958407	0.113062	0.134232	0.132069	0.13511	0.14548			546.41	0.0333185	0.145079	0.245341	0.391453	0.622904	0.847179	0.885961
546.61	0.0947863	0.240907	0.358628	0.52609	0.755453	0.982875	1.03211	0.06155	0.0960074	0.11329	0.134604	0.131798	0.134926	0.145897			546.61	0.0332363	0.144899	0.245338	0.391486	0.623655	0.847949	0.886208
546.81	0.0946375	0.24153	0.358068	0.526806	0.755185	0.983413	1.03286	0.0615442	0.0958321	0.113894	0.134307	0.132155	0.135038	0.145979			546.81	0.0330933	0.145698	0.244174	0.392499	0.623029	0.848375	0.886879
547.01	0.0946351	0.241744	0.35846	0.526988	0.755483	0.98413	1.03317	0.0619326	0.0957613	0.114313	0.134401	0.132412	0.13508	0.14615			547.01	0.0327025	0.145983	0.244146	0.392588	0.623071	0.849051	0.887015
547.21	0.0943644	0.24207	0.358796	0.527354	0.755746	0.98492	1.03367	0.0621476	0.0961135	0.114516	0.134992	0.132394	0.135665	0.14605			547.21	0.0322168	0.145957	0.244281	0.392361	0.623352	0.849255	0.887617
547.41	0.0946923	0.241948	0.359119	0.527571	0.756248	0.9852	1.03345	0.0622431	0.0964237	0.114849	0.134934	0.132078	0.135708	0.146316			547.41	0.0324493	0.145525	0.24427	0.392637	0.62417	0.849493	0.887138
547.61	0.094563	0.241783	0.359196	0.527441	0.756902	0.985702	1.03338	0.0624	0.0962648	0.115234	0.135257	0.132002	0.136372	0.146403			547.61	0.032163	0.145518	0.243961	0.392184	0.6249	0.84933	0.88698
547.81	0.0945017	0.241824	0.359532	0.527607	0.757112	0.986134	1.03377	0.0623513	0.0964592	0.114935	0.135079	0.132503	0.136224	0.146231			547.81	0.0321504	0.145365	0.244597	0.392528	0.624609	0.84991	0.887536
548.01	0.0945275	0.241499	0.359673	0.527535	0.757488	0.986373	1.03424	0.0622557	0.0966969	0.115267	0.135198	0.132315	0.136289	0.146268			548.01	0.0322717	0.144802	0.244406	0.392336	0.625173	0.850084	0.887968
548.21	0.094525	0.2411	0.360097	0.527712	0.75763	0.986658	1.03452	0.0623523	0.0965096	0.115147	0.13545	0.132185	0.136085	0.146047			548.21	0.0321727	0.14459	0.244949	0.392263	0.625444	0.850573	0.888474
548.41	0.094916	0.241114	0.360471	0.527667	0.757891	0.98688	1.03528	0.0621741	0.0961114	0.114819	0.135701	0.132022	0.136235	0.146004			548.41	0.0327419	0.145002	0.245652	0.391966	0.625869	0.850646	0.88928
548.61	0.0950317	0.240851	0.360642	0.527627	0.758377	0.986973	1.0356	0.0625734	0.0963214	0.114902	0.136177	0.131699	0.136148	0.146073			548.61	0.0324584	0.14453	0.245741	0.39145	0.626678	0.850825	0.889523
548.81	0.0947994	0.240628	0.360909	0.528098	0.758526	0.987174	1.0365	0.0628248	0.0966668	0.115114	0.136647	0.131694	0.135698	0.145833			548.81	0.0319746	0.143961	0.245795	0.39145	0.626831	0.851475	0.890668
549.01	0.0950282	0.240494	0.361129	0.527897	0.758771	0.987263	1.03677	0.0629373	0.0965427	0.115532	0.13691	0.131465	0.135818	0.145484			549.01	0.0320908	0.143952	0.245597	0.390987	0.627306	0.851444	0.891284
549.21	0.0945554	0.240182	0.360968	0.527673	0.759083	0.987422	1.03705	0.0629091	0.0968249	0.115346	0.137192	0.131631	0.13546	0.145625			549.21	0.0316463	0.143357	0.245622	0.390481	0.627452	0.851962	0.891429
549.41	0.0943047	0.240343	0.360878	0.527882	0.759364	0.98775	1.03726	0.0630124	0.0972393	0.115242	0.136957	0.13164	0.135165	0.145798			549.41	0.0312923	0.143104	0.245636	0.390925	0.627724	0.852586	0.891457
549.61	0.0945496	0.240219	0.36102	0.528006	0.759623	0.988218	1.03798	0.0629012	0.0975778	0.115615	0.137272	0.13185	0.13543	0.145789			549.61	0.0316484	0.142641	0.245405	0.390734	0.627773	0.852788	0.892194
549.81	0.0947999	0.240339	0.361131	0.528254	0.759918	0.988725	1.0384	0.0624888	0.0977248	0.115524	0.137284	0.131564	0.135398	0.145841			549.81	0.0323112	0.142614	0.245607	0.39097	0.628355	0.853327	0.892564
550.01	0.0951747	0.240652	0.36119	0.528765	0.760216	0.989188	1.03876	0.0618871	0.097839	0.115921	0.137549	0.13132	0.135448	0.145976			550.01	0.0332876	0.142813	0.245268	0.391215	0.628896	0.853739	0.892786
550.21	0.0954881	0.241016	0.361354	0.528843	0.760467	0.989869	1.03913	0.0616576	0.0978128	0.115726	0.137374	0.13151	0.135708	0.146123			550.21	0.0338305	0.143203	0.245629	0.391469	0.628958	0.854161	0.893012
550.41	0.0956768	0.241178	0.361329	0.529172	0.760809	0.99075	1.03982	0.0618587	0.0980924	0.115719	0.137245	0.131419	0.13547	0.146609			550.41	0.0338182	0.143086	0.245611	0.391927	0.62939	0.85528	0.89321
550.61	0.0956904	0.241802	0.361479	0.530087	0.760833	0.991469	1.04027	0.0616317	0.0983023	0.116165	0.137589	0.131892	0.135362	0.146672			550.61	0.0340587	0.143499	0.245314	0.392497	0.628941	0.856107	0.893595
550.81	0.0961149	0.24234	0.361406	0.530365	0.760526	0.991935	1.04063	0.0615632	0.0983915	0.11629	0.137466	0.132513	0.135419	0.14695			550.81	0.0345517	0.143948	0.245116	0.392899	0.628013	0.856516	0.893683
551.01	0.0963373	0.242936	0.361893	0.530568	0.760784	0.992264	1.04079	0.0611791	0.0984652	0.116093	0.137184	0.133176	0.135651	0.147059			551.01	0.0351582	0.144471	0.2458	0.393384	0.627609	0.856613	0.893735
551.21	0.0965513	0.243306	0.362343	0.531079	0.761195	0.992724	1.04088	0.061278	0.0989225	0.115606	0.137208	0.133814	0.135792	0.14738			551.21	0.0352733	0.144384	0.246737	0.393871	0.627381	0.856932	0.893498
551.41	0.0969376	0.243682	0.362443	0.531239	0.761515	0.992466	1.04086	0.0608349	0.0985178	0.115492	0.136718	0.134147	0.135689	0.147516			551.41	0.0361027	0.145165	0.246951	0.394521	0.627368	0.856778	0.893341
551.61	0.0970856	0.244116	0.362471	0.531463	0.761426	0.992394	1.04138	0.0609809	0.0984964	0.115117	0.13634	0.134472	0.135804	0.147497			551.61	0.0361047	0.14562	0.247355	0.395123	0.626954	0.85659	0.893882
551.81	0.0973033	0.244466	0.362973	0.531359	0.761434	0.99248	1.04167	0.0609014	0.0980513	0.114556	0.135911	0.135159	0.135467	0.14756			551.81	0.0364019	0.146415	0.248417	0.395448	0.626275	0.857013	0.894106
552.01	0.0971364	0.244927	0.363048	0.531587	0.761738	0.992565	1.04169	0.06091	0.0977896	0.114801	0.136219	0.135672	0.13512	0.147451			552.01	0.0362264	0.147137	0.248248	0.395368	0.626066	0.857445	0.894239
552.21	0.0970854	0.245044	0.363161	0.531806	0.761715	0.992093	1.04202	0.0614711	0.0972473	0.114639	0.13658	0.135974	0.135187	0.14761			552.21	0.0356142	0.147797	0.248522	0.395226	0.625742	0.856906	0.894406
552.41	0.0972492	0.245423	0.363112	0.531948	0.762132	0.992031	1.0424	0.0619564	0.0973254	0.11459	0.136701	0.135756	0.135319	0.147832			552.41	0.0352929	0.148098	0.248522	0.395247	0.626376	0.856711	0.894571
552.61	0.0972976	0.245661	0.363065	0.532194	0.762803	0.992048	1.04263	0.0622454	0.0973781	0.11446	0.136763	0.135747	0.13498	0.147632			552.61	0.0350521	0.148283	0.248606	0.395431	0.627056	0.857068	0.894998
552.81	0.0969261	0.245908	0.363649	0.53262	0.763023	0.992319	1.04299	0.0627577	0.097284	0.114993	0.136519	0.135371	0.135086	0.146732			552.81	0.0341684	0.148624	0.248656	0.396101	0.627652	0.857233	0.896257
553.01	0.0967225	0.245663	0.363423	0.532504	0.763363	0.992305	1.04282	0.0632285	0.0971911	0.115144	0.136315	0.134653	0.135446	0.146252			553.01	0.0334941	0.148472	0.248279	0.396189	0.62871	0.856858	0.89657
553.21	0.0962443	0.245184	0.363219	0.532568	0.763598	0.992634	1.04324	0.063394	0.0974337	0.115362	0.136379	0.134239	0.13506	0.146249			553.21	0.0328503	0.147751	0.247857	0.39619	0.629359	0.857574	0.89699
553.41	0.0963603	0.24521	0.363207	0.53315	0.763629	0.992993	1.04341	0.0632198	0.0978356	0.115834	0.136211	0.13394	0.135771	0.146171			553.41	0.0331405	0.147374	0.247373	0.396939	0.629688	0.857222	0.897239
553.61	0.0966609	0.2447	0.363727	0.533586	0.763857	0.993532	1.04391	0.0630354	0.0979992	0.116183	0.136329	0.133682	0.136407	0.145877			553.61	0.0336254	0.146701	0.247544	0.397257	0.630175	0.857125	0.898031
553.81	0.0970139	0.244405	0.363643	0.533454	0.76394	0.994264	1.04399	0.062888	0.0981357	0.116467	0.135974	0.133146	0.136545	0.145983			553.81	0.0341259	0.146269	0.247177	0.39748	0.630794	0.85772	0.898012
554.01	0.097022	0.243958	0.363751	0.533444	0.764244	0.994659	1.04445	0.0633509	0.0980606	0.116688	0.136202	0.132729	0.136544	0.145962			554.01	0.0336711	0.145897	0.247063	0.397241	0.631516	0.858115	0.898484
554.21	0.0970495	0.243788	0.363864	0.534006	0.7644	0.995508	1.04496	0.0635854	0.0981386	0.116994	0.136228	0.132839	0.136724	0.146243			554.21	0.033464	0.14565	0.24687	0.397777	0.631561	0.858784	0.898717
554.41	0.097205	0.243857	0.363503	0.533701	0.764433	0.996114	1.04534	0.0639791	0.0983495	0.117386	0.136362	0.132911	0.137045	0.146274			554.41	0.0332259	0.145508	0.246118	0.397339	0.631522	0.859069	0.899067
554.61	0.0970855	0.244179	0.363879	0.533771	0.764332	0.996666	1.04545	0.0638385	0.0985112	0.117485	0.136587	0.133626	0.137634	0.14612			554.61	0.0332469	0.145668	0.246395	0.397184	0.630705	0.859032	0.899334
554.81	0.0975549	0.244178	0.364578	0.534047	0.764316	0.997058	1.04605	0.0635799	0.09858	0.11746	0.136605	0.133746	0.137786	0.146607			554.81	0.033975	0.145598	0.247118	0.397442	0.63057	0.859272	0.899438
555.01	0.0977317	0.244553	0.364712	0.534441	0.764698	0.997232	1.04627	0.0631697	0.098676	0.11716	0.136608	0.134257	0.138324	0.146979			555.01	0.0345619	0.145877	0.247552	0.397833	0.630441	0.858908	0.899288
555.21	0.0975983	0.244755	0.36502	0.534451	0.764665	0.998079	1.04665	0.0632905	0.0988751	0.117177	0.137347	0.134272	0.138357	0.147302			555.21	0.0343078	0.145879	0.247843	0.397104	0.630393	0.859722	0.899353
555.41	0.0977502	0.245325	0.365124	0.534407	0.764867	0.998382	1.0472	0.0630265	0.0985388	0.117412	0.136871	0.134232	0.13847	0.147847			555.41	0.0347237	0.146786	0.247712	0.397536	0.630635	0.859913	0.899349
555.61	0.0977842	0.245264	0.36538	0.534576	0.764794	0.998328	1.04735	0.063156	0.0983381	0.117085	0.137253	0.13411	0.138733	0.148128			555.61	0.0346282	0.146926	0.248296	0.397323	0.630684	0.859595	0.899217
555.81	0.0975048	0.245648	0.365486	0.534842	0.765477	0.998722	1.04754	0.0629859	0.0978362	0.116924	0.137582	0.134421	0.138583	0.148136			555.81	0.0345189	0.147812	0.248562	0.39726	0.631056	0.860139	0.899401
556.01	0.0973587	0.24624	0.365517	0.534578	0.765514	0.998792	1.04787	0.0628801	0.0980077	0.116947	0.137775	0.135087	0.138313	0.148266			556.01	0.0344786	0.148232	0.24857	0.396803	0.630427	0.860479	0.899602
556.21	0.0974934	0.246489	0.365883	0.534428	0.766158	0.998644	1.04794	0.0631812	0.0979519	0.117107	0.13797	0.134751	0.138076	0.148859			556.21	0.0343121	0.148537	0.248776	0.396458	0.631406	0.860568	0.89908
556.41	0.0976547	0.246904	0.365754	0.534819	0.766754	0.999381	1.04838	0.0629119	0.097989	0.117236	0.137803	0.134511	0.137477	0.149089			556.41	0.0347428	0.148915	0.248518	0.397016	0.632243	0.861903	0.899289
556.61	0.0977189	0.247404	0.366351	0.535458	0.767283	0.999765	1.04848	0.0628499	0.0978603	0.117004	0.137548	0.134401	0.136905	0.149065			556.61	0.034869	0.149543	0.249347	0.39791	0.632882	0.862859	0.899411
556.81	0.097178	0.247855	0.36639	0.535697	0.76777	0.999779	1.04876	0.0628086	0.0981015	0.117517	0.137166	0.134029	0.13649	0.149153			556.81	0.0343695	0.149753	0.248873	0.398532	0.633741	0.863289	0.899609
557.01	0.0970473	0.247761	0.366049	0.535917	0.768159	1.00025	1.04922	0.0623784	0.0982566	0.117187	0.136982	0.133926	0.13642	0.149271			557.01	0.0346689	0.149504	0.248862	0.398935	0.634233	0.863833	0.899945
557.21	0.096912	0.247657	0.366179	0.536289	0.7684	1.00067	1.04941	0.0619124	0.0984245	0.117284	0.137064	0.134113	0.135956	0.14967			557.21	0.0349996	0.149233	0.248895	0.399224	0.634287	0.864714	0.899736
557.41	0.0973185	0.24786	0.366118	0.536846	0.768579	1.00068	1.04986	0.0618314	0.0984157	0.117192	0.136759	0.134356	0.13609	0.149476			557.41	0.0354871	0.149444	0.248926	0.400087	0.634222	0.864591	0.900382
557.61	0.0975021	0.247557	0.366405	0.536817	0.768792	1.00071	1.05054	0.0620242	0.0986582	0.11706	0.136439	0.134091	0.135708	0.149306			557.61	0.0354779	0.148899	0.249345	0.400378	0.634701	0.864997	0.901233
557.81	0.097164	0.24722	0.366071	0.536731	0.769066	1.0009	1.05114	0.062358	0.0988962	0.117036	0.136587	0.134052	0.135456	0.14899			557.81	0.034806	0.148324	0.249035	0.400144	0.635014	0.865449	0.902148
558.01	0.0969006	0.247068	0.365992	0.537347	0.769389	1.00134	1.05173	0.0627853	0.0987708	0.116894	0.13697	0.133941	0.135677	0.148861			558.01	0.0341153	0.148297	0.249098	0.400377	0.635448	0.865663	0.902874
558.21	0.0971024	0.247433	0.366361	0.538084	0.769755	1.00161	1.05218	0.0628922	0.0989973	0.117349	0.137658	0.134229	0.136354	0.149125			558.21	0.0342101	0.148436	0.249012	0.400427	0.635526	0.865257	0.903057
558.41	0.0967938	0.24765	0.366515	0.53788	0.769952	1.00172	1.05273	0.0632974	0.0993231	0.117322	0.137978	0.13446	0.136936	0.148869			558.41	0.0334964	0.148326	0.249194	0.399901	0.635492	0.864781	0.903861
558.61	0.0974117	0.247983	0.367051	0.53871	0.769576	1.0017	1.05307	0.0630305	0.099571	0.117229	0.138415	0.134471	0.137297	0.148509			558.61	0.0343811	0.148412	0.249822	0.400294	0.635105	0.864406	0.904556
558.81	0.0981432	0.247972	0.36753	0.539122	0.769513	1.00165	1.05376	0.062916	0.0993694	0.117479	0.138854	0.134281	0.137816	0.148689			558.81	0.0352273	0.148603	0.250051	0.400269	0.635231	0.863836	0.905071
559.01	0.0983244	0.248492	0.367496	0.538822	0.769611	1.00201	1.05446	0.0631404	0.0995083	0.117337	0.139433	0.134196	0.138438	0.148594			559.01	0.035184	0.148983	0.250159	0.399389	0.635415	0.86357	0.90587
559.21	0.0978289	0.248802	0.367922	0.538991	0.769585	1.00279	1.05491	0.0631804	0.099403	0.118147	0.139513	0.134362	0.138724	0.148466			559.21	0.0346485	0.149399	0.249776	0.399478	0.635223	0.864066	0.906439
559.41	0.0982887	0.248917	0.368198	0.53923	0.769833	1.00279	1.05533	0.0632317	0.0995985	0.118028	0.139371	0.134403	0.139148	0.148588			559.41	0.035057	0.149318	0.25017	0.399859	0.63543	0.863643	0.906746
559.61	0.0986256	0.248871	0.368279	0.539672	0.769773	1.00287	1.05567	0.063367	0.0991675	0.117899	0.13967	0.13442	0.139553	0.148079			559.61	0.0352587	0.149704	0.250379	0.400002	0.635352	0.863321	0.907594
559.81	0.0990651	0.24935	0.368657	0.53958	0.770264	1.00312	1.05632	0.063414	0.0993182	0.11828	0.139121	0.134811	0.139266	0.147913			559.81	0.0356511	0.150032	0.250377	0.400459	0.635453	0.863851	0.908407
560.01	0.0993076	0.249671	0.368909	0.538888	0.770508	1.00304	1.05658	0.06321	0.0996164	0.118489	0.138931	0.135099	0.139276	0.148108			560.01	0.0360976	0.150055	0.25042	0.399957	0.63541	0.863762	0.908475
560.21	0.0994044	0.249886	0.369255	0.539081	0.771199	1.00355	1.0569	0.0630583	0.0992355	0.118838	0.13876	0.135081	0.138813	0.148353			560.21	0.0363461	0.15065	0.250416	0.400321	0.636118	0.864739	0.908544
560.41	0.0992085	0.250058	0.368841	0.539552	0.771458	1.004	1.05747	0.0625288	0.0992465	0.118729	0.138642	0.135142	0.138957	0.148553			560.41	0.0366797	0.150811	0.250112	0.400911	0.636316	0.865048	0.908915
560.61	0.0991281	0.250058	0.369328	0.539654	0.772034	1.0042	1.05743	0.0626836	0.0990567	0.118629	0.13828	0.135286	0.13876	0.148544			560.61	0.0364446	0.151001	0.250699	0.401374	0.636748	0.865435	0.908887
560.81	0.0992193	0.25034	0.369355	0.53939	0.772619	1.0035	1.05785	0.0624775	0.0990476	0.118766	0.138208	0.135813	0.138896	0.14872			560.81	0.0367417	0.151293	0.250588	0.401182	0.636806	0.864607	0.90913
561.01	0.0990861	0.250635	0.36961	0.539747	0.77308	1.00385	1.05831	0.0622479	0.0990766	0.118544	0.138409	0.135866	0.139081	0.148727			561.01	0.0368383	0.151558	0.251067	0.401338	0.637215	0.864767	0.90958
561.21	0.0988772	0.250762	0.369113	0.540197	0.77294	1.00394	1.05823	0.0626283	0.0989252	0.118828	0.138651	0.135972	0.138878	0.149179			561.21	0.0362489	0.151837	0.250285	0.401546	0.636968	0.865065	0.909055
561.41	0.0988977	0.250646	0.368943	0.540017	0.77314	1.00398	1.05858	0.0635298	0.0988844	0.118627	0.138678	0.135761	0.138608	0.149152			561.41	0.0353679	0.151761	0.250316	0.401339	0.637379	0.865368	0.909429
561.61	0.0985162	0.250269	0.369222	0.540217	0.773377	1.00412	1.05919	0.0637	0.0989861	0.118615	0.13943	0.13558	0.138248	0.149367			561.61	0.0348162	0.151282	0.250607	0.400788	0.637796	0.865874	0.909821
561.81	0.0980178	0.250346	0.369114	0.540686	0.774037	1.00456	1.05959	0.0639278	0.0990215	0.118771	0.140189	0.135772	0.138699	0.149329			561.81	0.03409	0.151325	0.250343	0.400497	0.638265	0.865863	0.910262
562.01	0.0978912	0.250553	0.36919	0.541306	0.774519	1.00523	1.05962	0.0641497	0.0991659	0.118746	0.14083	0.135934	0.13856	0.149831			562.01	0.0337416	0.151388	0.250444	0.400477	0.638585	0.866668	0.90979
562.21	0.097881	0.250449	0.369604	0.541347	0.774981	1.00511	1.05991	0.0641469	0.0993594	0.118796	0.141352	0.135968	0.138626	0.150223			562.21	0.0337341	0.151089	0.250808	0.399996	0.639014	0.866484	0.909684
562.41	0.0979253	0.250595	0.36948	0.541607	0.774814	1.00498	1.06035	0.0640758	0.0997063	0.118714	0.14108	0.135929	0.138669	0.150295			562.41	0.0338495	0.150888	0.250766	0.400527	0.638885	0.866308	0.910059
562.61	0.0987382	0.25057	0.369865	0.54159	0.774392	1.00522	1.06066	0.0640182	0.0999846	0.118995	0.141093	0.135525	0.138472	0.150168			562.61	0.0347199	0.150585	0.25087	0.400497	0.638867	0.866744	0.910488
562.81	0.0983399	0.250303	0.370215	0.541395	0.774346	1.00559	1.06121	0.0646284	0.0999997	0.119387	0.140953	0.135639	0.13837	0.15026			562.81	0.0337116	0.150303	0.250827	0.400442	0.638707	0.867221	0.910948
563.01	0.0980306	0.250179	0.370217	0.5411	0.77444	1.0058	1.06169	0.0645069	0.100195	0.119762	0.140861	0.135883	0.138734	0.150493			563.01	0.0335237	0.149984	0.250455	0.400239	0.638557	0.867069	0.911201
563.21	0.0977541	0.250001	0.370386	0.541286	0.774458	1.00624	1.06177	0.0640547	0.100425	0.119901	0.140723	0.136267	0.138796	0.150512			563.21	0.0336995	0.149576	0.250485	0.400563	0.638191	0.867448	0.911255
563.41	0.0985193	0.249677	0.370613	0.541495	0.774611	1.00678	1.0621	0.0641108	0.100518	0.119578	0.140504	0.136163	0.138445	0.150386			563.41	0.0344084	0.149159	0.251036	0.400991	0.638448	0.868339	0.911717
563.61	0.0988658	0.249519	0.370908	0.542116	0.774841	1.00672	1.06232	0.0642238	0.100743	0.119997	0.139964	0.136281	0.13849	0.150147			563.61	0.034642	0.148776	0.25091	0.402152	0.638559	0.86823	0.912173
563.81	0.0989582	0.249891	0.371497	0.542023	0.775477	1.00672	1.06244	0.0639716	0.101035	0.120356	0.139375	0.136388	0.138609	0.149825			563.81	0.0349867	0.148856	0.25114	0.402648	0.639089	0.868107	0.912612
564.01	0.098843	0.249672	0.371632	0.542439	0.775808	1.00726	1.06268	0.063737	0.100961	0.120029	0.139161	0.135979	0.138959	0.149615			564.01	0.035106	0.14871	0.251603	0.403278	0.639829	0.868296	0.913063
564.21	0.09926	0.249846	0.372	0.542797	0.77606	1.00827	1.06287	0.0636287	0.100729	0.120359	0.139073	0.13627	0.139027	0.149643			564.21	0.0356313	0.149117	0.251641	0.403724	0.63979	0.869244	0.913226
564.41	0.0992419	0.249715	0.372049	0.542948	0.776107	1.00864	1.06277	0.0635119	0.101036	0.120331	0.139208	0.136214	0.139275	0.149492			564.41	0.03573	0.14868	0.251718	0.403741	0.639894	0.869369	0.913281
564.61	0.0998701	0.249912	0.372534	0.54331	0.776656	1.00881	1.06296	0.0638089	0.100984	0.120443	0.139057	0.136629	0.139428	0.149042			564.61	0.0360612	0.148928	0.252091	0.404253	0.640027	0.869377	0.913916
564.81	0.0999667	0.250582	0.372803	0.543883	0.776818	1.00893	1.06318	0.0639801	0.100979	0.120919	0.139497	0.136977	0.139821	0.149142			564.81	0.0359866	0.149603	0.251884	0.404385	0.639841	0.869104	0.914036
565.01	0.0997983	0.250884	0.372851	0.544652	0.777127	1.00955	1.06354	0.0642203	0.101025	0.121041	0.139854	0.136743	0.139705	0.149241			565.01	0.035578	0.14986	0.251809	0.404799	0.640384	0.869843	0.9143
565.21	0.0996927	0.250986	0.372439	0.545307	0.777095	1.00978	1.06357	0.0648373	0.100647	0.121119	0.139988	0.136892	0.139299	0.149425			565.21	0.0348554	0.150338	0.25132	0.405319	0.640203	0.870479	0.914149
565.41	0.0995659	0.251302	0.373121	0.545529	0.77759	1.00993	1.06401	0.0649604	0.100211	0.120481	0.140532	0.137191	0.138833	0.149935			565.41	0.0346055	0.151091	0.252639	0.404997	0.640399	0.871093	0.914072
565.61	0.099341	0.251747	0.37336	0.546049	0.778263	1.01044	1.06478	0.0644894	0.100027	0.120564	0.141247	0.137435	0.138496	0.149912			565.61	0.0348516	0.15172	0.252796	0.404801	0.640828	0.87194	0.914867
565.81	0.0990442	0.252528	0.373833	0.546436	0.778792	1.01103	1.06503	0.0644694	0.100094	0.120572	0.141311	0.137571	0.138981	0.150227			565.81	0.0345748	0.152434	0.253261	0.405125	0.641222	0.872046	0.914801
566.01	0.0990895	0.252778	0.373704	0.546701	0.779292	1.01177	1.06541	0.0643731	0.10059	0.120544	0.141431	0.137629	0.138538	0.150441			566.01	0.0347165	0.152188	0.25316	0.40527	0.641663	0.873231	0.914973
566.21	0.0991415	0.253038	0.37387	0.546361	0.779543	1.01172	1.06573	0.0644071	0.100411	0.120669	0.141373	0.137335	0.138571	0.150559			566.21	0.0347344	0.152627	0.253201	0.404987	0.642208	0.873153	0.915174
566.41	0.098906	0.253297	0.374041	0.546547	0.779722	1.01166	1.06602	0.0643728	0.100416	0.120665	0.14106	0.137238	0.138427	0.150681			566.41	0.0345332	0.152881	0.253376	0.405487	0.642484	0.873235	0.915337
566.61	0.0986154	0.253112	0.374186	0.546422	0.77987	1.01188	1.06632	0.0647772	0.100526	0.120655	0.14133	0.137095	0.137855	0.151315			566.61	0.0338381	0.152587	0.253531	0.405091	0.642775	0.874025	0.915001
566.81	0.0984089	0.253015	0.374027	0.546206	0.780044	1.0123	1.0668	0.0649485	0.100714	0.120489	0.141394	0.137093	0.137702	0.151765			566.81	0.0334604	0.152301	0.253538	0.404812	0.642951	0.874594	0.915031
567.01	0.0981808	0.253053	0.374084	0.545841	0.7802	1.01195	1.06694	0.0645864	0.100685	0.120464	0.141765	0.136813	0.137741	0.152378			567.01	0.0335944	0.152367	0.253621	0.404076	0.643388	0.874213	0.914564
567.21	0.0980681	0.253291	0.374386	0.5459	0.780323	1.01228	1.06725	0.0647976	0.100937	0.120238	0.141888	0.136598	0.137651	0.152201			567.21	0.0332706	0.152354	0.254148	0.404012	0.643726	0.874625	0.915049
567.41	0.0984602	0.25326	0.374583	0.545816	0.780913	1.01188	1.06751	0.0653987	0.100895	0.120321	0.141438	0.136348	0.137661	0.152204			567.41	0.0330615	0.152365	0.254262	0.404378	0.644565	0.874214	0.915304
567.61	0.0987342	0.253139	0.374652	0.54545	0.781225	1.0115	1.06758	0.0656276	0.101252	0.120151	0.141073	0.136491	0.138122	0.152137			567.61	0.0331065	0.151887	0.2545	0.404377	0.644734	0.873381	0.915439
567.81	0.0986473	0.253355	0.374906	0.545163	0.78165	1.01144	1.06789	0.0656796	0.101038	0.120066	0.140964	0.136584	0.138112	0.151587			567.81	0.0329677	0.152318	0.25484	0.404199	0.645067	0.873325	0.9163
568.01	0.0987861	0.253167	0.374928	0.545385	0.781828	1.0119	1.06811	0.0659704	0.100825	0.119786	0.141174	0.136638	0.137835	0.151542			568.01	0.0328157	0.152343	0.255143	0.404211	0.645189	0.874065	0.916569
568.21	0.0993457	0.253695	0.375219	0.545044	0.781627	1.01235	1.06834	0.0659337	0.100855	0.120089	0.141374	0.136968	0.138056	0.15144			568.21	0.0334121	0.15284	0.25513	0.40367	0.644659	0.87429	0.916904
568.41	0.0990057	0.25365	0.375407	0.544975	0.781466	1.01263	1.06844	0.0654244	0.100858	0.119915	0.141224	0.137008	0.138222	0.15064			568.41	0.0335813	0.152792	0.255492	0.403751	0.644458	0.874408	0.917804
568.61	0.0994015	0.253878	0.375798	0.545486	0.781737	1.01307	1.06877	0.0657107	0.10061	0.120301	0.141524	0.137499	0.138435	0.150489			568.61	0.0336908	0.153268	0.255497	0.403961	0.644237	0.874634	0.918283
568.81	0.09936	0.253839	0.376138	0.545549	0.781648	1.0135	1.06918	0.0657345	0.100464	0.120735	0.141223	0.137493	0.13845	0.150601			568.81	0.0336254	0.153375	0.255404	0.404327	0.644155	0.875052	0.918578
569.01	0.099657	0.253823	0.376586	0.545857	0.781658	1.0137	1.06973	0.0657928	0.100327	0.120767	0.140912	0.137432	0.138118	0.150262			569.01	0.0338641	0.153496	0.25582	0.404944	0.644226	0.875578	0.919464
569.21	0.0998142	0.254042	0.37677	0.54624	0.781614	1.01422	1.07041	0.0656901	0.100436	0.121155	0.140464	0.137452	0.137839	0.150187			569.21	0.0341241	0.153606	0.255615	0.405776	0.644162	0.876381	0.92022
569.41	0.0998442	0.254263	0.376926	0.545977	0.781614	1.01499	1.07095	0.0656541	0.100297	0.12159	0.140581	0.137895	0.138355	0.150328			569.41	0.0341901	0.153966	0.255335	0.405396	0.643719	0.876637	0.920626
569.61	0.100192	0.25444	0.376551	0.546101	0.781855	1.01553	1.07162	0.0655087	0.100065	0.122109	0.140842	0.137959	0.138655	0.149551			569.61	0.0346833	0.154375	0.254442	0.405259	0.643896	0.876873	0.922066
569.81	0.100397	0.254553	0.376861	0.546369	0.781903	1.01565	1.0724	0.0657223	0.100618	0.12202	0.140731	0.137933	0.139369	0.14979			569.81	0.034675	0.153935	0.254842	0.405637	0.64397	0.876276	0.922607
570.01	0.100502	0.254249	0.376508	0.54633	0.782035	1.01604	1.07275	0.0656485	0.101087	0.121927	0.140799	0.137747	0.139046	0.149693			570.01	0.0348535	0.153161	0.25458	0.405531	0.644288	0.876992	0.923056
570.21	0.10047	0.25419	0.376441	0.546499	0.781711	1.01617	1.07307	0.0654945	0.100954	0.121911	0.140498	0.137962	0.139106	0.150078			570.21	0.0349751	0.153236	0.25453	0.406001	0.643749	0.877061	0.922991
570.41	0.10053	0.254178	0.376302	0.546649	0.782159	1.01638	1.07341	0.0655093	0.101314	0.121692	0.140236	0.138142	0.139079	0.150597			570.41	0.035021	0.152864	0.25461	0.406413	0.644018	0.877305	0.922812
570.61	0.100618	0.2541	0.375973	0.546959	0.782474	1.01644	1.07359	0.0658905	0.101673	0.121427	0.140759	0.138399	0.138908	0.150973			570.61	0.0347271	0.152427	0.254545	0.4062	0.644075	0.877528	0.922617
570.81	0.100834	0.254239	0.375851	0.546787	0.782427	1.01652	1.07363	0.0659435	0.101864	0.121403	0.140754	0.13809	0.138803	0.150523			570.81	0.0348908	0.152374	0.254447	0.406033	0.644337	0.877719	0.923106
571.01	0.100644	0.254514	0.376142	0.546882	0.782496	1.01616	1.07355	0.0659565	0.101746	0.121526	0.140879	0.137942	0.138492	0.150694			571.01	0.0346875	0.152768	0.254616	0.406003	0.644554	0.877668	0.922857
571.21	0.100792	0.254343	0.375873	0.54702	0.783022	1.0163	1.07407	0.0664481	0.102185	0.121277	0.141165	0.138326	0.138488	0.150635			571.21	0.0343444	0.152157	0.254596	0.405855	0.644696	0.877809	0.923437
571.41	0.100869	0.254422	0.375965	0.54674	0.783439	1.0159	1.0741	0.0665459	0.102264	0.121096	0.140957	0.138475	0.138251	0.150828			571.41	0.0343235	0.152158	0.254868	0.405784	0.644964	0.877645	0.923267
571.61	0.100773	0.254475	0.37617	0.547046	0.783762	1.01646	1.07425	0.0661269	0.102382	0.12112	0.14087	0.138453	0.137646	0.150758			571.61	0.0346462	0.152093	0.255049	0.406176	0.645309	0.878811	0.923487
571.81	0.100725	0.254944	0.37644	0.547323	0.783928	1.01659	1.0743	0.0655123	0.10208	0.121155	0.141313	0.13837	0.136909	0.150826			571.81	0.0352123	0.152864	0.255285	0.40601	0.645558	0.879679	0.923477
572.01	0.100886	0.255496	0.376402	0.547176	0.784426	1.01714	1.07442	0.0655581	0.102113	0.121186	0.14155	0.13861	0.136972	0.150699			572.01	0.0353276	0.153383	0.255216	0.405625	0.645816	0.880163	0.923724
572.21	0.100925	0.255658	0.376793	0.546807	0.78447	1.01754	1.07482	0.0651648	0.101833	0.121533	0.141649	0.138357	0.13703	0.150961			572.21	0.0357599	0.153825	0.255261	0.405158	0.646112	0.880513	0.923858
572.41	0.100686	0.255668	0.377341	0.547245	0.784761	1.01785	1.07493	0.0650931	0.102001	0.121755	0.14154	0.138548	0.136982	0.150855			572.41	0.0355929	0.153667	0.255587	0.405705	0.646213	0.880867	0.924074
572.61	0.100946	0.255626	0.377624	0.547573	0.785092	1.01815	1.07517	0.0655593	0.102388	0.121907	0.141805	0.13876	0.136735	0.15097			572.61	0.0353868	0.153238	0.255717	0.405767	0.646333	0.881419	0.924198
572.81	0.100966	0.255556	0.377974	0.548098	0.785478	1.01866	1.07558	0.065584	0.1026	0.121889	0.141641	0.138784	0.136763	0.151254			572.81	0.0353819	0.152956	0.256086	0.406457	0.646694	0.881902	0.924321
573.01	0.100944	0.255709	0.378047	0.5487	0.785542	1.01883	1.07571	0.0661137	0.102972	0.121849	0.141843	0.138807	0.136709	0.151084			573.01	0.0348301	0.152737	0.256197	0.406857	0.646734	0.882118	0.924629
573.21	0.100655	0.255736	0.377825	0.549007	0.78574	1.01898	1.07628	0.0662872	0.103	0.122215	0.142002	0.138743	0.137163	0.151207			573.21	0.0343682	0.152736	0.255609	0.407004	0.646996	0.881814	0.925074
573.41	0.10101	0.25579	0.377585	0.549117	0.786179	1.01923	1.07652	0.0661723	0.102835	0.122523	0.14249	0.138953	0.137652	0.151471			573.41	0.0348376	0.152956	0.255062	0.406626	0.647227	0.881573	0.925052
573.61	0.100906	0.255468	0.377786	0.549753	0.786271	1.01915	1.07702	0.0661254	0.102623	0.122678	0.14294	0.13867	0.137757	0.151908			573.61	0.0347809	0.152845	0.255108	0.406813	0.647601	0.881392	0.925117
573.81	0.100949	0.25567	0.378395	0.550231	0.786336	1.01934	1.07755	0.0663583	0.102507	0.122815	0.142876	0.138503	0.138253	0.152413			573.81	0.0345909	0.153162	0.25558	0.407355	0.647833	0.88109	0.925138
574.01	0.10124	0.25594	0.37851	0.550391	0.786583	1.01998	1.07775	0.066256	0.102322	0.123231	0.143039	0.138827	0.138287	0.152647			574.01	0.0349843	0.153618	0.255279	0.407352	0.647756	0.881691	0.925101
574.21	0.101355	0.256209	0.378402	0.550823	0.786534	1.02028	1.07778	0.0659689	0.10241	0.123315	0.143073	0.139328	0.13859	0.152755			574.21	0.0353863	0.153799	0.255087	0.40775	0.647206	0.881686	0.925025
574.41	0.101672	0.256589	0.378548	0.551053	0.786877	1.02035	1.0782	0.0660229	0.102167	0.123092	0.143399	0.139866	0.139072	0.152894			574.41	0.0356495	0.154422	0.255456	0.407654	0.647012	0.881275	0.925304
574.61	0.102056	0.25672	0.378649	0.551719	0.786872	1.01998	1.0785	0.0659727	0.102127	0.122707	0.143845	0.140165	0.139186	0.15258			574.61	0.0360831	0.154593	0.255942	0.407875	0.646707	0.880797	0.925924
574.81	0.102654	0.256799	0.378929	0.552244	0.786735	1.02036	1.07896	0.0657633	0.102046	0.122572	0.143676	0.139774	0.139362	0.152347			574.81	0.0368905	0.154753	0.256357	0.408569	0.646961	0.881	0.926614
575.01	0.102891	0.256614	0.379437	0.552785	0.786997	1.02082	1.07907	0.0658389	0.101835	0.12226	0.144066	0.14018	0.139357	0.152717			575.01	0.0370521	0.154779	0.257177	0.408719	0.646818	0.881462	0.926353
575.21	0.102941	0.256679	0.379543	0.553013	0.786835	1.02145	1.07938	0.0653319	0.102275	0.12225	0.144408	0.140224	0.138958	0.152395			575.21	0.0376088	0.154404	0.257293	0.408605	0.646611	0.882494	0.926982
575.41	0.102922	0.257219	0.380363	0.553125	0.786866	1.02172	1.07993	0.0646923	0.102294	0.122419	0.144153	0.140128	0.138621	0.152503			575.41	0.0382294	0.154925	0.257945	0.408972	0.646738	0.883098	0.927426
575.61	0.103111	0.257326	0.380256	0.55319	0.786783	1.02216	1.08021	0.0642083	0.102008	0.12263	0.144518	0.139835	0.137998	0.152419			575.61	0.0389031	0.155318	0.257626	0.408672	0.646948	0.884161	0.927794
575.81	0.103526	0.257528	0.38062	0.552625	0.786633	1.02214	1.08073	0.0640425	0.101598	0.122127	0.144908	0.139996	0.137656	0.152131			575.81	0.0394837	0.15593	0.258493	0.407717	0.646638	0.884484	0.928601
576.01	0.103489	0.257352	0.381056	0.552257	0.786903	1.02204	1.08135	0.0648123	0.10195	0.122165	0.144636	0.139915	0.137771	0.151666			576.01	0.0386771	0.155402	0.258891	0.407621	0.646988	0.884269	0.929686
576.21	0.103661	0.257147	0.381372	0.552545	0.786688	1.02237	1.08153	0.0647594	0.102356	0.122179	0.144677	0.139513	0.137661	0.151952			576.21	0.0389012	0.154791	0.259193	0.407868	0.647175	0.884707	0.929576
576.41	0.103498	0.257208	0.381863	0.552972	0.786883	1.02246	1.08149	0.0651878	0.103008	0.122111	0.144188	0.139482	0.137612	0.151881			576.41	0.0383099	0.154199	0.259752	0.408784	0.647401	0.884849	0.929612
576.61	0.103256	0.257106	0.381809	0.553054	0.787196	1.02284	1.08179	0.0654068	0.10335	0.1217	0.144232	0.139356	0.13703	0.152063			576.61	0.037849	0.153756	0.260109	0.408821	0.64784	0.88581	0.92973
576.81	0.102994	0.257103	0.381844	0.553491	0.787617	1.02297	1.08181	0.0654244	0.103509	0.121509	0.144475	0.139285	0.13696	0.152503			576.81	0.0375699	0.153594	0.260335	0.409016	0.648332	0.886012	0.929307
577.01	0.102527	0.257168	0.381657	0.553657	0.787816	1.02287	1.08179	0.0658522	0.103655	0.12167	0.144185	0.139084	0.137004	0.152373			577.01	0.0366745	0.153513	0.259988	0.409472	0.648732	0.885869	0.929419
577.21	0.102518	0.257186	0.381789	0.553702	0.788413	1.02287	1.08233	0.0658842	0.103492	0.12211	0.144396	0.139103	0.136984	0.152588			577.21	0.0366335	0.153694	0.259679	0.409306	0.64931	0.885882	0.929741
577.41	0.102563	0.257362	0.381645	0.553814	0.788772	1.0231	1.0823	0.0655261	0.104022	0.122269	0.14435	0.139057	0.136774	0.152891			577.41	0.0370365	0.15334	0.259376	0.409464	0.649715	0.886322	0.929407
577.61	0.10216	0.257333	0.381789	0.553562	0.789313	1.02322	1.08237	0.0657481	0.103539	0.1226	0.143977	0.138997	0.136881	0.152943			577.61	0.0364116	0.153794	0.259189	0.409585	0.650316	0.886337	0.929432
577.81	0.102207	0.258096	0.381707	0.553537	0.789625	1.02361	1.08227	0.0658311	0.103095	0.122732	0.143827	0.139222	0.137098	0.152692			577.81	0.0363763	0.155002	0.258975	0.409711	0.650402	0.886513	0.929581
578.01	0.10199	0.258235	0.381312	0.55319	0.789653	1.02393	1.08234	0.0658852	0.103488	0.122841	0.143805	0.139681	0.136989	0.152512			578.01	0.0361048	0.154746	0.25847	0.409385	0.649972	0.886939	0.929833
578.21	0.10199	0.25842	0.381066	0.553679	0.789829	1.02399	1.0821	0.0656165	0.103834	0.12286	0.143552	0.140055	0.137104	0.1525			578.21	0.0363734	0.154585	0.258205	0.410126	0.649774	0.886883	0.929603
578.41	0.102413	0.258871	0.380979	0.553911	0.790548	1.02374	1.08251	0.0660478	0.103554	0.122699	0.143296	0.140345	0.137508	0.15256			578.41	0.0363656	0.155316	0.25828	0.410615	0.650203	0.886232	0.929946
578.61	0.102696	0.258844	0.380829	0.554496	0.791343	1.02366	1.08252	0.0658399	0.103822	0.122737	0.143309	0.140213	0.137695	0.152324			578.61	0.0368563	0.155021	0.258092	0.411187	0.65113	0.885969	0.930192
578.81	0.102897	0.258588	0.380758	0.554877	0.792062	1.02419	1.08286	0.0657949	0.103471	0.122483	0.143343	0.140221	0.137744	0.152224			578.81	0.0371021	0.155116	0.258275	0.411534	0.651841	0.886444	0.930634
579.01	0.102764	0.258693	0.381073	0.554977	0.7924	1.02444	1.08307	0.065562	0.103317	0.122417	0.143345	0.140885	0.137706	0.152227			579.01	0.0372015	0.155377	0.258656	0.411632	0.651516	0.886733	0.930844
579.21	0.102843	0.259009	0.380981	0.555204	0.792238	1.02481	1.08348	0.0652495	0.103526	0.122687	0.143492	0.140827	0.137495	0.152226			579.21	0.0375933	0.155484	0.258294	0.411712	0.651411	0.887316	0.931251
579.41	0.103063	0.25904	0.381368	0.555193	0.792252	1.02465	1.0841	0.0656126	0.103216	0.122714	0.1436	0.140825	0.137865	0.152433			579.41	0.0374509	0.155824	0.258654	0.411593	0.651427	0.886782	0.931665
579.61	0.103134	0.258487	0.381282	0.555441	0.792019	1.02472	1.08426	0.0659654	0.102835	0.122907	0.143907	0.140613	0.137835	0.152454			579.61	0.0371681	0.155652	0.258375	0.411535	0.651406	0.886889	0.931803
579.81	0.103523	0.258346	0.3821	0.555971	0.791796	1.02477	1.08486	0.0662094	0.102972	0.122997	0.143913	0.140549	0.137959	0.152544			579.81	0.0373134	0.155374	0.259104	0.412058	0.651248	0.886816	0.932313
580.01	0.103523	0.258203	0.382612	0.556255	0.791982	1.02473	1.08511	0.0665371	0.10348	0.123394	0.143967	0.140309	0.138256	0.152629			580.01	0.0369856	0.154723	0.259218	0.412288	0.651673	0.886479	0.932479
580.21	0.103568	0.258491	0.382754	0.556982	0.791979	1.02515	1.08503	0.066681	0.103786	0.123595	0.144108	0.140196	0.138708	0.15249			580.21	0.0368869	0.154705	0.259159	0.412875	0.651783	0.886439	0.932543
580.41	0.103006	0.258729	0.383185	0.557346	0.79196	1.02524	1.08547	0.0668762	0.104015	0.123723	0.143974	0.140234	0.138655	0.152717			580.41	0.0361295	0.154714	0.259463	0.413372	0.651726	0.886581	0.932749
580.61	0.103187	0.258926	0.383267	0.55746	0.791992	1.02512	1.08574	0.0670504	0.104168	0.12355	0.144317	0.140023	0.138591	0.15291			580.61	0.0361362	0.154757	0.259717	0.413143	0.651968	0.886526	0.932828
580.81	0.102762	0.259115	0.383442	0.557535	0.791844	1.02523	1.08597	0.0670937	0.104147	0.123573	0.144498	0.140211	0.139045	0.152801			580.81	0.0356683	0.154968	0.259869	0.413037	0.651633	0.886181	0.933167
581.01	0.102978	0.259423	0.383624	0.557703	0.79173	1.02542	1.08614	0.0671696	0.104006	0.123844	0.144487	0.140502	0.139079	0.152866			581.01	0.0358087	0.155417	0.25978	0.413216	0.651228	0.886343	0.933273
581.21	0.102587	0.259726	0.384091	0.557514	0.791904	1.02566	1.08662	0.0671554	0.104022	0.123481	0.144647	0.140709	0.139155	0.152836			581.21	0.0354311	0.155704	0.26061	0.412867	0.651195	0.886503	0.933788
581.41	0.102238	0.259869	0.383695	0.557128	0.791999	1.02609	1.08656	0.0667502	0.104011	0.123797	0.144713	0.140751	0.139201	0.152592			581.41	0.0354877	0.155858	0.259898	0.412416	0.651248	0.88689	0.933969
581.61	0.102184	0.260156	0.384027	0.556725	0.792464	1.02598	1.08629	0.0667766	0.103525	0.124113	0.144607	0.140838	0.139223	0.15259			581.61	0.0354071	0.156631	0.259914	0.412118	0.651626	0.88676	0.933704
581.81	0.101722	0.260467	0.383803	0.557062	0.792223	1.02671	1.08626	0.0668192	0.103819	0.124463	0.144715	0.140887	0.139316	0.152293			581.81	0.0349028	0.156648	0.25934	0.412346	0.651336	0.887392	0.933963
582.01	0.101628	0.260887	0.383534	0.557286	0.792391	1.02679	1.08629	0.0668412	0.104018	0.124673	0.144696	0.140873	0.139438	0.151904			582.01	0.0347866	0.156869	0.25886	0.412589	0.651517	0.887356	0.934387
582.21	0.101998	0.261586	0.383359	0.557454	0.793199	1.02723	1.0865	0.0667443	0.103836	0.124649	0.144751	0.140769	0.139621	0.151833			582.21	0.0352537	0.15775	0.25871	0.412703	0.652431	0.887606	0.934665
582.41	0.10179	0.261703	0.3834	0.557471	0.793926	1.02745	1.08688	0.0666915	0.103694	0.124548	0.144799	0.140321	0.139635	0.151699			582.41	0.0350982	0.158009	0.258852	0.412672	0.653605	0.887812	0.935178
582.61	0.102085	0.261733	0.383449	0.557823	0.794111	1.02788	1.08772	0.0664163	0.103449	0.124634	0.144901	0.140324	0.139565	0.15188			582.61	0.035669	0.158284	0.258816	0.412922	0.653787	0.888319	0.935841
582.81	0.10264	0.261943	0.383532	0.557608	0.794107	1.02823	1.08831	0.0664122	0.103355	0.124164	0.144891	0.140272	0.139326	0.151962			582.81	0.0362277	0.158588	0.259368	0.412716	0.653835	0.888902	0.936351
583.01	0.102994	0.26229	0.38382	0.557187	0.79385	1.02882	1.08864	0.0663227	0.103519	0.124347	0.144361	0.140704	0.139395	0.152311			583.01	0.0366718	0.158771	0.259473	0.412826	0.653146	0.889424	0.936324
583.21	0.103583	0.262387	0.383689	0.557022	0.794072	1.02872	1.08894	0.0665601	0.103547	0.124491	0.144364	0.1406	0.139529	0.152595			583.21	0.0370227	0.15884	0.259198	0.412657	0.653472	0.889186	0.936344
583.41	0.103672	0.262371	0.384024	0.556835	0.79442	1.02905	1.0895	0.0664726	0.103531	0.124554	0.144094	0.140502	0.139352	0.152756			583.41	0.0371998	0.15884	0.25947	0.412741	0.653918	0.889695	0.936745
583.61	0.103374	0.262132	0.384055	0.557115	0.795147	1.02923	1.08984	0.0662487	0.104156	0.124952	0.143994	0.140646	0.139093	0.152833			583.61	0.0371256	0.157977	0.259103	0.413121	0.654501	0.89014	0.937006
583.81	0.103649	0.26224	0.384402	0.556785	0.795421	1.02957	1.09045	0.0662806	0.104096	0.124869	0.144001	0.140904	0.13903	0.152989			583.81	0.0373682	0.158144	0.259534	0.412785	0.654516	0.890543	0.937463
584.01	0.103434	0.26241	0.384539	0.55653	0.796251	1.0296	1.09038	0.0664591	0.104538	0.124761	0.144419	0.140845	0.13912	0.152781			584.01	0.0369746	0.157872	0.259778	0.412111	0.655407	0.890483	0.937602
584.21	0.103238	0.262794	0.384533	0.556743	0.79664	1.02981	1.09056	0.066686	0.105045	0.124586	0.144493	0.141305	0.139057	0.152675			584.21	0.0365523	0.157749	0.259948	0.41225	0.655334	0.890753	0.937888
584.41	0.103029	0.262279	0.38461	0.556581	0.796663	1.02946	1.0912	0.0666868	0.105525	0.124528	0.144977	0.141287	0.138865	0.152937			584.41	0.0363422	0.156754	0.260082	0.411603	0.655375	0.89059	0.938258
584.61	0.103475	0.262476	0.38488	0.556516	0.796994	1.02944	1.09111	0.0668854	0.105669	0.124578	0.145148	0.141307	0.138965	0.153133			584.61	0.0365896	0.156807	0.260302	0.411368	0.655687	0.890479	0.937974
584.81	0.10316	0.262377	0.385296	0.556659	0.797182	1.02999	1.09155	0.0669131	0.10557	0.124738	0.145623	0.141657	0.13919	0.153235			584.81	0.0362464	0.156807	0.260557	0.411036	0.655525	0.890798	0.938313
585.01	0.103243	0.262238	0.38553	0.557144	0.797361	1.02983	1.09178	0.0666304	0.105858	0.124815	0.145902	0.141613	0.139018	0.153488			585.01	0.0366126	0.15638	0.260715	0.411243	0.655749	0.890815	0.938297
585.21	0.102903	0.261894	0.386119	0.557567	0.797669	1.03005	1.09204	0.0665598	0.106262	0.124768	0.146075	0.141504	0.138953	0.153728			585.21	0.0363427	0.155632	0.261351	0.411492	0.656165	0.891093	0.938316
585.41	0.102607	0.261688	0.386132	0.558066	0.798191	1.03017	1.09194	0.0667707	0.106523	0.125144	0.146588	0.141387	0.13847	0.153966			585.41	0.0358363	0.155165	0.260988	0.411478	0.656804	0.891699	0.937977
585.61	0.102349	0.261981	0.386852	0.558731	0.798285	1.02991	1.09179	0.0671403	0.106422	0.12495	0.146657	0.141366	0.138566	0.154123			585.61	0.0352085	0.155559	0.261903	0.412075	0.65692	0.891348	0.937667
585.81	0.101981	0.261702	0.386895	0.55949	0.798337	1.0303	1.09215	0.067425	0.106436	0.125268	0.146706	0.141172	0.138652	0.15433			585.81	0.0345563	0.155266	0.261626	0.412783	0.657165	0.891646	0.937819
586.01	0.102063	0.262096	0.387207	0.560168	0.798595	1.03008	1.09227	0.0669492	0.106194	0.124945	0.146891	0.140728	0.139195	0.154028			586.01	0.0351142	0.155902	0.262262	0.413277	0.657867	0.890885	0.938246
586.21	0.102006	0.261756	0.387752	0.560305	0.798594	1.03031	1.09286	0.0669015	0.105673	0.124806	0.146891	0.140468	0.139812	0.154218			586.21	0.035105	0.156083	0.262946	0.413414	0.658125	0.890499	0.938642
586.41	0.101947	0.261399	0.388122	0.560684	0.798502	1.03028	1.09314	0.0669271	0.105536	0.124986	0.146829	0.140049	0.13984	0.154333			586.41	0.0350196	0.155862	0.263136	0.413856	0.658453	0.890436	0.938806
586.61	0.102708	0.261608	0.388138	0.560816	0.798043	1.03027	1.09356	0.0671679	0.105067	0.124784	0.14648	0.140104	0.13971	0.154452			586.61	0.0355404	0.15654	0.263354	0.414337	0.657939	0.890565	0.939103
586.81	0.102716	0.261841	0.38829	0.560715	0.798119	1.03016	1.09372	0.0670121	0.105089	0.124817	0.146287	0.140221	0.140197	0.154401			586.81	0.0357038	0.156752	0.263473	0.414428	0.657897	0.889961	0.939319
587.01	0.102728	0.262164	0.388237	0.560688	0.798045	1.03047	1.09368	0.0669165	0.104609	0.124994	0.145812	0.140425	0.140514	0.154584			587.01	0.0358113	0.157556	0.263243	0.414877	0.65762	0.889952	0.939098
587.21	0.10287	0.262482	0.388191	0.560971	0.798633	1.03042	1.09389	0.0667654	0.104142	0.124807	0.145387	0.140678	0.140534	0.15431			587.21	0.0361043	0.15834	0.263383	0.415584	0.657955	0.889882	0.939576
587.41	0.102806	0.262654	0.388241	0.561312	0.798648	1.03088	1.09396	0.0664629	0.103803	0.124814	0.144986	0.140614	0.140137	0.154232			587.41	0.0363427	0.158851	0.263427	0.416326	0.658034	0.89074	0.939728
587.61	0.103316	0.262599	0.388028	0.561019	0.798884	1.03127	1.09408	0.0666277	0.103795	0.124739	0.144993	0.140701	0.140133	0.154078			587.61	0.0366886	0.158804	0.26329	0.416026	0.658182	0.891135	0.940003
587.81	0.103715	0.262895	0.387981	0.560469	0.799223	1.03161	1.09433	0.0673995	0.103138	0.124335	0.145301	0.140764	0.139746	0.153969			587.81	0.0363158	0.159758	0.263647	0.415168	0.658459	0.891867	0.940362
588.01	0.103672	0.262967	0.387541	0.560411	0.799348	1.032	1.09425	0.067612	0.103255	0.124109	0.145861	0.140979	0.139523	0.153648			588.01	0.0360599	0.159712	0.263432	0.414549	0.658369	0.892476	0.940598
588.21	0.103897	0.263091	0.387289	0.560382	0.799884	1.03195	1.09456	0.0675391	0.103145	0.124074	0.145971	0.141558	0.139598	0.15359			588.21	0.0363579	0.159946	0.263215	0.414411	0.658326	0.892347	0.940969
588.41	0.104063	0.2629	0.387014	0.560647	0.799843	1.03193	1.09455	0.067668	0.103186	0.124111	0.146225	0.141595	0.139452	0.153189			588.41	0.0363951	0.159715	0.262903	0.414422	0.658249	0.892473	0.941356
588.61	0.104612	0.2633	0.386776	0.56085	0.800187	1.03235	1.0943	0.0676985	0.103297	0.123963	0.146378	0.1417	0.139138	0.153353			588.61	0.0369131	0.160003	0.262813	0.414472	0.658486	0.893207	0.940947
588.81	0.104377	0.263055	0.386781	0.561088	0.800569	1.03303	1.09508	0.0676716	0.103769	0.124191	0.146697	0.142051	0.138917	0.153335			588.81	0.0367057	0.159286	0.262591	0.414391	0.658518	0.894115	0.941748
589.01	0.104292	0.263247	0.386529	0.561344	0.800857	1.0333	1.09502	0.0676421	0.104412	0.124246	0.146642	0.142169	0.138614	0.153753			589.01	0.0366496	0.158835	0.262283	0.414702	0.658688	0.894691	0.941266
589.21	0.104795	0.263217	0.386657	0.561899	0.801028	1.03408	1.09459	0.0678723	0.104962	0.124231	0.14694	0.142364	0.138354	0.153773			589.21	0.0369224	0.158256	0.262426	0.414959	0.658663	0.895725	0.940813
589.41	0.1044	0.263502	0.386678	0.561772	0.801235	1.03456	1.09465	0.0684709	0.105224	0.124163	0.147002	0.142415	0.138342	0.153746			589.41	0.0359292	0.158278	0.262516	0.41477	0.65882	0.896221	0.940907
589.61	0.104938	0.263545	0.386686	0.56172	0.801202	1.03464	1.09486	0.0684365	0.104986	0.124143	0.147166	0.142317	0.138722	0.15363			589.61	0.036502	0.15856	0.262543	0.414553	0.658885	0.895916	0.941226
589.81	0.105008	0.263383	0.386998	0.561912	0.801176	1.03507	1.09499	0.0683121	0.105051	0.124205	0.147165	0.141959	0.139087	0.153849			589.81	0.0366954	0.158332	0.262792	0.414747	0.659217	0.89598	0.94114
590.01	0.105042	0.263581	0.387395	0.562186	0.801036	1.03509	1.09495	0.0675684	0.10517	0.124015	0.147427	0.141785	0.139934	0.153314			590.01	0.0374733	0.158411	0.26338	0.414758	0.659251	0.895159	0.941633
590.21	0.104945	0.26318	0.387557	0.562192	0.800667	1.03552	1.0952	0.0675115	0.104768	0.124401	0.147228	0.142007	0.140075	0.153551			590.21	0.0374331	0.158412	0.263157	0.414964	0.65866	0.895442	0.941652
590.41	0.104976	0.263298	0.387437	0.562123	0.800419	1.03567	1.09533	0.0677302	0.105012	0.124508	0.147259	0.142159	0.139814	0.153674			590.41	0.0372462	0.158286	0.262928	0.414864	0.65826	0.895858	0.941652
590.61	0.10528	0.263099	0.387416	0.562266	0.800207	1.0356	1.09549	0.0674638	0.105345	0.124848	0.147334	0.142101	0.140007	0.153809			590.61	0.0378167	0.157753	0.262568	0.414932	0.658106	0.895593	0.941685
590.81	0.104946	0.263005	0.388016	0.562478	0.800019	1.03576	1.0958	0.0673658	0.105458	0.125166	0.146853	0.142263	0.140556	0.154003			590.81	0.0375801	0.157547	0.26285	0.415625	0.657756	0.895204	0.941795
591.01	0.105259	0.263231	0.388171	0.562678	0.799633	1.03589	1.09551	0.0672357	0.105388	0.124604	0.146703	0.142047	0.140357	0.15444			591.01	0.0380235	0.157843	0.263567	0.415975	0.657587	0.895528	0.941071
591.21	0.105354	0.263301	0.38882	0.5627	0.799515	1.03615	1.09594	0.0672693	0.105515	0.124626	0.146141	0.142029	0.140217	0.154339			591.21	0.038085	0.157787	0.264195	0.416559	0.657486	0.895935	0.941601
591.41	0.105399	0.263388	0.389384	0.563007	0.799051	1.03605	1.09634	0.0670819	0.105677	0.124561	0.146542	0.141557	0.140058	0.154556			591.41	0.0383176	0.157712	0.264823	0.416465	0.657494	0.895992	0.941782
591.61	0.105442	0.263194	0.389672	0.562889	0.799033	1.0361	1.09684	0.0673835	0.105761	0.124348	0.147013	0.141528	0.139928	0.154476			591.61	0.0380588	0.157433	0.265324	0.415876	0.657505	0.896168	0.942368
591.81	0.10528	0.263394	0.390117	0.562714	0.799233	1.0361	1.09697	0.0675825	0.105453	0.124387	0.14724	0.141325	0.139818	0.154463			591.81	0.0376975	0.157941	0.265729	0.415474	0.657908	0.896286	0.942511
592.01	0.105176	0.263264	0.390241	0.562449	0.799126	1.03654	1.09725	0.0671083	0.105334	0.124205	0.147424	0.141334	0.140187	0.154477			592.01	0.0380675	0.15793	0.266036	0.415024	0.657792	0.896351	0.942774
592.21	0.105066	0.263485	0.390529	0.562758	0.799734	1.03591	1.09757	0.0667917	0.105442	0.124215	0.147637	0.1414	0.140353	0.154429			592.21	0.0382745	0.158042	0.266313	0.415121	0.658334	0.895556	0.943141
592.41	0.10471	0.263652	0.390746	0.563469	0.799939	1.03605	1.09804	0.0669584	0.105793	0.124257	0.147771	0.141395	0.140393	0.154208			592.41	0.0377517	0.157859	0.266489	0.415698	0.658544	0.895657	0.943832
592.61	0.104648	0.263816	0.390713	0.563257	0.800909	1.03619	1.09829	0.0674313	0.106198	0.124244	0.147957	0.141347	0.140794	0.154288			592.61	0.0372167	0.157618	0.266468	0.4153	0.659562	0.895391	0.944001
592.81	0.104745	0.263908	0.390865	0.563604	0.801559	1.0368	1.09888	0.0674805	0.106414	0.124911	0.147733	0.14152	0.140955	0.154157			592.81	0.0372646	0.157495	0.265954	0.415871	0.660038	0.895844	0.944728
593.01	0.105266	0.264484	0.390683	0.563758	0.801847	1.03723	1.09889	0.0676434	0.106934	0.125287	0.147665	0.141483	0.141315	0.154293			593.01	0.0376225	0.15755	0.265395	0.416093	0.660364	0.895918	0.944594
593.21	0.105431	0.264615	0.390673	0.56427	0.801881	1.03743	1.09888	0.0676973	0.107272	0.125396	0.147633	0.141645	0.141735	0.153691			593.21	0.0377332	0.157343	0.265277	0.416637	0.660236	0.895692	0.945186
593.41	0.105302	0.265204	0.390643	0.564652	0.802316	1.03735	1.09965	0.0678066	0.107157	0.125534	0.147157	0.141461	0.142104	0.153367			593.41	0.0374953	0.158047	0.265108	0.417494	0.660855	0.895245	0.946279
593.61	0.105206	0.265357	0.390552	0.564774	0.802494	1.03773	1.09991	0.067826	0.106684	0.125375	0.147172	0.141409	0.141938	0.153195			593.61	0.0373803	0.158672	0.265177	0.417602	0.661085	0.895789	0.946715
593.81	0.104978	0.265268	0.390652	0.564811	0.802938	1.03803	1.09999	0.0674346	0.106677	0.125536	0.147182	0.141341	0.1422	0.153069			593.81	0.0375433	0.158591	0.265116	0.417628	0.661597	0.895828	0.94692
594.01	0.104774	0.265262	0.390383	0.565219	0.803456	1.0378	1.10018	0.0669685	0.106923	0.12594	0.147328	0.141313	0.142031	0.153246			594.01	0.0378059	0.158339	0.264442	0.417892	0.662142	0.895767	0.946936
594.21	0.105247	0.265343	0.390043	0.565192	0.803861	1.03775	1.10038	0.0671175	0.106813	0.126194	0.146925	0.142077	0.141749	0.153553			594.21	0.0381298	0.158529	0.263849	0.418267	0.661784	0.896005	0.946827
594.41	0.105437	0.265383	0.389859	0.565248	0.804042	1.03737	1.10058	0.0671128	0.107562	0.126409	0.147265	0.142446	0.141636	0.153835			594.41	0.0383247	0.15782	0.26345	0.417984	0.661596	0.895729	0.946742
594.61	0.105573	0.265389	0.390012	0.565132	0.80435	1.03722	1.10089	0.066838	0.108056	0.126821	0.147225	0.142533	0.141454	0.153969			594.61	0.0387355	0.157333	0.263192	0.417907	0.661817	0.895761	0.946921
594.81	0.105418	0.26569	0.39008	0.564899	0.804619	1.03747	1.10127	0.0670529	0.107633	0.126483	0.146991	0.142737	0.141175	0.153999			594.81	0.0383654	0.158057	0.263596	0.417909	0.661882	0.896297	0.947274
595.01	0.105199	0.265997	0.389829	0.56475	0.804863	1.03735	1.10098	0.066911	0.107814	0.125976	0.147666	0.142811	0.140733	0.15401			595.01	0.0382877	0.158184	0.263853	0.417084	0.662052	0.896617	0.946967
595.21	0.105011	0.266121	0.390213	0.564793	0.805148	1.03791	1.10132	0.066907	0.10817	0.126351	0.147678	0.142966	0.140563	0.153795			595.21	0.0381041	0.15795	0.263862	0.417116	0.662182	0.897346	0.947523
595.41	0.104643	0.266077	0.39061	0.565414	0.804867	1.0377	1.10163	0.0666835	0.108173	0.126468	0.148176	0.143053	0.140025	0.15421			595.41	0.0379594	0.157904	0.264141	0.417238	0.661814	0.897679	0.947418
595.61	0.104542	0.265776	0.390581	0.565174	0.804825	1.03777	1.10199	0.0668846	0.108013	0.126523	0.148404	0.142471	0.139689	0.154438			595.61	0.0376571	0.157763	0.264058	0.41677	0.662354	0.898078	0.94755
595.81	0.104656	0.266125	0.390898	0.56505	0.804866	1.0379	1.10233	0.0669724	0.107707	0.12657	0.148967	0.142184	0.139815	0.154998			595.81	0.0376839	0.158418	0.264328	0.416083	0.662682	0.898084	0.947329
596.01	0.104878	0.266144	0.391015	0.565246	0.804845	1.03796	1.10284	0.0673313	0.107417	0.12611	0.149273	0.142013	0.139942	0.155321			596.01	0.0375468	0.158727	0.264905	0.415973	0.662833	0.898021	0.947522
596.21	0.104706	0.26639	0.391195	0.565734	0.804797	1.03815	1.10308	0.0677642	0.107691	0.125749	0.149436	0.142026	0.140175	0.155647			596.21	0.036942	0.158699	0.265446	0.416298	0.662771	0.897977	0.947435
596.41	0.105115	0.266709	0.391376	0.565902	0.805041	1.03848	1.10347	0.0681904	0.107429	0.125847	0.149265	0.142011	0.140111	0.155983			596.41	0.0369241	0.15928	0.265529	0.416637	0.66303	0.898365	0.94749
596.61	0.105331	0.267144	0.391406	0.56583	0.805365	1.03877	1.10344	0.0688705	0.107451	0.126058	0.149493	0.141936	0.140231	0.156012			596.61	0.0364603	0.159694	0.265348	0.416337	0.663429	0.898537	0.947424
596.81	0.106006	0.267038	0.391371	0.566429	0.805127	1.03908	1.10383	0.0687873	0.107483	0.12649	0.14944	0.141795	0.140094	0.156325			596.81	0.0372185	0.159555	0.26488	0.416989	0.663332	0.898983	0.947504
597.01	0.106413	0.267489	0.391423	0.566857	0.804935	1.03948	1.10442	0.0691784	0.107999	0.12638	0.149466	0.141894	0.140601	0.156377			597.01	0.0372342	0.15949	0.265043	0.417392	0.663041	0.898877	0.948043
597.21	0.106501	0.267281	0.39153	0.567449	0.80492	1.03949	1.10484	0.0692584	0.10765	0.126535	0.149327	0.141703	0.140635	0.156276			597.21	0.0372422	0.159631	0.264994	0.418123	0.663217	0.898853	0.948566
597.41	0.106884	0.267286	0.392106	0.567536	0.804847	1.03948	1.10558	0.0694658	0.107519	0.12681	0.149192	0.141327	0.140352	0.15617			597.41	0.0374178	0.159767	0.265297	0.418345	0.66352	0.899129	0.949405
597.61	0.106978	0.26712	0.392526	0.567168	0.804788	1.03972	1.10566	0.0694822	0.107543	0.126909	0.149371	0.141382	0.139917	0.156002			597.61	0.0374955	0.159577	0.265617	0.417796	0.663406	0.899801	0.949655
597.81	0.107607	0.267267	0.392325	0.567545	0.805112	1.03959	1.10611	0.0692797	0.10778	0.12721	0.149985	0.140998	0.139584	0.155907			597.81	0.0383273	0.159487	0.265115	0.41756	0.664114	0.900009	0.950198
598.01	0.108093	0.26756	0.392534	0.567767	0.805181	1.0393	1.10608	0.0696051	0.107313	0.127366	0.149877	0.141297	0.139534	0.15616			598.01	0.0384876	0.160247	0.265168	0.41789	0.663884	0.899763	0.949925
598.21	0.1082	0.267739	0.392524	0.567546	0.805153	1.03916	1.10621	0.0697038	0.10757	0.127576	0.149752	0.142044	0.139541	0.155776			598.21	0.0384965	0.16017	0.264948	0.417794	0.663109	0.899614	0.950433
598.41	0.108154	0.267969	0.39301	0.567511	0.805102	1.03911	1.10654	0.0693911	0.108075	0.128019	0.149868	0.142318	0.13933	0.155741			598.41	0.0387629	0.159894	0.264992	0.417643	0.662785	0.89978	0.950799
598.61	0.107677	0.268141	0.393022	0.567271	0.805331	1.03903	1.1069	0.0695452	0.108061	0.128174	0.149474	0.142621	0.139327	0.155319			598.61	0.0381315	0.16008	0.264847	0.417796	0.66271	0.899702	0.951576
598.81	0.107314	0.267963	0.392896	0.567576	0.805782	1.03921	1.10697	0.069694	0.107635	0.128146	0.149643	0.142855	0.139649	0.155142			598.81	0.0376197	0.160328	0.26475	0.417933	0.662927	0.899557	0.951831
599.01	0.106805	0.267773	0.392918	0.567699	0.806037	1.03938	1.10696	0.069315	0.107553	0.12843	0.149705	0.142869	0.139869	0.154831			599.01	0.0374897	0.160221	0.264489	0.417994	0.663167	0.899506	0.952134
599.21	0.106575	0.267688	0.393426	0.568138	0.806352	1.03955	1.10741	0.0690377	0.107591	0.128869	0.149573	0.143177	0.139983	0.15462			599.21	0.037537	0.160097	0.264558	0.418565	0.663175	0.89957	0.952794
599.41	0.105766	0.267357	0.393585	0.568497	0.805994	1.0395	1.10755	0.0688213	0.107146	0.129099	0.149736	0.143313	0.139594	0.154996			599.41	0.0369447	0.160211	0.264487	0.418762	0.662681	0.899908	0.952556
599.61	0.105433	0.267302	0.393464	0.568262	0.806266	1.03965	1.10796	0.0686635	0.107192	0.129281	0.150005	0.142975	0.139725	0.154773			599.61	0.0367693	0.16011	0.264183	0.418257	0.663291	0.899929	0.95319
599.81	0.105164	0.267652	0.393674	0.568192	0.806562	1.0401	1.10789	0.068594	0.107054	0.129355	0.149849	0.143198	0.139832	0.155017			599.81	0.0365696	0.160598	0.264319	0.418343	0.663364	0.900273	0.952872
600.01	0.105142	0.267839	0.393841	0.568143	0.806805	1.04046	1.10772	0.0683687	0.107132	0.129463	0.149424	0.143073	0.140177	0.154859			600.01	0.0367731	0.160707	0.264378	0.418719	0.663732	0.900279	0.952861
600.21	0.104575	0.267934	0.393957	0.567877	0.8072	1.04085	1.10766	0.0678891	0.107468	0.129579	0.149257	0.143367	0.140326	0.154828			600.21	0.036686	0.160466	0.264378	0.41862	0.663834	0.900519	0.952831
600.41	0.104792	0.268117	0.393678	0.567797	0.807613	1.04103	1.1076	0.0675809	0.107155	0.129857	0.149357	0.14349	0.14009	0.154789			600.41	0.0372107	0.160961	0.263821	0.41844	0.664123	0.900941	0.952813
600.61	0.104563	0.268153	0.393581	0.567864	0.807603	1.04114	1.10757	0.067535	0.107547	0.130018	0.15002	0.143482	0.140538	0.154881			600.61	0.0370278	0.160606	0.263563	0.417844	0.664121	0.900601	0.952691
600.81	0.104935	0.267998	0.39334	0.568008	0.807576	1.0416	1.10784	0.0674083	0.107674	0.129642	0.149976	0.143369	0.140849	0.155162			600.81	0.0375272	0.160324	0.263698	0.418032	0.664207	0.900754	0.952678
601.01	0.105059	0.268089	0.393439	0.567795	0.807779	1.04203	1.10822	0.0675392	0.107728	0.129368	0.149965	0.143119	0.14068	0.155509			601.01	0.0375202	0.160361	0.264071	0.41783	0.66466	0.901351	0.952716
601.21	0.105296	0.268229	0.393329	0.567622	0.808121	1.04247	1.10858	0.0676135	0.107413	0.129343	0.150293	0.142756	0.140432	0.155981			601.21	0.0376826	0.160816	0.263985	0.417329	0.665365	0.902041	0.952602
601.41	0.10531	0.268715	0.39361	0.567064	0.807919	1.04271	1.10849	0.0683148	0.107258	0.129109	0.150326	0.14267	0.140099	0.155803			601.41	0.0369952	0.161457	0.264501	0.416738	0.665249	0.902607	0.952689
601.61	0.105805	0.269179	0.393821	0.567273	0.808176	1.04301	1.10863	0.0684186	0.107155	0.128637	0.150752	0.142418	0.13972	0.155955			601.61	0.0373864	0.162024	0.265185	0.416521	0.665759	0.903286	0.952671
601.81	0.106258	0.269582	0.39333	0.567467	0.808467	1.04382	1.1089	0.0688931	0.106994	0.128316	0.151056	0.14228	0.139438	0.156595			601.81	0.0373649	0.162588	0.265014	0.416412	0.666187	0.904383	0.952306
602.01	0.106326	0.269426	0.393576	0.567286	0.808591	1.04409	1.10877	0.0690921	0.10694	0.128029	0.15078	0.143201	0.139693	0.156972			602.01	0.0372343	0.162485	0.265548	0.416506	0.66539	0.904395	0.951796
602.21	0.106168	0.269653	0.393344	0.567656	0.808596	1.04431	1.10931	0.0692553	0.107642	0.128443	0.150382	0.143181	0.139295	0.156825			602.21	0.036913	0.16201	0.264902	0.417274	0.665415	0.905018	0.952483
602.41	0.106705	0.269731	0.393523	0.567989	0.808757	1.04414	1.10953	0.0694566	0.107796	0.128487	0.150326	0.143337	0.139319	0.157222			602.41	0.0372485	0.161935	0.265036	0.417664	0.665421	0.904825	0.952305
602.61	0.106496	0.269903	0.393564	0.568416	0.809403	1.04444	1.10979	0.0699184	0.107538	0.128673	0.150217	0.143476	0.139632	0.157271			602.61	0.0365778	0.162366	0.264892	0.418199	0.665927	0.904809	0.952519
602.81	0.106865	0.269687	0.393929	0.568922	0.809318	1.04475	1.10991	0.0701449	0.107379	0.128893	0.150508	0.143532	0.139993	0.157246			602.81	0.0367198	0.162308	0.265037	0.418414	0.665786	0.90476	0.952667
603.01	0.10712	0.269848	0.394184	0.56941	0.809772	1.04481	1.11054	0.0700053	0.107372	0.129127	0.150701	0.143575	0.139905	0.157049			603.01	0.037115	0.162477	0.265056	0.418709	0.666198	0.904909	0.953493
603.21	0.107022	0.269672	0.39453	0.569844	0.80946	1.04473	1.1109	0.0699161	0.10752	0.129322	0.150832	0.144085	0.139419	0.156999			603.21	0.0371058	0.162153	0.265208	0.419013	0.665375	0.90531	0.953903
603.41	0.107138	0.269474	0.394894	0.570139	0.809515	1.04504	1.1111	0.0697341	0.107591	0.129668	0.150618	0.144232	0.139271	0.156757			603.41	0.0374037	0.161882	0.265226	0.419521	0.665283	0.905774	0.954339
603.61	0.107008	0.269653	0.395412	0.570182	0.809585	1.04498	1.11145	0.0696657	0.108248	0.130276	0.150338	0.143884	0.139424	0.155962			603.61	0.0373422	0.161404	0.265135	0.419844	0.665701	0.905561	0.955483
603.81	0.106941	0.269881	0.395633	0.570628	0.809841	1.04488	1.11111	0.069675	0.108728	0.130476	0.149976	0.143773	0.139671	0.155754			603.81	0.0372661	0.161153	0.265156	0.420652	0.666068	0.905209	0.955355
604.01	0.1069	0.269928	0.395757	0.571449	0.810086	1.04438	1.11111	0.069312	0.109242	0.13083	0.149876	0.14372	0.140252	0.155085			604.01	0.0375878	0.160687	0.264927	0.421574	0.666366	0.904131	0.956026
604.21	0.10691	0.269457	0.395885	0.571884	0.810559	1.04415	1.11133	0.0688681	0.109287	0.130817	0.149854	0.143776	0.140078	0.154846			604.21	0.0380416	0.16017	0.265068	0.42203	0.666784	0.904073	0.956482
604.41	0.107127	0.26937	0.395894	0.571909	0.810568	1.04442	1.11122	0.0686292	0.109476	0.130813	0.150048	0.143834	0.140445	0.154692			604.41	0.0384981	0.159894	0.265081	0.421861	0.666735	0.903973	0.956532
604.61	0.106872	0.269045	0.395937	0.572134	0.810647	1.04424	1.11159	0.0684787	0.1099	0.130712	0.150084	0.143945	0.140843	0.154443			604.61	0.0383929	0.159145	0.265225	0.422051	0.666703	0.903393	0.957142
604.81	0.106892	0.269061	0.39546	0.572018	0.811251	1.0443	1.11169	0.068964	0.109669	0.130578	0.149761	0.143696	0.141035	0.154525			604.81	0.037928	0.159392	0.264882	0.422257	0.667555	0.90327	0.957166
605.01	0.106939	0.268783	0.395385	0.572001	0.811707	1.04415	1.11188	0.0693492	0.109271	0.130281	0.149574	0.143417	0.140717	0.155226			605.01	0.0375894	0.159512	0.265104	0.422427	0.66829	0.903436	0.95665
605.21	0.107211	0.269141	0.395183	0.571597	0.811989	1.04448	1.1118	0.0699577	0.10874	0.129779	0.149602	0.143635	0.140619	0.155408			605.21	0.0372533	0.1604	0.265404	0.421995	0.668354	0.903857	0.956396
605.41	0.107471	0.269612	0.395307	0.571507	0.812046	1.04492	1.11158	0.0704763	0.108304	0.129538	0.149275	0.143867	0.140424	0.155405			605.41	0.0369951	0.161308	0.265769	0.422232	0.668179	0.904498	0.956175
605.61	0.107775	0.269523	0.395424	0.571873	0.811922	1.04527	1.11203	0.0704042	0.107993	0.129203	0.149085	0.143891	0.140448	0.156062			605.61	0.0373707	0.161531	0.266221	0.422788	0.668031	0.904825	0.955966
605.81	0.10763	0.26956	0.395201	0.571819	0.812019	1.04579	1.11231	0.0708759	0.107957	0.128976	0.148837	0.144216	0.140594	0.156469			605.81	0.0367541	0.161603	0.266225	0.422982	0.667804	0.905198	0.955837
606.01	0.107666	0.269777	0.395392	0.571937	0.811878	1.04599	1.11246	0.0707797	0.107685	0.128616	0.148813	0.144461	0.14044	0.15668			606.01	0.0368859	0.162092	0.266776	0.423123	0.667416	0.905554	0.955784
606.21	0.107582	0.27012	0.395241	0.572036	0.811735	1.04613	1.11265	0.0710708	0.10766	0.128539	0.148469	0.144162	0.140416	0.156972			606.21	0.0365116	0.16246	0.266702	0.423567	0.667573	0.90571	0.95568
606.41	0.107636	0.270347	0.395603	0.571911	0.811786	1.04653	1.1123	0.0712215	0.107478	0.128222	0.149104	0.144448	0.140536	0.157495			606.41	0.0364146	0.162869	0.267381	0.422806	0.667338	0.905993	0.954801
606.61	0.107707	0.27092	0.39586	0.571806	0.81168	1.04737	1.11265	0.0716515	0.107247	0.128294	0.149374	0.144583	0.140841	0.157884			606.61	0.036056	0.163673	0.267566	0.422433	0.667097	0.906533	0.954765
606.81	0.108112	0.270901	0.395748	0.572341	0.811123	1.04775	1.11282	0.0720108	0.107494	0.128406	0.14972	0.144665	0.140663	0.157993			606.81	0.0361012	0.163407	0.267342	0.422621	0.666458	0.907086	0.954829
607.01	0.107931	0.270864	0.395724	0.572322	0.811465	1.04802	1.11353	0.0719424	0.107654	0.128242	0.150291	0.144731	0.140432	0.158067			607.01	0.0359883	0.163209	0.267482	0.422031	0.666734	0.907585	0.955458
607.21	0.107797	0.270754	0.395948	0.572103	0.811165	1.04799	1.11371	0.0718791	0.107603	0.128444	0.150627	0.145021	0.140202	0.158098			607.21	0.0359181	0.163152	0.267504	0.421476	0.666144	0.907792	0.955609
607.41	0.107904	0.270899	0.39658	0.572421	0.811505	1.04784	1.11374	0.071972	0.107729	0.128591	0.150648	0.144861	0.140421	0.157769			607.41	0.0359323	0.16317	0.267988	0.421773	0.666645	0.90742	0.95597
607.61	0.107206	0.271133	0.397047	0.572661	0.811464	1.04793	1.11413	0.0719789	0.108249	0.128996	0.150927	0.144782	0.140453	0.15745			607.61	0.0352266	0.162883	0.268051	0.421733	0.666682	0.907474	0.956683
607.81	0.107025	0.271215	0.397196	0.573032	0.811637	1.04822	1.11411	0.0721024	0.108632	0.12933	0.15108	0.144972	0.140798	0.15716			607.81	0.0349229	0.162583	0.267865	0.421952	0.666665	0.907418	0.956952
608.01	0.106806	0.270952	0.397841	0.573387	0.81191	1.04874	1.11416	0.0717599	0.108808	0.129776	0.151392	0.145185	0.140773	0.156902			608.01	0.0350457	0.162143	0.268065	0.421995	0.666726	0.907971	0.957263
608.21	0.106631	0.270484	0.398391	0.573371	0.812492	1.0489	1.11432	0.0713641	0.108706	0.130097	0.151519	0.145329	0.140833	0.156331			608.21	0.0352671	0.161778	0.268294	0.421852	0.667162	0.90807	0.957991
608.41	0.106676	0.270256	0.398675	0.573249	0.812517	1.04897	1.11434	0.071746	0.108896	0.130434	0.151426	0.145289	0.141219	0.155693			608.41	0.0349296	0.161361	0.268241	0.421823	0.667227	0.90775	0.958645
608.61	0.106627	0.26993	0.39889	0.57373	0.812776	1.04837	1.11487	0.072036	0.108763	0.130935	0.15138	0.145323	0.141119	0.155429			608.61	0.0345912	0.161167	0.267956	0.42235	0.667453	0.907252	0.959445
608.81	0.106932	0.269995	0.398859	0.573942	0.813082	1.04797	1.11502	0.0722834	0.108507	0.131629	0.151243	0.145219	0.140865	0.155506			608.81	0.0346483	0.161488	0.26723	0.422699	0.667863	0.907105	0.959516
609.01	0.107189	0.269947	0.399155	0.573878	0.812913	1.04811	1.11519	0.0722376	0.108497	0.131771	0.150892	0.145221	0.14042	0.155549			609.01	0.0349517	0.16145	0.267384	0.422987	0.667692	0.90769	0.959641
609.21	0.107592	0.270295	0.399417	0.573744	0.812852	1.04824	1.11507	0.0722036	0.108299	0.132295	0.150722	0.145275	0.140329	0.155272			609.21	0.0353883	0.161996	0.267122	0.423022	0.667577	0.907906	0.9598
609.41	0.107604	0.270494	0.39969	0.57397	0.812814	1.04839	1.11536	0.0720686	0.108087	0.132376	0.151076	0.145115	0.14052	0.155178			609.41	0.0355353	0.162408	0.267315	0.422894	0.667699	0.907867	0.96018
609.61	0.107692	0.270289	0.39982	0.573903	0.812523	1.04833	1.11593	0.0718194	0.107897	0.132206	0.150879	0.1449	0.141	0.155303			609.61	0.0358729	0.162392	0.267614	0.423025	0.667623	0.907325	0.960632
609.81	0.107462	0.270343	0.39992	0.573638	0.812835	1.04838	1.1162	0.0716178	0.10773	0.131975	0.150992	0.144964	0.141228	0.155579			609.81	0.0358442	0.162613	0.267945	0.422646	0.667871	0.907149	0.960622
610.01	0.107373	0.270626	0.399907	0.573641	0.812584	1.04857	1.11616	0.0712343	0.107495	0.131757	0.151315	0.144576	0.141242	0.156018			610.01	0.0361383	0.163131	0.26815	0.422326	0.668008	0.907329	0.960142
610.21	0.107446	0.270494	0.399693	0.57389	0.812478	1.04872	1.11613	0.0709603	0.107782	0.131568	0.15127	0.144492	0.141286	0.156442			610.21	0.0364859	0.162712	0.268125	0.42262	0.667986	0.907435	0.959686
610.41	0.107861	0.270766	0.39936	0.57393	0.81291	1.04918	1.11605	0.070921	0.107819	0.131532	0.151981	0.144474	0.141546	0.156855			610.41	0.0369402	0.162947	0.267828	0.421949	0.668436	0.907634	0.959194
610.61	0.108261	0.27089	0.399	0.574097	0.813118	1.04944	1.11658	0.0705715	0.107974	0.13115	0.152221	0.144535	0.141603	0.157186			610.61	0.0376895	0.162917	0.26785	0.421877	0.668583	0.907834	0.959389
610.81	0.108512	0.270724	0.398784	0.573874	0.813647	1.04963	1.11676	0.0704066	0.108292	0.130877	0.15231	0.144429	0.141017	0.157185			610.81	0.0381053	0.162432	0.267907	0.421564	0.669218	0.908614	0.959576
611.01	0.107987	0.270648	0.398758	0.573326	0.813839	1.04968	1.11701	0.0702413	0.108519	0.130531	0.152641	0.144733	0.14141	0.15741			611.01	0.0377457	0.16213	0.268227	0.420684	0.669106	0.908266	0.959603
611.21	0.108341	0.270997	0.398816	0.573209	0.814167	1.04926	1.11712	0.0699897	0.108818	0.130678	0.152741	0.145219	0.141431	0.157832			611.21	0.0383511	0.162179	0.268138	0.420468	0.668948	0.907833	0.959285
611.41	0.108063	0.271073	0.398688	0.573303	0.814675	1.0496	1.11744	0.069933	0.109167	0.130435	0.152445	0.145061	0.141596	0.157769			611.41	0.0381296	0.161906	0.268253	0.420858	0.669614	0.908	0.959675
611.61	0.107916	0.271255	0.398594	0.573315	0.814598	1.05039	1.11788	0.0697273	0.109482	0.130521	0.152516	0.145422	0.141745	0.157626			611.61	0.0381888	0.161773	0.268074	0.4208	0.669176	0.90865	0.960253
611.81	0.107933	0.271036	0.398357	0.573183	0.814695	1.05059	1.1179	0.0699967	0.109661	0.130479	0.152573	0.145494	0.141984	0.157713			611.81	0.0379359	0.161375	0.267878	0.420609	0.669201	0.908602	0.96019
612.01	0.107665	0.270991	0.398887	0.573276	0.81505	1.05061	1.11822	0.0699282	0.109989	0.130467	0.152779	0.145714	0.14186	0.157639			612.01	0.0377372	0.161002	0.26842	0.420497	0.669335	0.908754	0.960585
612.21	0.107919	0.271051	0.399061	0.573406	0.815237	1.05008	1.11854	0.0702239	0.109914	0.130287	0.152546	0.145912	0.141922	0.157509			612.21	0.0376946	0.161138	0.268774	0.42086	0.669326	0.908156	0.961028
612.41	0.108282	0.271117	0.399161	0.574042	0.815018	1.04994	1.11887	0.0708167	0.110208	0.130449	0.152305	0.146017	0.141844	0.157664			612.41	0.0374651	0.160909	0.268712	0.421737	0.669001	0.908098	0.961208
612.61	0.108321	0.271403	0.39945	0.57447	0.815134	1.04984	1.11949	0.0709261	0.11031	0.130383	0.15221	0.146059	0.141614	0.157754			612.61	0.0373946	0.161092	0.269066	0.42226	0.669075	0.908228	0.961735
612.81	0.108736	0.271818	0.399298	0.574768	0.814945	1.04972	1.11968	0.0705574	0.110555	0.130583	0.151873	0.146209	0.141466	0.15729			612.81	0.0381784	0.161263	0.268715	0.422895	0.668736	0.908256	0.962387
613.01	0.108897	0.272309	0.399582	0.57489	0.815009	1.04974	1.12	0.0708545	0.110454	0.130332	0.151879	0.146096	0.141282	0.157335			613.01	0.0380425	0.161855	0.269249	0.42301	0.668912	0.908454	0.962663
613.21	0.108986	0.27255	0.39976	0.575119	0.815015	1.04969	1.11994	0.0707587	0.110569	0.130711	0.152052	0.146169	0.141026	0.157272			613.21	0.038227	0.161981	0.26905	0.423067	0.668846	0.908663	0.962667
613.41	0.108732	0.27294	0.399801	0.575105	0.815225	1.04994	1.12048	0.0706032	0.110265	0.130746	0.15262	0.146222	0.140858	0.157276			613.41	0.0381286	0.162675	0.269056	0.422485	0.669003	0.909077	0.963204
613.61	0.108877	0.272975	0.399924	0.575436	0.815249	1.05002	1.12049	0.0703978	0.110088	0.130681	0.152216	0.146221	0.14054	0.157698			613.61	0.0384792	0.162887	0.269243	0.42322	0.669028	0.909481	0.962793
613.81	0.108301	0.273086	0.39986	0.575582	0.815425	1.04989	1.12047	0.0704948	0.110013	0.130784	0.15205	0.146062	0.140057	0.158122			613.81	0.0378058	0.163072	0.269077	0.423531	0.669364	0.909833	0.962349
614.01	0.108426	0.27352	0.400014	0.575992	0.815254	1.04999	1.12034	0.0705054	0.109896	0.130902	0.152086	0.145618	0.139855	0.158592			614.01	0.0379209	0.163624	0.269112	0.423905	0.669636	0.910133	0.961749
614.21	0.108475	0.273568	0.400526	0.576602	0.815402	1.0504	1.12035	0.0709105	0.109725	0.130626	0.151976	0.145566	0.139904	0.158611			614.21	0.0375642	0.163843	0.2699	0.424626	0.669835	0.910496	0.961738
614.41	0.108426	0.273944	0.400729	0.576398	0.815716	1.05038	1.12012	0.0709868	0.109756	0.130831	0.152144	0.145864	0.140067	0.158388			614.41	0.0374387	0.164188	0.269898	0.424253	0.669852	0.910315	0.961731
614.61	0.108491	0.274009	0.401099	0.576177	0.815932	1.05064	1.12019	0.070927	0.109394	0.130675	0.151948	0.145787	0.139439	0.158255			614.61	0.0375642	0.164616	0.270424	0.424229	0.670145	0.911203	0.961931
614.81	0.108703	0.27414	0.401065	0.576008	0.816033	1.05094	1.12019	0.0711647	0.109617	0.131109	0.15177	0.145572	0.139515	0.158459			614.81	0.0375387	0.164523	0.269956	0.424238	0.670461	0.911423	0.961729
615.01	0.10853	0.274213	0.401198	0.5762	0.816175	1.05059	1.11995	0.0710885	0.109588	0.131272	0.15148	0.146053	0.139878	0.158384			615.01	0.0374418	0.164626	0.269926	0.42472	0.670122	0.910708	0.961567
615.21	0.109081	0.274157	0.400805	0.575942	0.816432	1.05078	1.12007	0.0710109	0.109538	0.131734	0.151354	0.146185	0.13969	0.158233			615.21	0.0380698	0.164619	0.26907	0.424588	0.670247	0.911088	0.961835
615.41	0.108995	0.2738	0.400714	0.575834	0.816452	1.05102	1.12031	0.0710546	0.109495	0.132182	0.151029	0.145867	0.140162	0.15802			615.41	0.0379399	0.164305	0.268532	0.424805	0.670585	0.910857	0.962293
615.61	0.109325	0.273512	0.400712	0.575617	0.816317	1.05093	1.12075	0.0712342	0.109298	0.132677	0.15125	0.14607	0.140496	0.158083			615.61	0.0380908	0.164214	0.268036	0.424367	0.670247	0.910431	0.962668
615.81	0.109446	0.273066	0.400925	0.575363	0.816629	1.05104	1.12137	0.0713305	0.109236	0.132681	0.151735	0.146081	0.140739	0.157994			615.81	0.0381154	0.16383	0.268244	0.423627	0.670549	0.910301	0.963376
616.01	0.109436	0.273185	0.401673	0.575323	0.816786	1.0511	1.12169	0.0712822	0.109376	0.132577	0.151924	0.146576	0.14045	0.157924			616.01	0.0381535	0.163809	0.269096	0.423399	0.67021	0.910654	0.963762
616.21	0.109851	0.273068	0.401759	0.575609	0.816983	1.05109	1.12207	0.0716428	0.109043	0.131846	0.151611	0.147061	0.140539	0.158043			616.21	0.0382087	0.164025	0.269913	0.423999	0.669922	0.910547	0.96403
616.41	0.109723	0.27315	0.401701	0.575881	0.817222	1.05145	1.12215	0.0716415	0.109273	0.13167	0.151809	0.147377	0.140704	0.157889			616.41	0.0380815	0.163877	0.270031	0.424072	0.669845	0.910743	0.964262
616.61	0.10988	0.273121	0.401806	0.575736	0.817132	1.05155	1.12258	0.0715381	0.109412	0.131237	0.15195	0.147283	0.140755	0.157851			616.61	0.0383422	0.163709	0.270569	0.423786	0.669849	0.910791	0.964733
616.81	0.110137	0.273357	0.401621	0.576168	0.817523	1.05209	1.12279	0.0712533	0.10955	0.131162	0.152474	0.147721	0.140691	0.15739			616.81	0.0388834	0.163807	0.270459	0.423693	0.669802	0.911404	0.965402
617.01	0.110411	0.273829	0.40158	0.576274	0.818135	1.05263	1.12328	0.0715636	0.109473	0.131224	0.152782	0.147667	0.140397	0.157786			617.01	0.0388473	0.164356	0.270356	0.423492	0.670469	0.912231	0.965491
617.21	0.110313	0.27386	0.401229	0.576152	0.818277	1.05281	1.12336	0.0708107	0.109664	0.131348	0.15296	0.147324	0.139459	0.157685			617.21	0.0395024	0.164196	0.269881	0.423192	0.670953	0.913351	0.965676
617.41	0.110141	0.273956	0.40113	0.576342	0.818711	1.05322	1.12398	0.0710469	0.109356	0.131237	0.15346	0.146815	0.139477	0.157823			617.41	0.0390942	0.164601	0.269893	0.422882	0.671896	0.913741	0.966153
617.61	0.110102	0.273818	0.401361	0.576584	0.818896	1.05371	1.12379	0.0712422	0.109733	0.130822	0.153287	0.146979	0.139188	0.158526			617.61	0.0388599	0.164086	0.270538	0.423297	0.671917	0.914521	0.965264
617.81	0.109569	0.274107	0.401434	0.576756	0.819023	1.05394	1.12381	0.0716426	0.109823	0.130617	0.153029	0.146765	0.139464	0.15865			617.81	0.0379264	0.164284	0.270817	0.423727	0.672257	0.914474	0.965159
618.01	0.109455	0.274443	0.401616	0.576832	0.819175	1.05438	1.12392	0.0719991	0.109818	0.130741	0.153031	0.146471	0.139445	0.158802			618.01	0.0374561	0.164625	0.270875	0.423801	0.672704	0.914934	0.96512
618.21	0.109164	0.274471	0.401564	0.577024	0.819379	1.05469	1.12397	0.0723233	0.109934	0.130687	0.153308	0.14604	0.139624	0.158624			618.21	0.0368402	0.164537	0.270877	0.423716	0.673339	0.915064	0.965349
618.41	0.109225	0.274645	0.401102	0.576605	0.819686	1.05466	1.12399	0.071989	0.110222	0.131002	0.153298	0.145853	0.139527	0.158515			618.41	0.0372356	0.164423	0.2701	0.423307	0.673833	0.91513	0.965472
618.61	0.109116	0.274811	0.400768	0.576844	0.820123	1.05476	1.12439	0.0720833	0.110427	0.13125	0.152652	0.145224	0.139488	0.158849			618.61	0.0370328	0.164385	0.269518	0.424191	0.674899	0.915273	0.965536
618.81	0.109674	0.2749	0.400706	0.577305	0.820015	1.05468	1.12456	0.0717795	0.11064	0.131875	0.152248	0.145034	0.140037	0.158852			618.81	0.0378948	0.164261	0.268831	0.425056	0.674981	0.914646	0.965711
619.01	0.109605	0.274708	0.400515	0.577428	0.819883	1.05442	1.12427	0.0715663	0.110605	0.132339	0.152019	0.144991	0.140085	0.158774			619.01	0.0380384	0.164103	0.268175	0.425409	0.674892	0.914334	0.965498
619.21	0.10956	0.274441	0.400462	0.577118	0.819302	1.05469	1.12468	0.0714733	0.111098	0.13307	0.152386	0.144723	0.140349	0.15883			619.21	0.038087	0.163343	0.267393	0.424731	0.674579	0.914343	0.965847
619.41	0.109466	0.274228	0.400582	0.577032	0.819086	1.05432	1.12477	0.071176	0.111342	0.133547	0.152577	0.144538	0.141255	0.158798			619.41	0.0382897	0.162886	0.267035	0.424454	0.674549	0.913062	0.96597
619.61	0.109297	0.274192	0.400946	0.576942	0.819157	1.05395	1.12495	0.0714099	0.111573	0.133566	0.152936	0.144742	0.141305	0.158716			619.61	0.0378874	0.162619	0.26738	0.424006	0.674414	0.91265	0.966231
619.81	0.10911	0.274444	0.401417	0.577468	0.819295	1.0541	1.12498	0.0712734	0.111603	0.133165	0.153282	0.1449	0.141079	0.158322			619.81	0.0378371	0.162841	0.268252	0.424187	0.674395	0.913018	0.966661
620.01	0.109179	0.274538	0.401707	0.57778	0.819187	1.05365	1.12485	0.0712465	0.111931	0.132783	0.153336	0.145286	0.140846	0.158177			620.01	0.0379329	0.162607	0.268924	0.424445	0.673901	0.912802	0.966676
620.21	0.108968	0.274754	0.401671	0.577847	0.81936	1.0537	1.125	0.0713645	0.112051	0.132874	0.153453	0.145589	0.141053	0.157866			620.21	0.0376037	0.162704	0.268797	0.424394	0.673771	0.912649	0.967135
620.41	0.108499	0.274804	0.402097	0.578241	0.819649	1.05388	1.12482	0.0712564	0.112538	0.133411	0.154205	0.145728	0.14112	0.157776			620.41	0.0372423	0.162266	0.268687	0.424036	0.67392	0.91276	0.967042
620.61	0.10854	0.274916	0.402274	0.578697	0.819632	1.05402	1.12525	0.0712629	0.11291	0.133512	0.15435	0.145541	0.141084	0.157705			620.61	0.0372774	0.162006	0.268762	0.424347	0.674091	0.912937	0.96754
620.81	0.108859	0.275289	0.402643	0.579008	0.819921	1.0544	1.12553	0.0711369	0.11288	0.133691	0.154884	0.146095	0.141028	0.157504			620.81	0.0377224	0.162409	0.268952	0.424124	0.673827	0.913374	0.968028
621.01	0.109161	0.275404	0.402877	0.578734	0.81993	1.05411	1.12581	0.071233	0.112901	0.134128	0.155054	0.146092	0.140787	0.15782			621.01	0.0379277	0.162504	0.268749	0.423681	0.673838	0.913325	0.967993
621.21	0.108665	0.27523	0.402872	0.579079	0.820011	1.05381	1.12595	0.0708886	0.112781	0.134109	0.155461	0.145858	0.140629	0.157731			621.21	0.0377766	0.162449	0.268763	0.423618	0.674153	0.913177	0.968223
621.41	0.10853	0.275396	0.403592	0.579335	0.820439	1.05404	1.12659	0.0716009	0.112511	0.134391	0.15529	0.145977	0.141066	0.157511			621.41	0.0369289	0.162885	0.269201	0.424045	0.674461	0.912969	0.969076
621.61	0.108425	0.275472	0.404222	0.579465	0.82052	1.0543	1.12639	0.0716559	0.112233	0.134334	0.155176	0.146411	0.140984	0.157874			621.61	0.036769	0.163239	0.269888	0.424289	0.674109	0.913312	0.968519
621.81	0.108324	0.275742	0.40411	0.579469	0.820582	1.05446	1.12686	0.0721395	0.111768	0.134156	0.155155	0.146301	0.14086	0.157964			621.81	0.036184	0.163974	0.269954	0.424314	0.674281	0.9136	0.968896
622.01	0.108393	0.276326	0.403694	0.579001	0.820809	1.05427	1.1275	0.0725683	0.111601	0.134044	0.154943	0.14641	0.140536	0.157886			622.01	0.0358251	0.164726	0.26965	0.424058	0.674399	0.913738	0.969616
622.21	0.108517	0.276382	0.403283	0.578915	0.820972	1.05439	1.12771	0.072379	0.111358	0.133629	0.15487	0.14659	0.140636	0.158279			622.21	0.0361377	0.165024	0.269654	0.424045	0.674382	0.913754	0.969431
622.41	0.108491	0.276662	0.403247	0.578848	0.820983	1.05455	1.12797	0.0722781	0.111341	0.133375	0.154598	0.146958	0.140486	0.158268			622.41	0.0362125	0.165321	0.269871	0.424251	0.674025	0.914066	0.969701
622.61	0.108518	0.276911	0.403429	0.579228	0.821075	1.05474	1.12838	0.0726034	0.111207	0.133495	0.154331	0.147117	0.140667	0.158344			622.61	0.0359145	0.165704	0.269935	0.424897	0.673958	0.914069	0.970033
622.81	0.109235	0.276711	0.403147	0.579403	0.820883	1.05547	1.12849	0.0723498	0.110599	0.133686	0.154484	0.147514	0.140946	0.158357			622.81	0.0368854	0.166112	0.26946	0.424919	0.673368	0.914526	0.970134
623.01	0.109221	0.27666	0.402731	0.579118	0.820678	1.05592	1.12851	0.0722596	0.110686	0.133777	0.154918	0.147508	0.140623	0.158663			623.01	0.036961	0.165974	0.268954	0.4242	0.67317	0.915296	0.969846
623.21	0.108932	0.276883	0.4028	0.57903	0.820508	1.05626	1.12859	0.0720198	0.110759	0.133448	0.155063	0.147535	0.140883	0.158602			623.21	0.0369122	0.166124	0.269352	0.423967	0.672972	0.915379	0.969987
623.41	0.109143	0.27692	0.402746	0.578929	0.820918	1.05672	1.12827	0.0719854	0.110977	0.133073	0.155109	0.147796	0.141258	0.158543			623.41	0.0371577	0.165944	0.269673	0.423819	0.673122	0.915462	0.969723
623.61	0.109378	0.277105	0.403124	0.579204	0.821183	1.05678	1.12805	0.0721032	0.11101	0.132893	0.155219	0.147869	0.140877	0.158524			623.61	0.0372746	0.166095	0.270231	0.423985	0.673314	0.915903	0.969531
623.81	0.109714	0.277197	0.403391	0.579502	0.821656	1.05757	1.12833	0.0720687	0.111107	0.132627	0.155608	0.147993	0.140857	0.158762			623.81	0.0376452	0.16609	0.270763	0.423893	0.673663	0.916711	0.969566
624.01	0.11003	0.276625	0.403767	0.579634	0.821832	1.0577	1.12855	0.0720071	0.111406	0.132856	0.155897	0.147994	0.140731	0.159046			624.01	0.0380232	0.165219	0.270912	0.423736	0.673839	0.916966	0.969502
624.21	0.11001	0.276942	0.403968	0.579399	0.8225	1.05799	1.12862	0.0717399	0.111431	0.133097	0.155992	0.147858	0.140906	0.159191			624.21	0.03827	0.165511	0.27087	0.423407	0.674642	0.917087	0.969432
624.41	0.110017	0.276507	0.404578	0.580138	0.822749	1.05841	1.12889	0.0712765	0.111704	0.133202	0.155833	0.14776	0.141323	0.159329			624.41	0.0387409	0.164803	0.271376	0.424304	0.674989	0.917089	0.969564
624.61	0.110171	0.276561	0.404741	0.580473	0.822795	1.05866	1.12948	0.0711463	0.112049	0.133238	0.155975	0.147698	0.141146	0.159334			624.61	0.0390247	0.164512	0.271503	0.424497	0.675096	0.917511	0.970147
624.81	0.110631	0.276755	0.405373	0.580773	0.823112	1.05863	1.12933	0.0711961	0.111909	0.1334	0.155992	0.147893	0.141434	0.159624			624.81	0.0394351	0.164846	0.271973	0.424781	0.675219	0.917191	0.96971
625.01	0.110825	0.276431	0.405498	0.58097	0.823504	1.05852	1.12951	0.0708822	0.112263	0.133615	0.155972	0.147768	0.141641	0.159644			625.01	0.0399425	0.164167	0.271883	0.424998	0.675736	0.91688	0.96987
625.21	0.11083	0.276228	0.405705	0.581545	0.82397	1.05802	1.1299	0.0709057	0.112098	0.1341	0.155873	0.147943	0.1416	0.159706			625.21	0.0399243	0.16413	0.271604	0.425672	0.676027	0.916419	0.970196
625.41	0.11105	0.276193	0.40632	0.581702	0.824133	1.05796	1.13061	0.0713548	0.112024	0.134308	0.15518	0.147986	0.141187	0.159615			625.41	0.0396955	0.164169	0.272012	0.426522	0.676146	0.916771	0.970995
625.61	0.111279	0.276072	0.406136	0.581905	0.824266	1.05823	1.13051	0.0715363	0.11192	0.134255	0.155352	0.148065	0.141065	0.159903			625.61	0.0397424	0.164152	0.271881	0.426553	0.676202	0.917161	0.970603
625.81	0.11105	0.276037	0.405934	0.581679	0.82437	1.05789	1.13114	0.0723317	0.112078	0.134404	0.155457	0.148246	0.140972	0.160121			625.81	0.0387178	0.163959	0.27153	0.426222	0.676124	0.916916	0.971019
626.01	0.110978	0.276332	0.405778	0.581408	0.824476	1.0575	1.13136	0.0723494	0.11201	0.134481	0.15516	0.148644	0.140611	0.160142			626.01	0.038629	0.164322	0.271297	0.426248	0.675832	0.916887	0.971216
626.21	0.110908	0.27614	0.406117	0.581366	0.824479	1.05754	1.13162	0.0722217	0.112208	0.134658	0.15532	0.148941	0.140893	0.160604			626.21	0.0386858	0.163932	0.27146	0.426046	0.675538	0.916647	0.971016
626.41	0.11063	0.276498	0.40609	0.5816	0.824217	1.05763	1.13185	0.0724179	0.112349	0.134799	0.155199	0.149284	0.141024	0.160483			626.41	0.0382119	0.164149	0.271291	0.426402	0.674933	0.916602	0.971366
626.61	0.110993	0.276308	0.40622	0.58138	0.824301	1.05764	1.13174	0.0730434	0.111881	0.135087	0.155163	0.149313	0.141283	0.16057			626.61	0.0379494	0.164427	0.271133	0.426217	0.674988	0.916357	0.971173
626.81	0.111152	0.276096	0.406008	0.581114	0.824021	1.05811	1.13181	0.0732108	0.112121	0.135294	0.154917	0.149313	0.141133	0.160446			626.81	0.0379412	0.163975	0.270715	0.426197	0.674708	0.916978	0.971361
627.01	0.11132	0.276415	0.405942	0.581049	0.824129	1.05832	1.13177	0.0734951	0.112527	0.135038	0.154857	0.149112	0.141184	0.16058			627.01	0.0378253	0.163888	0.270904	0.426192	0.675017	0.917138	0.971191
627.21	0.110978	0.276706	0.405685	0.581115	0.824315	1.05809	1.13171	0.0735974	0.112567	0.134869	0.154335	0.149065	0.141583	0.160277			627.21	0.0373805	0.16414	0.270817	0.42678	0.675249	0.916506	0.971435
627.41	0.111243	0.276712	0.405717	0.580978	0.8244	1.05849	1.13189	0.0738166	0.112865	0.135056	0.154371	0.149068	0.141321	0.160052			627.41	0.0374263	0.163846	0.270661	0.426607	0.675332	0.917168	0.971835
627.61	0.11118	0.276491	0.405676	0.581155	0.824362	1.05821	1.13198	0.0736053	0.11254	0.135289	0.154266	0.149227	0.141361	0.160199			627.61	0.0375749	0.163951	0.270387	0.426889	0.675135	0.91685	0.971778
627.81	0.111053	0.276848	0.406158	0.581008	0.824538	1.05858	1.13232	0.0735426	0.112574	0.135203	0.154278	0.149335	0.141331	0.160184			627.81	0.0375104	0.164274	0.270955	0.42673	0.675203	0.917253	0.972136
628.01	0.111102	0.276785	0.406382	0.58076	0.824484	1.05861	1.13248	0.0732316	0.112205	0.135134	0.154063	0.149344	0.141215	0.159783			628.01	0.0378706	0.16458	0.271248	0.426697	0.675141	0.917393	0.972696
628.21	0.110922	0.277584	0.406273	0.580433	0.824333	1.05874	1.13259	0.0724915	0.111968	0.134847	0.15372	0.149111	0.141504	0.159329			628.21	0.0384308	0.165617	0.271426	0.426713	0.675223	0.917241	0.973265
628.41	0.110481	0.277746	0.406334	0.580551	0.824339	1.05921	1.13288	0.0721184	0.11216	0.134562	0.153924	0.149214	0.141488	0.158708			628.41	0.0383625	0.165585	0.271772	0.426627	0.675125	0.917725	0.974175
628.61	0.110052	0.278024	0.406079	0.580756	0.824497	1.05903	1.13323	0.0722117	0.112109	0.134223	0.154382	0.149066	0.140915	0.158367			628.61	0.0378403	0.165915	0.271856	0.426374	0.675432	0.918119	0.974864
628.81	0.110396	0.278122	0.4063	0.581044	0.824452	1.0586	1.1328	0.0720331	0.112217	0.134069	0.154295	0.149165	0.141049	0.158315			628.81	0.0383624	0.165905	0.272232	0.426748	0.675287	0.917556	0.974484
629.01	0.110323	0.278081	0.406071	0.581363	0.824339	1.05837	1.13317	0.0720951	0.112765	0.134342	0.154657	0.149394	0.141003	0.157873			629.01	0.038228	0.165316	0.271729	0.426706	0.674946	0.917363	0.975302
629.21	0.110054	0.27807	0.40614	0.581696	0.824339	1.05852	1.13325	0.072661	0.11246	0.134825	0.154972	0.14913	0.140877	0.157546			629.21	0.0373931	0.16561	0.271315	0.426725	0.675209	0.91764	0.975702
629.41	0.109601	0.278355	0.406047	0.582	0.824314	1.05895	1.13351	0.0727464	0.112481	0.134647	0.155117	0.148842	0.140801	0.15719			629.41	0.0368549	0.165874	0.2714	0.426883	0.675472	0.91815	0.976316
629.61	0.10928	0.278754	0.40579	0.582149	0.824584	1.05916	1.13327	0.0728178	0.112496	0.134849	0.155688	0.1488	0.140942	0.157159			629.61	0.0364617	0.166257	0.27094	0.426461	0.675783	0.91822	0.976114
629.81	0.108719	0.278584	0.406285	0.58208	0.824774	1.05895	1.13373	0.0729362	0.112731	0.13507	0.156245	0.148778	0.141108	0.157304			629.81	0.0357826	0.165853	0.271215	0.425835	0.675995	0.91784	0.976429
630.01	0.108666	0.278591	0.406365	0.582277	0.824535	1.05934	1.13364	0.0725955	0.112668	0.135083	0.156513	0.148816	0.14079	0.157406			630.01	0.0360709	0.165922	0.271282	0.425764	0.675719	0.918545	0.97623
630.21	0.108812	0.278394	0.406396	0.582419	0.824732	1.05948	1.13359	0.0729646	0.112742	0.13482	0.156398	0.148444	0.141315	0.157726			630.21	0.0358474	0.165652	0.271576	0.426021	0.676289	0.91816	0.975862
630.41	0.108821	0.278708	0.406027	0.582545	0.824553	1.0598	1.13343	0.0731746	0.112773	0.134411	0.156253	0.148352	0.141409	0.157568			630.41	0.0356465	0.165935	0.271616	0.426291	0.676201	0.918394	0.97586
630.61	0.10943	0.278322	0.406126	0.582574	0.824494	1.06014	1.13321	0.0733701	0.112582	0.133825	0.15636	0.147959	0.141986	0.157851			630.61	0.0360598	0.16574	0.272301	0.426214	0.676535	0.91815	0.975358
630.81	0.109488	0.278154	0.406132	0.583207	0.82422	1.06042	1.13361	0.0736957	0.113057	0.133871	0.156203	0.147902	0.141945	0.157977			630.81	0.0357922	0.165097	0.272261	0.427004	0.676318	0.918478	0.975634
631.01	0.110138	0.278721	0.405876	0.584017	0.824395	1.06038	1.13383	0.0736458	0.113251	0.133665	0.156165	0.14834	0.142299	0.158198			631.01	0.0364918	0.165469	0.272211	0.427852	0.676055	0.918079	0.975634
631.21	0.110445	0.278859	0.405537	0.584382	0.82447	1.06042	1.13395	0.0738719	0.113285	0.133715	0.155857	0.147851	0.142173	0.158408			631.21	0.0365729	0.165574	0.271822	0.428526	0.676619	0.918243	0.975545
631.41	0.110813	0.278818	0.405709	0.584619	0.824545	1.06086	1.1341	0.0737562	0.113603	0.133523	0.155699	0.148043	0.141734	0.158428			631.41	0.0370567	0.165215	0.272186	0.42892	0.676502	0.919122	0.97567
631.61	0.111527	0.278741	0.406112	0.584707	0.824587	1.06051	1.13414	0.073381	0.113624	0.13343	0.155268	0.148275	0.141906	0.158667			631.61	0.038146	0.165118	0.272682	0.42944	0.676312	0.918609	0.975476
631.81	0.111841	0.279494	0.406576	0.584812	0.82464	1.06069	1.13454	0.073132	0.113711	0.133066	0.15529	0.148216	0.141754	0.15873			631.81	0.0387095	0.165784	0.273509	0.429521	0.676423	0.918937	0.975815
632.01	0.112129	0.278997	0.406667	0.584697	0.824825	1.06049	1.13472	0.0726871	0.113738	0.132902	0.15557	0.148382	0.142045	0.158712			632.01	0.0394421	0.165259	0.273765	0.429127	0.676443	0.91845	0.976009
632.21	0.112091	0.279346	0.406821	0.584768	0.824726	1.06057	1.13463	0.0725619	0.114181	0.132638	0.155471	0.148401	0.141882	0.158924			632.21	0.0395294	0.165165	0.274183	0.429298	0.676325	0.918688	0.975704
632.41	0.112007	0.279082	0.406999	0.584758	0.825375	1.06051	1.1351	0.0725388	0.114307	0.132461	0.155977	0.148593	0.141559	0.15901			632.41	0.0394681	0.164776	0.274539	0.428781	0.676782	0.918952	0.976086
632.61	0.111979	0.278699	0.406983	0.585216	0.825389	1.06053	1.13532	0.0724695	0.114204	0.132471	0.155747	0.14866	0.141393	0.159421			632.61	0.0395096	0.164495	0.274512	0.429469	0.676729	0.919141	0.975897
632.81	0.112245	0.278494	0.407211	0.585373	0.82571	1.06051	1.13534	0.0726599	0.114404	0.132448	0.155753	0.14892	0.141673	0.159531			632.81	0.0395852	0.164091	0.274763	0.429621	0.67679	0.918832	0.975811
633.01	0.111935	0.278854	0.407549	0.585499	0.826076	1.06084	1.13573	0.0730726	0.114046	0.132514	0.155937	0.148633	0.141694	0.159838			633.01	0.038862	0.164807	0.275035	0.429562	0.677444	0.919149	0.97589
633.21	0.111968	0.278623	0.407786	0.58537	0.826832	1.06132	1.13592	0.073292	0.113785	0.132474	0.155926	0.148364	0.14165	0.160178			633.21	0.038676	0.164838	0.275311	0.429444	0.678468	0.919671	0.975738
633.41	0.111605	0.278786	0.407753	0.585216	0.827176	1.06154	1.13624	0.0729607	0.113762	0.13253	0.15631	0.148817	0.141305	0.160647			633.41	0.0386445	0.165024	0.275223	0.428906	0.678359	0.920239	0.975595
633.61	0.11115	0.278473	0.4078	0.58511	0.8278	1.06154	1.13661	0.0730959	0.113794	0.13281	0.156589	0.148775	0.141064	0.161012			633.61	0.038054	0.164679	0.27499	0.428521	0.679026	0.920475	0.975603
633.81	0.111018	0.27792	0.408466	0.58528	0.828302	1.06203	1.13678	0.0732594	0.113639	0.13315	0.156563	0.148949	0.140732	0.161213			633.81	0.0377588	0.164281	0.275316	0.428717	0.679354	0.921297	0.975566
634.01	0.110858	0.277948	0.408315	0.584958	0.828266	1.06262	1.13685	0.0731946	0.113058	0.133392	0.156462	0.148532	0.140588	0.160993			634.01	0.0376633	0.16489	0.274923	0.428496	0.679733	0.922033	0.975861
634.21	0.110889	0.278124	0.408225	0.584646	0.828824	1.063	1.13711	0.0732225	0.112353	0.133376	0.15626	0.148346	0.140571	0.161072			634.21	0.0376667	0.165771	0.274849	0.428386	0.680479	0.922432	0.976043
634.41	0.11066	0.278371	0.408241	0.584693	0.828414	1.06321	1.13742	0.0728691	0.112282	0.133479	0.156514	0.148435	0.140615	0.161349			634.41	0.0377906	0.166089	0.274762	0.428179	0.679978	0.922594	0.97607
634.61	0.110853	0.278068	0.408136	0.584872	0.828488	1.06339	1.13758	0.0726965	0.111984	0.134064	0.156545	0.148399	0.140786	0.16142			634.61	0.038156	0.166084	0.274071	0.428327	0.680089	0.922602	0.97616
634.81	0.110886	0.27806	0.408454	0.585144	0.828684	1.06317	1.13824	0.0725254	0.112241	0.134676	0.156397	0.148735	0.140351	0.16156			634.81	0.0383603	0.165819	0.273778	0.428748	0.679949	0.922821	0.976679
635.01	0.110891	0.278346	0.408467	0.585196	0.82908	1.06336	1.1384	0.0723247	0.112351	0.134958	0.156376	0.148705	0.140624	0.161634			635.01	0.0385667	0.165995	0.273509	0.42882	0.680375	0.92274	0.976768
635.21	0.111091	0.278325	0.408447	0.585122	0.829253	1.06345	1.13869	0.0727717	0.112418	0.135299	0.156213	0.148144	0.140427	0.161912			635.21	0.0383194	0.165907	0.273149	0.42891	0.681109	0.923023	0.976778
635.41	0.111574	0.278326	0.408638	0.585128	0.829546	1.06321	1.13917	0.0724413	0.112759	0.135664	0.15631	0.148765	0.140371	0.161372			635.41	0.0391331	0.165567	0.272974	0.428818	0.680782	0.922843	0.977798
635.61	0.11182	0.27846	0.40904	0.585583	0.829312	1.06308	1.13967	0.0719604	0.112522	0.135768	0.156225	0.148914	0.14078	0.16116			635.61	0.0398594	0.165938	0.273272	0.429358	0.680398	0.922302	0.978509
635.81	0.111626	0.278925	0.408658	0.586335	0.829288	1.06307	1.14021	0.0721243	0.112739	0.136082	0.156659	0.149169	0.140963	0.161159			635.81	0.0395021	0.166186	0.272576	0.429675	0.680119	0.922111	0.979056
636.01	0.111681	0.278794	0.4087	0.586436	0.829557	1.06316	1.14008	0.072506	0.112917	0.136304	0.156919	0.149352	0.141219	0.160739			636.01	0.039175	0.165877	0.272396	0.429518	0.680205	0.921937	0.979341
636.21	0.111687	0.279315	0.408688	0.586492	0.829305	1.06321	1.13988	0.0728263	0.112826	0.13601	0.157022	0.149585	0.141178	0.160734			636.21	0.0388604	0.166489	0.272678	0.429469	0.67972	0.92203	0.979147
636.41	0.111568	0.279441	0.408586	0.586778	0.82934	1.06329	1.14031	0.0730574	0.112709	0.136008	0.157292	0.149955	0.141335	0.161015			636.41	0.038511	0.166733	0.272579	0.429487	0.679385	0.921954	0.979292
636.61	0.111627	0.279429	0.408165	0.587086	0.828961	1.06361	1.14017	0.0732963	0.11267	0.135532	0.156941	0.150163	0.141669	0.1609			636.61	0.0383307	0.166758	0.272632	0.430145	0.678798	0.921942	0.97927
636.81	0.11174	0.279661	0.408426	0.587415	0.829203	1.06385	1.14034	0.0739496	0.112572	0.135398	0.156917	0.150103	0.141836	0.161351			636.81	0.0377899	0.167089	0.273028	0.430498	0.679101	0.922012	0.978985
637.01	0.111727	0.279883	0.408832	0.58753	0.829227	1.06382	1.14033	0.0745399	0.112673	0.13526	0.15712	0.150126	0.142163	0.161834			637.01	0.0371867	0.167209	0.273571	0.430409	0.679102	0.921657	0.978496
637.21	0.111675	0.280188	0.4088	0.587409	0.82979	1.06397	1.14053	0.0748062	0.11276	0.135141	0.15721	0.150137	0.142457	0.161705			637.21	0.0368687	0.167428	0.273659	0.4302	0.679653	0.921512	0.978829
637.41	0.110911	0.280544	0.408969	0.587339	0.829801	1.06412	1.14051	0.0746239	0.113109	0.134978	0.157463	0.150306	0.142586	0.161699			637.41	0.0362872	0.167435	0.273991	0.429877	0.679496	0.921532	0.978813
637.61	0.110517	0.280918	0.409084	0.587502	0.830097	1.06415	1.14061	0.0748955	0.113523	0.134891	0.157142	0.150422	0.14247	0.161271			637.61	0.0356215	0.167395	0.274192	0.43036	0.679675	0.921683	0.979344
637.81	0.110804	0.281321	0.409719	0.587448	0.830055	1.06474	1.14024	0.0750662	0.113298	0.134694	0.157008	0.150515	0.142642	0.161314			637.81	0.035738	0.168023	0.275025	0.43044	0.67954	0.922096	0.978925
638.01	0.111023	0.281625	0.410055	0.587087	0.830028	1.06494	1.14044	0.0746288	0.113194	0.134387	0.157355	0.149972	0.142801	0.161113			638.01	0.0363947	0.168431	0.275668	0.429731	0.680056	0.922143	0.979332
638.21	0.111189	0.281894	0.410271	0.586923	0.830182	1.06503	1.13992	0.0746145	0.113421	0.13416	0.157302	0.150401	0.142638	0.161138			638.21	0.0365747	0.168472	0.276111	0.429621	0.679782	0.922392	0.978779
638.41	0.111414	0.281982	0.4104	0.586498	0.830126	1.06474	1.13966	0.0744328	0.113588	0.134238	0.157262	0.150201	0.142507	0.161452			638.41	0.0369809	0.168394	0.276161	0.429236	0.679924	0.922231	0.978211
638.61	0.111878	0.281699	0.410695	0.586155	0.830567	1.06466	1.13994	0.074113	0.114	0.134505	0.157184	0.149958	0.142566	0.160864			638.61	0.0377646	0.167699	0.276191	0.428972	0.680609	0.922098	0.979071
638.81	0.111986	0.281728	0.411427	0.58569	0.830868	1.06486	1.1406	0.0738672	0.114174	0.134638	0.157328	0.150099	0.1424	0.160609			638.81	0.0381192	0.167555	0.276789	0.428363	0.680769	0.922463	0.979988
639.01	0.112097	0.281879	0.411378	0.585511	0.831008	1.06496	1.14054	0.0739674	0.114161	0.135223	0.157633	0.149846	0.142431	0.160138			639.01	0.0381295	0.167718	0.276155	0.427878	0.681162	0.922533	0.980406
639.21	0.112222	0.281814	0.411603	0.585384	0.830829	1.06474	1.14085	0.0737935	0.114374	0.135659	0.157995	0.150051	0.14178	0.159665			639.21	0.0384288	0.16744	0.275945	0.427389	0.680778	0.922957	0.981184
639.41	0.112479	0.281446	0.411629	0.585603	0.831013	1.06477	1.14124	0.0732337	0.114371	0.135804	0.158182	0.150184	0.141542	0.159271			639.41	0.0392453	0.167075	0.275825	0.427421	0.680828	0.923227	0.981968
639.61	0.111966	0.281688	0.41169	0.585909	0.830921	1.06474	1.14174	0.0730216	0.114043	0.135524	0.158011	0.150085	0.141532	0.159178			639.61	0.0389446	0.167646	0.276166	0.427899	0.680836	0.923213	0.982559
639.81	0.112553	0.281521	0.411306	0.58599	0.830744	1.06457	1.14209	0.0734286	0.114471	0.136217	0.158431	0.150072	0.140907	0.159104			639.81	0.0391239	0.16705	0.275089	0.427559	0.680672	0.923664	0.982985
640.01	0.112822	0.281568	0.411174	0.585505	0.830967	1.06434	1.1421	0.0735965	0.114195	0.136076	0.158294	0.150033	0.140812	0.159094			640.01	0.0392252	0.167373	0.275099	0.427211	0.680935	0.923527	0.983002
640.21	0.113231	0.28143	0.410717	0.585806	0.83053	1.064	1.14209	0.0736563	0.114033	0.136141	0.158679	0.150177	0.140619	0.159052			640.21	0.039575	0.167397	0.274576	0.427127	0.680353	0.923384	0.98304
640.41	0.113466	0.281153	0.410557	0.586252	0.830442	1.06433	1.14212	0.0738544	0.113864	0.136404	0.158522	0.150623	0.140208	0.159003			640.41	0.0396119	0.16729	0.274153	0.427731	0.679819	0.924123	0.983113
640.61	0.113595	0.280965	0.410542	0.586321	0.830535	1.0642	1.14264	0.0738601	0.113741	0.136219	0.158259	0.150452	0.140147	0.158867			640.61	0.0397348	0.167225	0.274323	0.428062	0.680083	0.924054	0.983777
640.81	0.113714	0.281099	0.410932	0.58666	0.831045	1.06401	1.1429	0.0742803	0.113543	0.13634	0.158014	0.150236	0.14011	0.159301			640.81	0.0394341	0.167556	0.274592	0.428646	0.680809	0.9239	0.9836
641.01	0.113537	0.280855	0.410875	0.586565	0.831344	1.06369	1.14358	0.0740989	0.113467	0.136664	0.157926	0.150399	0.140128	0.159354			641.01	0.0394382	0.167387	0.274212	0.428639	0.680946	0.923559	0.984229
641.21	0.113315	0.280662	0.410711	0.586541	0.831353	1.06365	1.14385	0.0738132	0.113701	0.136505	0.157934	0.150437	0.140236	0.159615			641.21	0.0395017	0.16696	0.274206	0.428608	0.680916	0.923416	0.984235
641.41	0.112881	0.280555	0.410773	0.586958	0.83127	1.06359	1.14394	0.0735514	0.114323	0.136423	0.157725	0.151096	0.140366	0.159881			641.41	0.0393294	0.166232	0.27435	0.429234	0.680174	0.92322	0.984054
641.61	0.112845	0.280493	0.410783	0.587408	0.831058	1.06357	1.14414	0.0733517	0.114376	0.13637	0.157514	0.151502	0.140394	0.160093			641.61	0.0394937	0.166117	0.274413	0.429894	0.679556	0.923181	0.984048
641.81	0.113203	0.280434	0.411215	0.58795	0.831098	1.06382	1.14379	0.0735698	0.113834	0.136095	0.157585	0.151357	0.140525	0.160432			641.81	0.0396335	0.166601	0.27512	0.430365	0.679742	0.923291	0.983362
642.01	0.113414	0.280203	0.411365	0.588224	0.83118	1.06404	1.1442	0.0735741	0.113945	0.136151	0.157338	0.151248	0.140546	0.160415			642.01	0.0398403	0.166258	0.275214	0.430886	0.679932	0.923498	0.98378
642.21	0.113581	0.280612	0.411132	0.588088	0.831139	1.06409	1.14421	0.0739213	0.113952	0.136177	0.156909	0.151196	0.140847	0.160424			642.21	0.0396599	0.16666	0.274955	0.431179	0.679943	0.923245	0.983789
642.41	0.113521	0.280673	0.411272	0.5882	0.831492	1.06395	1.14472	0.0738957	0.113754	0.13615	0.157116	0.150784	0.140955	0.160206			642.41	0.0396251	0.166919	0.275122	0.431084	0.680708	0.922999	0.984517
642.61	0.113512	0.280956	0.411746	0.588375	0.831742	1.06414	1.14491	0.0739107	0.114118	0.135957	0.157218	0.150355	0.141139	0.160017			642.61	0.0396014	0.166839	0.275789	0.431157	0.681387	0.923002	0.984889
642.81	0.112988	0.281328	0.411847	0.588473	0.831577	1.06467	1.14494	0.0738242	0.11408	0.136156	0.157641	0.150551	0.141279	0.159666			642.81	0.0391637	0.167248	0.275691	0.430832	0.681026	0.923387	0.985279
643.01	0.11271	0.281619	0.411548	0.588762	0.831747	1.06491	1.14471	0.0739449	0.114025	0.136208	0.157637	0.150278	0.141689	0.159516			643.01	0.0387654	0.167594	0.27534	0.431125	0.681469	0.923218	0.985193
643.21	0.112336	0.281844	0.411409	0.588648	0.831774	1.06544	1.14514	0.0740152	0.113962	0.136355	0.157776	0.150214	0.141277	0.159493			643.21	0.0383206	0.167882	0.275054	0.430872	0.68156	0.924163	0.985649
643.41	0.112259	0.282104	0.411221	0.588543	0.831678	1.06586	1.1455	0.0743574	0.114275	0.13594	0.157891	0.149779	0.141628	0.159879			643.41	0.0379017	0.167829	0.275281	0.430652	0.681899	0.92423	0.985625
643.61	0.112108	0.28265	0.411021	0.588901	0.831916	1.06589	1.14588	0.0743669	0.114375	0.136034	0.157681	0.149686	0.141622	0.15979			643.61	0.0377416	0.168275	0.274987	0.431221	0.68223	0.924265	0.986089
643.81	0.112363	0.282442	0.41102	0.588687	0.831904	1.06573	1.14596	0.0743233	0.11481	0.13626	0.157959	0.149817	0.141051	0.159618			643.81	0.0380394	0.167632	0.274759	0.430728	0.682087	0.924678	0.986338
644.01	0.112241	0.282796	0.410994	0.588426	0.831931	1.06598	1.14605	0.0747936	0.114675	0.136388	0.157907	0.149654	0.141311	0.1597			644.01	0.037447	0.168121	0.274606	0.43052	0.682276	0.924669	0.986351
644.21	0.112521	0.282772	0.411191	0.588419	0.831442	1.06656	1.14594	0.0749069	0.114749	0.136678	0.158286	0.149734	0.141383	0.159246			644.21	0.0376139	0.168023	0.274513	0.430133	0.681708	0.925172	0.986693
644.41	0.112394	0.282925	0.41168	0.588065	0.831442	1.06674	1.14564	0.0749217	0.114599	0.136685	0.158223	0.149786	0.141392	0.159378			644.41	0.0374719	0.168325	0.274995	0.429842	0.681656	0.925346	0.98626
644.61	0.11207	0.283182	0.412113	0.587969	0.831444	1.06661	1.14595	0.0751113	0.114461	0.136872	0.15834	0.149407	0.14133	0.159829			644.61	0.0369586	0.16872	0.275242	0.429629	0.682036	0.925278	0.98612
644.81	0.112099	0.283008	0.412426	0.588105	0.831642	1.06695	1.14579	0.0749209	0.114454	0.136972	0.158285	0.149114	0.141236	0.160278			644.81	0.0371782	0.168555	0.275454	0.42982	0.682528	0.925712	0.985509
645.01	0.112038	0.282618	0.41248	0.587844	0.831297	1.06712	1.14636	0.0746813	0.114703	0.137295	0.158502	0.149304	0.141034	0.160801			645.01	0.0373567	0.167915	0.275184	0.429342	0.681992	0.926085	0.985555
645.21	0.11182	0.282569	0.412551	0.587929	0.830849	1.06725	1.14616	0.0745553	0.115308	0.137221	0.158733	0.14988	0.141275	0.161041			645.21	0.037265	0.16726	0.275331	0.429196	0.680969	0.925976	0.985118
645.41	0.111475	0.282602	0.41281	0.588297	0.830782	1.06748	1.14627	0.0742688	0.115423	0.137555	0.158273	0.150155	0.14135	0.161265			645.41	0.0372067	0.167179	0.275254	0.430024	0.680628	0.926128	0.985004
645.61	0.111654	0.28231	0.412935	0.588915	0.83079	1.06726	1.14626	0.0742039	0.114855	0.137581	0.158258	0.15005	0.140992	0.16144			645.61	0.03745	0.167455	0.275354	0.430657	0.68074	0.926271	0.984815
645.81	0.112037	0.282268	0.413419	0.589409	0.831132	1.06748	1.14657	0.0742431	0.114692	0.137551	0.158226	0.149824	0.140908	0.161504			645.81	0.0377934	0.167577	0.275869	0.431182	0.681308	0.92657	0.985064
646.01	0.11209	0.281965	0.41317	0.589138	0.831425	1.06739	1.14739	0.0738682	0.114723	0.137857	0.158172	0.14993	0.141337	0.16153			646.01	0.0382214	0.167242	0.275313	0.430966	0.681495	0.926055	0.985862
646.21	0.112043	0.282085	0.413003	0.589194	0.83164	1.06734	1.14739	0.0736989	0.114911	0.138004	0.158387	0.149526	0.141645	0.161431			646.21	0.0383445	0.167175	0.274999	0.430806	0.682114	0.9257	0.985956
646.41	0.111862	0.282048	0.413102	0.589491	0.832334	1.06733	1.14752	0.0738469	0.115183	0.13797	0.158617	0.149493	0.141923	0.161393			646.41	0.0380156	0.166865	0.275132	0.430873	0.682841	0.925407	0.986131
646.61	0.111785	0.282446	0.413159	0.589216	0.832397	1.06767	1.14718	0.07396	0.11539	0.137655	0.15884	0.149297	0.142153	0.161781			646.61	0.0378249	0.167056	0.275505	0.430376	0.6831	0.92552	0.985394
646.81	0.111928	0.282797	0.412968	0.58945	0.832765	1.06807	1.14755	0.073744	0.115232	0.137683	0.158851	0.1497	0.142048	0.161494			646.81	0.038184	0.167565	0.275285	0.430598	0.683065	0.926023	0.986057
647.01	0.112278	0.282999	0.412775	0.589446	0.833441	1.06821	1.14763	0.0736738	0.115429	0.137618	0.158425	0.149947	0.141802	0.161333			647.01	0.0386046	0.16757	0.275157	0.431021	0.683494	0.926412	0.986297
647.21	0.112489	0.28333	0.412945	0.589519	0.834009	1.0686	1.14819	0.073694	0.116027	0.13749	0.158692	0.150109	0.14134	0.16109			647.21	0.0387951	0.167304	0.275455	0.430827	0.6839	0.927259	0.987101
647.41	0.112349	0.283289	0.413061	0.58978	0.834144	1.06857	1.14819	0.0738729	0.1163	0.137381	0.15864	0.150223	0.14131	0.161481			647.41	0.0384758	0.166989	0.27568	0.43114	0.683921	0.927261	0.986706
647.61	0.11255	0.283465	0.413451	0.590613	0.834585	1.06836	1.14832	0.0737906	0.116477	0.137299	0.158378	0.151155	0.141118	0.161436			647.61	0.0387591	0.166988	0.276152	0.432234	0.68343	0.927246	0.98688
647.81	0.112523	0.283445	0.413657	0.590629	0.834901	1.06839	1.14842	0.0740451	0.116858	0.136973	0.158526	0.151833	0.14097	0.161404			647.81	0.0384783	0.166587	0.276684	0.432103	0.683068	0.927425	0.987011
648.01	0.112727	0.283588	0.413797	0.590983	0.834697	1.06881	1.14881	0.0746589	0.116589	0.137103	0.158275	0.152189	0.141354	0.161417			648.01	0.0380685	0.166999	0.276694	0.432708	0.682508	0.927456	0.987389
648.21	0.113063	0.283677	0.414118	0.591109	0.834477	1.06904	1.14875	0.074736	0.116341	0.137034	0.158326	0.152469	0.141824	0.161368			648.21	0.0383267	0.167336	0.277084	0.432783	0.682008	0.92722	0.987378
648.41	0.113034	0.283666	0.41429	0.591548	0.834548	1.06931	1.14847	0.0751774	0.11609	0.136766	0.158347	0.152452	0.141604	0.161293			648.41	0.0378563	0.167575	0.277524	0.4332	0.682096	0.927702	0.987179
648.61	0.112845	0.283545	0.414197	0.592101	0.834455	1.06931	1.149	0.0751226	0.116274	0.136983	0.158424	0.152222	0.141386	0.161358			648.61	0.0377222	0.167271	0.277214	0.433677	0.682233	0.927924	0.987642
648.81	0.1129	0.283156	0.413946	0.592434	0.834379	1.06961	1.14943	0.0751695	0.116468	0.136965	0.158695	0.152188	0.141206	0.160779			648.81	0.0377304	0.166688	0.27698	0.433739	0.682191	0.928407	0.988647
649.01	0.112836	0.283158	0.413839	0.592623	0.833796	1.0693	1.14985	0.0753788	0.116499	0.137152	0.15881	0.15242	0.141118	0.160463			649.01	0.0374573	0.166659	0.276687	0.433813	0.681376	0.928181	0.989392
649.21	0.112497	0.283248	0.413602	0.592795	0.833502	1.0689	1.15005	0.0753448	0.116369	0.137364	0.158403	0.15254	0.141133	0.160263			649.21	0.0371526	0.166879	0.276238	0.434392	0.680963	0.927763	0.989785
649.41	0.11258	0.282884	0.413769	0.592987	0.833274	1.06854	1.15027	0.0751663	0.116425	0.137278	0.158416	0.152429	0.141124	0.160327			649.41	0.0374141	0.166459	0.276491	0.434571	0.680845	0.92742	0.989945
649.61	0.113079	0.282653	0.413765	0.592938	0.833277	1.06805	1.15056	0.0750551	0.115784	0.137368	0.159177	0.152297	0.140824	0.160078			649.61	0.0380241	0.16687	0.276397	0.433761	0.68098	0.927228	0.990483
649.81	0.113347	0.282553	0.413606	0.592405	0.833419	1.06802	1.15098	0.0745756	0.115592	0.13804	0.159344	0.152314	0.141109	0.160095			649.81	0.0387712	0.166961	0.275566	0.433061	0.681105	0.926909	0.990888
650.01	0.113386	0.28243	0.413253	0.592089	0.833509	1.06795	1.15125	0.0745027	0.115472	0.138784	0.159726	0.152099	0.141498	0.160103			650.01	0.0388836	0.166957	0.274469	0.432363	0.68141	0.92645	0.991152
650.21	0.113632	0.282522	0.413114	0.592055	0.833701	1.06819	1.15138	0.0747158	0.115821	0.139211	0.160003	0.151396	0.141583	0.160249			650.21	0.038916	0.166701	0.273902	0.432052	0.682305	0.926608	0.991132
650.41	0.113778	0.28274	0.412937	0.591785	0.833971	1.06841	1.15171	0.0749207	0.115619	0.139411	0.160307	0.151139	0.141312	0.160587			650.41	0.0388569	0.167121	0.273526	0.431478	0.682832	0.927097	0.991121
650.61	0.114045	0.282776	0.413204	0.591938	0.833921	1.06896	1.15179	0.0747208	0.115338	0.13941	0.160344	0.151043	0.141208	0.160628			650.61	0.0393245	0.167438	0.273795	0.431594	0.682878	0.927747	0.991159
650.81	0.114278	0.28283	0.413045	0.591834	0.834618	1.06895	1.15216	0.0741794	0.115446	0.139557	0.160066	0.151192	0.140644	0.160714			650.81	0.0400989	0.167384	0.273488	0.431768	0.683427	0.928302	0.991446
651.01	0.114048	0.282709	0.413235	0.59199	0.835127	1.06904	1.15195	0.0737097	0.115814	0.139602	0.160372	0.151508	0.140865	0.160612			651.01	0.0403379	0.166895	0.273634	0.431618	0.68362	0.928175	0.991342
651.21	0.114001	0.282955	0.413715	0.592027	0.835788	1.06968	1.15162	0.073972	0.115904	0.139519	0.160615	0.151885	0.140612	0.160817			651.21	0.0400289	0.167051	0.274197	0.431412	0.683903	0.929066	0.990805
651.41	0.113831	0.283098	0.413813	0.592227	0.835902	1.06985	1.15126	0.0742459	0.115785	0.139457	0.160296	0.152355	0.140641	0.161644			651.41	0.0395855	0.167313	0.274356	0.431931	0.683547	0.929206	0.98962
651.61	0.113844	0.283496	0.413998	0.592641	0.835875	1.06994	1.15121	0.0742988	0.115864	0.138828	0.159675	0.15311	0.140835	0.161643			651.61	0.0395456	0.167632	0.27517	0.432967	0.682765	0.929108	0.989571
651.81	0.113657	0.283654	0.414183	0.592865	0.836197	1.07023	1.15146	0.0744012	0.115656	0.138566	0.159441	0.15358	0.14068	0.161599			651.81	0.039256	0.167997	0.275616	0.433423	0.682617	0.929555	0.989864
652.01	0.113557	0.283992	0.414321	0.592925	0.835951	1.07035	1.15136	0.0745933	0.115168	0.138539	0.159477	0.153758	0.141198	0.161378			652.01	0.0389634	0.168824	0.275781	0.433448	0.682193	0.929149	0.989983
652.21	0.113377	0.284178	0.414414	0.593	0.835915	1.071	1.15114	0.0747651	0.115051	0.138455	0.159319	0.153577	0.14172	0.161413			652.21	0.0386121	0.169127	0.275959	0.433681	0.682338	0.929279	0.989723
652.41	0.113063	0.284447	0.414665	0.593431	0.836148	1.07149	1.15105	0.0749831	0.115156	0.138272	0.158975	0.153236	0.141394	0.160985			652.41	0.0380796	0.169291	0.276393	0.434457	0.682912	0.930096	0.990068
652.61	0.112374	0.284282	0.414722	0.593573	0.836171	1.07129	1.15145	0.0748722	0.115603	0.137852	0.159222	0.152948	0.141196	0.160959			652.61	0.0375015	0.168679	0.27687	0.434351	0.683223	0.930093	0.990491
652.81	0.112294	0.284255	0.414822	0.593448	0.836014	1.07134	1.15138	0.0751017	0.1156	0.137596	0.159605	0.152853	0.141101	0.160772			652.81	0.0371921	0.168655	0.277227	0.433842	0.683161	0.930244	0.990606
653.01	0.112303	0.284597	0.414968	0.593527	0.835943	1.07111	1.15126	0.0750359	0.11561	0.137299	0.159189	0.1524	0.141208	0.160723			653.01	0.0372669	0.168987	0.27767	0.434337	0.683544	0.929904	0.990537
653.21	0.112567	0.284931	0.41514	0.593178	0.835924	1.07113	1.15136	0.0750148	0.115839	0.137106	0.159119	0.15233	0.141452	0.160801			653.21	0.0375525	0.169092	0.278034	0.434059	0.683594	0.929682	0.990563
653.41	0.113055	0.285151	0.415235	0.593272	0.836106	1.07132	1.15131	0.0749379	0.11631	0.137213	0.159511	0.152133	0.14167	0.160657			653.41	0.0381172	0.168841	0.278021	0.43376	0.683973	0.929649	0.990657
653.61	0.113335	0.285242	0.415148	0.592908	0.836332	1.07134	1.15134	0.0754085	0.11607	0.137657	0.160056	0.151942	0.141777	0.161072			653.61	0.0379265	0.169172	0.277491	0.432852	0.68439	0.929564	0.990268
653.81	0.113805	0.285477	0.415124	0.593006	0.836705	1.07147	1.15187	0.0754079	0.116302	0.138027	0.160264	0.151891	0.141916	0.161222			653.81	0.0383969	0.169175	0.277097	0.432742	0.684814	0.929558	0.990653
654.01	0.114133	0.28578	0.41567	0.59315	0.83694	1.07144	1.15195	0.0757397	0.116919	0.138056	0.160626	0.151471	0.14188	0.161302			654.01	0.0383933	0.168861	0.277615	0.432523	0.685469	0.929558	0.990649
654.21	0.114283	0.285869	0.415486	0.593446	0.837129	1.0711	1.15218	0.0757783	0.117085	0.138152	0.161024	0.151287	0.141816	0.161573			654.21	0.0385045	0.168784	0.277335	0.432422	0.685842	0.929287	0.990604
654.41	0.114239	0.285997	0.41554	0.593522	0.837431	1.07098	1.15255	0.0757922	0.117062	0.138167	0.161405	0.151189	0.141494	0.161388			654.41	0.0384466	0.168935	0.277373	0.432116	0.686242	0.929489	0.991165
654.61	0.114757	0.285573	0.415623	0.594114	0.837498	1.07073	1.15275	0.0757124	0.117242	0.138313	0.161647	0.151446	0.141823	0.161281			654.61	0.0390445	0.168332	0.27731	0.432467	0.686051	0.928909	0.99147
654.81	0.114869	0.28558	0.415628	0.594014	0.837826	1.07047	1.15314	0.0754976	0.117142	0.138433	0.162128	0.151471	0.14143	0.161164			654.81	0.0393714	0.168437	0.277196	0.431886	0.686355	0.929044	0.991979
655.01	0.115002	0.285762	0.416158	0.594365	0.837977	1.07059	1.15298	0.0753636	0.11725	0.138688	0.162528	0.151882	0.141423	0.160977			655.01	0.039638	0.168512	0.27747	0.431837	0.686094	0.929163	0.992003
655.21	0.11552	0.28619	0.416418	0.594463	0.837942	1.07084	1.15276	0.0755759	0.117553	0.138984	0.162682	0.152325	0.140865	0.161217			655.21	0.039944	0.168637	0.277434	0.431781	0.685618	0.929978	0.991546
655.41	0.115262	0.286328	0.416376	0.594835	0.837566	1.07065	1.15334	0.0755922	0.117141	0.139187	0.162805	0.152846	0.140915	0.161137			655.41	0.0396701	0.169187	0.277189	0.43203	0.68472	0.929735	0.992202
655.61	0.115294	0.286288	0.416535	0.59481	0.837156	1.07091	1.15386	0.0754528	0.11683	0.139059	0.162779	0.153239	0.140799	0.160919			655.61	0.0398412	0.169458	0.277476	0.432031	0.683916	0.930109	0.992939
655.81	0.11521	0.286473	0.416859	0.594609	0.836957	1.07099	1.15463	0.0752088	0.116521	0.138833	0.162892	0.15371	0.140636	0.16129			655.81	0.0400016	0.169952	0.278026	0.431717	0.683247	0.930359	0.993343
656.01	0.114848	0.287044	0.416475	0.594356	0.836784	1.07116	1.15478	0.0751858	0.116264	0.138923	0.163011	0.153709	0.141136	0.161321			656.01	0.0396627	0.170781	0.277552	0.431345	0.683075	0.930019	0.99346
656.21	0.114366	0.286875	0.416857	0.594515	0.836679	1.0716	1.15552	0.0751164	0.116092	0.138676	0.162296	0.153581	0.140927	0.161519			656.21	0.0392497	0.170783	0.278181	0.432219	0.683098	0.930673	0.994002
656.41	0.114179	0.286974	0.417106	0.594762	0.836851	1.07198	1.1555	0.0751162	0.116367	0.138152	0.161958	0.153469	0.140359	0.161553			656.41	0.0390633	0.170607	0.278954	0.432804	0.683382	0.931621	0.993948
656.61	0.114126	0.286753	0.417059	0.594608	0.836749	1.07218	1.1557	0.0751719	0.116402	0.137701	0.161671	0.153535	0.140086	0.16181			656.61	0.038954	0.170352	0.279358	0.432937	0.683214	0.93209	0.993892
656.81	0.114222	0.286863	0.417045	0.594486	0.836721	1.07236	1.1557	0.0752764	0.116224	0.137786	0.161141	0.153335	0.140239	0.162025			656.81	0.0389456	0.170639	0.279259	0.433344	0.683386	0.932117	0.993675
657.01	0.114426	0.286985	0.416778	0.594144	0.836779	1.07277	1.15604	0.0755988	0.116369	0.137749	0.160853	0.153302	0.140377	0.161562			657.01	0.0388269	0.170616	0.279029	0.433291	0.683477	0.932393	0.99448
657.21	0.114651	0.287461	0.416652	0.593894	0.836669	1.07323	1.15633	0.0757627	0.116754	0.137913	0.161051	0.153318	0.141116	0.16157			657.21	0.0388879	0.170708	0.278738	0.432843	0.683351	0.932116	0.994763
657.41	0.114719	0.287502	0.416386	0.594176	0.836531	1.07332	1.15602	0.0756803	0.117227	0.13803	0.160786	0.153489	0.141182	0.161268			657.41	0.0390389	0.170276	0.278356	0.43339	0.683042	0.932141	0.994751
657.61	0.114484	0.2874	0.416648	0.593833	0.836736	1.07345	1.15589	0.0759212	0.117218	0.138134	0.160818	0.153397	0.141071	0.16157			657.61	0.038563	0.170182	0.278514	0.433015	0.683339	0.93238	0.994319
657.81	0.114712	0.287708	0.416966	0.593896	0.836907	1.07355	1.15577	0.0755798	0.117195	0.137749	0.160725	0.153294	0.14117	0.161269			657.81	0.0391317	0.170513	0.279217	0.43317	0.683612	0.932383	0.994499
658.01	0.114806	0.287913	0.417421	0.593891	0.83711	1.07345	1.15531	0.0758708	0.117428	0.137783	0.160389	0.153113	0.141254	0.161406			658.01	0.0389353	0.170485	0.279637	0.433502	0.683997	0.932199	0.993902
658.21	0.114753	0.287739	0.417719	0.594284	0.837626	1.07349	1.15528	0.0758537	0.117787	0.137629	0.160394	0.152972	0.141185	0.161409			658.21	0.0388996	0.169951	0.28009	0.43389	0.684654	0.932306	0.993871
658.41	0.115241	0.287926	0.418155	0.594403	0.838039	1.07363	1.15546	0.0759526	0.117715	0.137688	0.160303	0.152694	0.140895	0.161263			658.41	0.0392883	0.170211	0.280467	0.434099	0.685345	0.932731	0.994196
658.61	0.115615	0.287465	0.418562	0.594571	0.838387	1.07333	1.15543	0.0762299	0.117913	0.137849	0.160679	0.152669	0.140843	0.161202			658.61	0.0393855	0.169552	0.280713	0.433891	0.685718	0.932484	0.994227
658.81	0.115609	0.287426	0.419047	0.594399	0.83846	1.07328	1.15543	0.0764601	0.117813	0.137981	0.160782	0.152309	0.140637	0.16109			658.81	0.0391487	0.169613	0.281066	0.433617	0.686151	0.932639	0.994342
659.01	0.115737	0.287392	0.419375	0.594297	0.838985	1.07346	1.15527	0.0767026	0.118279	0.138384	0.160761	0.152514	0.140913	0.161224			659.01	0.0390341	0.169113	0.280991	0.433536	0.686471	0.932542	0.994045
659.21	0.115906	0.287454	0.419463	0.594524	0.838974	1.07363	1.15531	0.0764164	0.118154	0.138315	0.16119	0.152682	0.140883	0.161354			659.21	0.0394895	0.1693	0.281148	0.433334	0.686292	0.932743	0.993955
659.41	0.115861	0.287253	0.419495	0.594822	0.8389	1.0739	1.1558	0.0764385	0.117409	0.138352	0.161147	0.152864	0.141115	0.161799			659.41	0.0394228	0.169844	0.281143	0.433675	0.686037	0.932785	0.993996
659.61	0.116012	0.287334	0.419637	0.594872	0.839091	1.07408	1.15606	0.0764111	0.117222	0.138204	0.160962	0.152837	0.141045	0.162348			659.61	0.0396012	0.170113	0.281433	0.43391	0.686254	0.93304	0.993712
659.81	0.115851	0.287553	0.419347	0.594744	0.839046	1.07394	1.15677	0.0764071	0.116848	0.138194	0.160601	0.153175	0.140787	0.162738			659.81	0.0394438	0.170706	0.281153	0.434143	0.685872	0.93315	0.994035
660.01	0.115349	0.287589	0.419289	0.59493	0.839738	1.07414	1.15685	0.0766442	0.116707	0.138899	0.160489	0.15309	0.14077	0.162821			660.01	0.0387048	0.170882	0.28039	0.434441	0.686649	0.933365	0.994029
660.21	0.115539	0.287342	0.419465	0.595194	0.839988	1.07393	1.15728	0.0768247	0.116385	0.139103	0.16037	0.153174	0.140366	0.16308			660.21	0.0387138	0.170957	0.280362	0.434825	0.686814	0.933563	0.994201
660.41	0.115696	0.287623	0.419171	0.595313	0.840182	1.07386	1.15708	0.0771049	0.116302	0.139082	0.16034	0.153329	0.140152	0.163596			660.41	0.0385911	0.171321	0.280089	0.434973	0.686853	0.933706	0.993487
660.61	0.115825	0.287563	0.418983	0.595198	0.839901	1.0736	1.15734	0.0772566	0.115923	0.138911	0.16062	0.153471	0.140165	0.163564			660.61	0.0385682	0.17164	0.280072	0.434578	0.68643	0.933432	0.993779
660.81	0.115399	0.287626	0.418562	0.594865	0.840017	1.07351	1.15766	0.0778437	0.115594	0.138877	0.160728	0.153815	0.140387	0.163197			660.81	0.0375553	0.172031	0.279685	0.434137	0.686202	0.933122	0.99446
661.01	0.115657	0.287761	0.418442	0.594812	0.840005	1.07363	1.15807	0.0775744	0.115621	0.1389	0.161345	0.153749	0.140575	0.162377			661.01	0.0380822	0.17214	0.279542	0.433467	0.686256	0.933058	0.99569
661.21	0.115305	0.288027	0.418559	0.59508	0.839773	1.07347	1.15838	0.0770094	0.115467	0.138971	0.161358	0.153775	0.140766	0.162227			661.21	0.0382952	0.172561	0.279588	0.433722	0.685998	0.9327	0.996154
661.41	0.115442	0.2878	0.41826	0.595233	0.839616	1.07325	1.15793	0.076663	0.115904	0.138729	0.161045	0.154149	0.14034	0.162078			661.41	0.0387791	0.171896	0.279531	0.434188	0.685466	0.932907	0.995851
661.61	0.115529	0.28808	0.418423	0.595275	0.839669	1.07352	1.15824	0.0768272	0.116099	0.138832	0.161308	0.153911	0.139922	0.162264			661.61	0.0387021	0.171981	0.279591	0.433967	0.685758	0.9336	0.995977
661.81	0.115846	0.288074	0.418534	0.595517	0.839525	1.07379	1.15828	0.0768144	0.116181	0.138611	0.161228	0.153802	0.140184	0.162197			661.81	0.0390318	0.171893	0.279923	0.434289	0.685723	0.933605	0.996087
662.01	0.115631	0.287999	0.418674	0.595788	0.83964	1.07408	1.15864	0.0771873	0.116855	0.138897	0.161235	0.153916	0.140023	0.1624			662.01	0.0384438	0.171144	0.279778	0.434553	0.685724	0.934053	0.99624
662.21	0.11537	0.287798	0.419041	0.596128	0.839987	1.07434	1.15859	0.0774194	0.117608	0.139066	0.161546	0.153682	0.139851	0.161892			662.21	0.0379507	0.17019	0.279976	0.434582	0.686305	0.934489	0.996695
662.41	0.115043	0.287625	0.419128	0.596255	0.839964	1.07424	1.1587	0.0775895	0.117821	0.138956	0.161941	0.153291	0.139935	0.161866			662.41	0.0374534	0.169804	0.280172	0.434314	0.686673	0.934302	0.996835
662.61	0.114909	0.287238	0.419498	0.596429	0.84019	1.0741	1.15896	0.0776283	0.118234	0.138823	0.162368	0.153198	0.140289	0.161568			662.61	0.0372806	0.169004	0.280676	0.434061	0.686992	0.933812	0.997397
662.81	0.115114	0.286918	0.419452	0.596639	0.839944	1.07402	1.15901	0.0775449	0.118492	0.138965	0.162234	0.152991	0.14055	0.161678			662.81	0.0375689	0.168426	0.280487	0.434406	0.686953	0.933469	0.997329
663.01	0.115418	0.287076	0.419642	0.597017	0.840364	1.07465	1.15928	0.0769802	0.11877	0.139043	0.161886	0.153061	0.140882	0.161878			663.01	0.0384383	0.168305	0.280599	0.435132	0.687303	0.933766	0.997405
663.21	0.115956	0.287364	0.419836	0.597254	0.839948	1.07518	1.15955	0.0763497	0.118608	0.138863	0.161882	0.153175	0.140805	0.161732			663.21	0.0396065	0.168756	0.280973	0.435373	0.686773	0.934371	0.997818
663.41	0.116173	0.287735	0.420076	0.597485	0.83986	1.07558	1.15975	0.0764995	0.118405	0.13934	0.161943	0.153565	0.140958	0.161805			663.41	0.0396735	0.169329	0.280736	0.435542	0.686296	0.934626	0.997945
663.61	0.115808	0.287568	0.420272	0.597705	0.839973	1.07554	1.15998	0.0766794	0.118619	0.139779	0.161936	0.153707	0.140608	0.161632			663.61	0.0391288	0.168949	0.280494	0.435769	0.686267	0.934935	0.998343
663.81	0.115656	0.287492	0.420476	0.597731	0.840335	1.07552	1.16003	0.0766073	0.1186	0.139891	0.161946	0.153957	0.140576	0.161568			663.81	0.0390484	0.168892	0.280586	0.435786	0.686378	0.934946	0.998465
664.01	0.115463	0.287696	0.420909	0.597971	0.841035	1.07564	1.16004	0.0763131	0.118589	0.14055	0.162114	0.154233	0.140747	0.161558			664.01	0.0391498	0.169106	0.280359	0.435856	0.686802	0.934891	0.998487
664.21	0.115715	0.287744	0.420999	0.597987	0.841099	1.07541	1.15975	0.0760538	0.118249	0.140679	0.162269	0.154304	0.140382	0.161496			664.21	0.039661	0.169495	0.28032	0.435718	0.686795	0.935027	0.998256
664.41	0.115535	0.288054	0.420789	0.597963	0.840944	1.07555	1.15931	0.075817	0.118067	0.140757	0.162181	0.154389	0.140353	0.161321			664.41	0.0397176	0.169987	0.280032	0.435782	0.686555	0.9352	0.997989
664.61	0.115157	0.288208	0.420737	0.598172	0.841149	1.07599	1.15934	0.0756489	0.118034	0.140701	0.162176	0.154577	0.140467	0.161139			664.61	0.0395079	0.170174	0.280036	0.435996	0.686572	0.935524	0.998204
664.81	0.115189	0.288587	0.420647	0.597838	0.841736	1.07609	1.1594	0.0756662	0.117928	0.140973	0.161854	0.154471	0.140843	0.160644			664.81	0.039523	0.170659	0.279674	0.435984	0.687265	0.93525	0.998756
665.01	0.115319	0.288906	0.420506	0.598083	0.841969	1.07578	1.15947	0.0749841	0.117833	0.141051	0.161968	0.154198	0.141301	0.160639			665.01	0.0403347	0.171074	0.279455	0.436115	0.687771	0.934478	0.998827
665.21	0.115298	0.289061	0.420158	0.598101	0.841527	1.07584	1.15982	0.0747733	0.117723	0.141058	0.161493	0.154265	0.141233	0.160959			665.21	0.0405245	0.171338	0.2791	0.436608	0.687263	0.934604	0.998861
665.41	0.115934	0.289387	0.419518	0.598025	0.841398	1.07602	1.15972	0.0746582	0.118096	0.141222	0.161075	0.15428	0.141237	0.161336			665.41	0.0412756	0.171292	0.278296	0.43695	0.687117	0.934787	0.998386
665.61	0.116038	0.289743	0.419838	0.598033	0.841163	1.07617	1.16015	0.0750619	0.117899	0.14124	0.160998	0.154088	0.141448	0.161758			665.61	0.040976	0.171844	0.278598	0.437034	0.687075	0.934718	0.998389
665.81	0.115797	0.289639	0.419956	0.597912	0.841336	1.07647	1.16005	0.0753174	0.117711	0.141208	0.161365	0.153967	0.14202	0.161953			665.81	0.0404792	0.171928	0.278748	0.436547	0.687369	0.934452	0.9981
666.01	0.115391	0.289729	0.419882	0.598147	0.841324	1.07672	1.16028	0.0755492	0.117924	0.141037	0.161826	0.154106	0.142198	0.162357			666.01	0.0398415	0.171805	0.278845	0.436321	0.687218	0.934524	0.997919
666.21	0.115129	0.289833	0.419979	0.598507	0.841541	1.0768	1.1601	0.0759689	0.118208	0.140847	0.161831	0.153633	0.142355	0.161979			666.21	0.0391606	0.171625	0.279132	0.436675	0.687908	0.934442	0.998124
666.41	0.115063	0.289717	0.41981	0.598806	0.841477	1.07654	1.16015	0.0759444	0.118351	0.140643	0.161891	0.153601	0.14285	0.162243			666.41	0.039119	0.171366	0.279167	0.436915	0.687875	0.933694	0.997908
666.61	0.115627	0.289778	0.419691	0.599124	0.841119	1.07638	1.16075	0.0756637	0.118304	0.140547	0.161777	0.153965	0.142936	0.162186			666.61	0.0399632	0.171474	0.279144	0.437346	0.687154	0.933443	0.998568
666.81	0.115632	0.289697	0.419237	0.599133	0.841195	1.07628	1.16106	0.0756952	0.118364	0.140424	0.161642	0.154235	0.142795	0.162284			666.81	0.0399365	0.171334	0.278813	0.437491	0.68696	0.93348	0.998774
667.01	0.115575	0.289995	0.419232	0.599329	0.841289	1.07658	1.16124	0.0757606	0.118242	0.140139	0.161629	0.154304	0.1424	0.162147			667.01	0.0398141	0.171753	0.279093	0.4377	0.686985	0.934181	0.999096
667.21	0.115394	0.289876	0.419457	0.599124	0.841108	1.07634	1.16121	0.0761311	0.117965	0.139849	0.161805	0.15465	0.142146	0.161897			667.21	0.0392627	0.17191	0.279608	0.437319	0.686458	0.93419	0.999311
667.41	0.115072	0.289722	0.419574	0.599547	0.841003	1.07636	1.16133	0.0762196	0.117907	0.139844	0.162236	0.154679	0.142067	0.161605			667.41	0.0388525	0.171816	0.279731	0.437311	0.686325	0.934289	0.999724
667.61	0.114731	0.289459	0.419713	0.59955	0.8412	1.07628	1.16138	0.076437	0.118265	0.139787	0.162147	0.154298	0.141715	0.161528			667.61	0.0382935	0.171194	0.279926	0.437403	0.686902	0.934569	0.999853
667.81	0.114507	0.289623	0.419762	0.599951	0.841753	1.07625	1.16133	0.0762295	0.118086	0.139586	0.162241	0.154263	0.141652	0.161459			667.81	0.0382771	0.171537	0.280176	0.43771	0.68749	0.934599	0.99987
668.01	0.114592	0.2896	0.41994	0.599945	0.841742	1.07588	1.16153	0.0760605	0.118117	0.13992	0.162149	0.154202	0.141361	0.16145			668.01	0.0385319	0.171483	0.28002	0.437796	0.687539	0.934517	1.00008
668.21	0.114423	0.289152	0.419956	0.60009	0.841703	1.07563	1.161	0.0762663	0.118117	0.139894	0.162222	0.153894	0.140939	0.161433			668.21	0.0381567	0.171035	0.280062	0.437868	0.687809	0.934687	0.999571
668.41	0.114373	0.289153	0.4199	0.600129	0.841785	1.07577	1.16098	0.0764032	0.118069	0.139949	0.162474	0.153834	0.141595	0.161492			668.41	0.0379694	0.171084	0.279951	0.437656	0.687952	0.934172	0.999491
668.61	0.114543	0.289156	0.420239	0.600075	0.842091	1.07558	1.16129	0.0765846	0.118158	0.140259	0.162497	0.153889	0.1419	0.16177			668.61	0.0379585	0.170998	0.279981	0.437579	0.688202	0.933679	0.999516
668.81	0.115235	0.289252	0.420075	0.599624	0.842385	1.07541	1.16165	0.0768872	0.118065	0.140461	0.162522	0.153533	0.142123	0.161405			668.81	0.0383475	0.171186	0.279614	0.437103	0.688852	0.933287	1.00024
669.01	0.115265	0.289343	0.42029	0.599568	0.842414	1.07526	1.16202	0.0767733	0.117809	0.140641	0.162384	0.153761	0.142528	0.161689			669.01	0.0384916	0.171533	0.279649	0.437184	0.688653	0.932735	1.00033
669.21	0.115078	0.289227	0.420194	0.59927	0.842083	1.07555	1.16241	0.0766195	0.117843	0.140757	0.161923	0.153495	0.142441	0.161564			669.21	0.0384584	0.171384	0.279437	0.437347	0.688588	0.933107	1.00084
669.41	0.115156	0.289495	0.420606	0.598628	0.842302	1.07554	1.16257	0.076339	0.117708	0.140721	0.161777	0.15315	0.142596	0.162146			669.41	0.0388166	0.171787	0.279885	0.43685	0.689152	0.932949	1.00042
669.61	0.11528	0.289341	0.421173	0.598391	0.842401	1.07582	1.16269	0.0766568	0.117386	0.140551	0.162133	0.152902	0.142934	0.162452			669.61	0.0386234	0.171954	0.280622	0.436258	0.689499	0.932881	1.00024
669.81	0.115501	0.289527	0.421432	0.598319	0.842449	1.07638	1.16237	0.0762937	0.117423	0.141018	0.162437	0.153117	0.142951	0.162315			669.81	0.0392072	0.172104	0.280414	0.435882	0.689332	0.933426	1.00005
670.01	0.115584	0.289564	0.421736	0.598491	0.8425	1.07642	1.1621	0.0758851	0.11757	0.141449	0.162419	0.153345	0.142467	0.162057			670.01	0.0396985	0.171995	0.280287	0.436073	0.689155	0.933948	1.00005
670.21	0.115684	0.289538	0.421926	0.59849	0.84244	1.07628	1.16221	0.0758247	0.117883	0.141888	0.162183	0.153517	0.142411	0.16178			670.21	0.0398589	0.171655	0.280039	0.436308	0.688922	0.933868	1.00043
670.41	0.115855	0.289508	0.421851	0.59873	0.842093	1.07634	1.16198	0.0755788	0.118174	0.142504	0.162169	0.154164	0.142318	0.161553			670.41	0.0402766	0.171334	0.279347	0.436561	0.687929	0.934023	1.00043
670.61	0.115776	0.289507	0.421754	0.598659	0.842203	1.07651	1.16238	0.0752311	0.11806	0.142402	0.162193	0.154312	0.141786	0.161245			670.61	0.0405448	0.171447	0.279352	0.436467	0.687891	0.934724	1.00113
670.81	0.115979	0.2894	0.421592	0.598843	0.842851	1.07658	1.16222	0.0754885	0.118227	0.14282	0.162535	0.154282	0.141894	0.161263			670.81	0.0404907	0.171173	0.278773	0.436309	0.688569	0.934687	1.00096
671.01	0.11616	0.289357	0.42161	0.5988	0.842748	1.07673	1.16192	0.0757233	0.118741	0.142977	0.162717	0.15427	0.141512	0.161261			671.01	0.0404366	0.170616	0.278633	0.436084	0.688478	0.935216	1.00065
671.21	0.116567	0.289377	0.421747	0.598598	0.842846	1.0768	1.1619	0.0756224	0.118953	0.14275	0.162747	0.154194	0.141243	0.16143			671.21	0.0409444	0.170424	0.278997	0.435852	0.688652	0.935554	1.00047
671.41	0.116706	0.289482	0.421714	0.598711	0.842958	1.07739	1.16196	0.0756411	0.119581	0.142708	0.16297	0.153845	0.141187	0.161238			671.41	0.0410653	0.169901	0.279007	0.435742	0.689113	0.936208	1.00073
671.61	0.116826	0.289603	0.421847	0.598737	0.842903	1.07763	1.16194	0.0755237	0.119951	0.142655	0.162919	0.153834	0.141187	0.161413			671.61	0.0413021	0.169652	0.279192	0.435818	0.689068	0.936445	1.00053
671.81	0.117114	0.289373	0.421979	0.599544	0.843072	1.0775	1.1623	0.0757066	0.12013	0.142281	0.162842	0.153743	0.14125	0.161637			671.81	0.0414076	0.169244	0.279698	0.436702	0.689329	0.93625	1.00066
672.01	0.117583	0.289345	0.422436	0.599633	0.843103	1.07696	1.16224	0.0759773	0.120507	0.142123	0.162832	0.153831	0.141191	0.161778			672.01	0.0416053	0.168838	0.280313	0.436801	0.689272	0.935771	1.00046
672.21	0.117653	0.289414	0.422598	0.59992	0.843257	1.07731	1.16215	0.0763917	0.120696	0.142023	0.162887	0.154142	0.141568	0.161873			672.21	0.0412614	0.168717	0.280575	0.437033	0.689115	0.935745	1.00027
672.41	0.117857	0.289435	0.422781	0.599916	0.843809	1.07802	1.16276	0.0767192	0.120897	0.141905	0.162582	0.154089	0.141877	0.162407			672.41	0.0411381	0.168539	0.280875	0.437334	0.689721	0.936142	1.00036
672.61	0.118118	0.289623	0.423419	0.600097	0.844039	1.07804	1.16334	0.0771005	0.121091	0.141865	0.162294	0.154393	0.141517	0.16281			672.61	0.041017	0.168532	0.281554	0.437803	0.689646	0.936525	1.00053
672.81	0.118045	0.289946	0.423485	0.59996	0.844322	1.07834	1.16378	0.0773943	0.121109	0.141478	0.162367	0.154407	0.141658	0.162435			672.81	0.0406511	0.168837	0.282007	0.437593	0.689916	0.936686	1.00134
673.01	0.117616	0.290402	0.423531	0.600041	0.844137	1.07855	1.16398	0.0771958	0.12057	0.141536	0.162265	0.154467	0.142427	0.162489			673.01	0.0404199	0.169832	0.281995	0.437775	0.689669	0.936119	1.00149
673.21	0.117526	0.290535	0.42319	0.600097	0.844268	1.07857	1.16402	0.0772717	0.12036	0.141424	0.161872	0.154426	0.14207	0.162558			673.21	0.0402541	0.170175	0.281765	0.438225	0.689842	0.936499	1.00146
673.41	0.117671	0.290968	0.423599	0.600017	0.84459	1.07847	1.16427	0.0771191	0.119451	0.141354	0.16186	0.154389	0.141921	0.162734			673.41	0.040552	0.171517	0.282245	0.438157	0.690202	0.936548	1.00153
673.61	0.117565	0.291031	0.423691	0.600547	0.844751	1.0788	1.16449	0.0776	0.119197	0.141378	0.162129	0.154481	0.141815	0.162293			673.61	0.0399645	0.171835	0.282313	0.438418	0.69027	0.936984	1.0022
673.81	0.117478	0.2913	0.424	0.600777	0.844749	1.07864	1.1642	0.0772882	0.119122	0.141606	0.162273	0.154799	0.141373	0.162093			673.81	0.0401901	0.172178	0.282394	0.438504	0.68995	0.937264	1.00211
674.01	0.117279	0.291188	0.424356	0.601123	0.844701	1.07872	1.16416	0.0772305	0.119023	0.142008	0.16278	0.154996	0.140927	0.162392			674.01	0.0400487	0.172166	0.282347	0.438343	0.689705	0.937796	1.00177
674.21	0.117012	0.291135	0.423732	0.601425	0.844542	1.07865	1.16418	0.0771011	0.118913	0.142171	0.162626	0.155001	0.141474	0.162451			674.21	0.0399111	0.172222	0.281561	0.438799	0.689541	0.93718	1.00173
674.41	0.116345	0.291103	0.424054	0.60159	0.844683	1.07846	1.16389	0.0770778	0.118642	0.142464	0.162488	0.154899	0.141363	0.162418			674.41	0.0392677	0.172461	0.28159	0.439102	0.689784	0.9371	1.00148
674.61	0.116485	0.291214	0.424181	0.601661	0.845183	1.07835	1.16408	0.0772064	0.118234	0.14241	0.162654	0.154671	0.14136	0.162533			674.61	0.0392781	0.17298	0.28177	0.439008	0.690511	0.93699	1.00155
674.81	0.116328	0.291263	0.423887	0.601844	0.845385	1.07821	1.16403	0.0772967	0.118229	0.142529	0.163309	0.154883	0.141804	0.162634			674.81	0.0390311	0.173034	0.281358	0.438535	0.690502	0.936407	1.0014
675.01	0.116236	0.291358	0.42342	0.601993	0.845334	1.07781	1.16386	0.0774354	0.118183	0.142409	0.163053	0.154707	0.141951	0.162674			675.01	0.0388006	0.173175	0.281011	0.43894	0.690628	0.935863	1.00119
675.21	0.115994	0.291371	0.423237	0.602223	0.84558	1.07764	1.16384	0.0772405	0.118001	0.142272	0.162855	0.154388	0.142121	0.163005			675.21	0.0387531	0.173369	0.280965	0.439368	0.691192	0.935515	1.00083
675.41	0.115884	0.291194	0.423271	0.602199	0.84574	1.07748	1.16401	0.0770974	0.118496	0.142344	0.163035	0.154309	0.142632	0.162845			675.41	0.0387861	0.172698	0.280927	0.439164	0.691431	0.93485	1.00116
675.61	0.115774	0.291166	0.423368	0.602131	0.845746	1.07761	1.1646	0.0767797	0.11833	0.142211	0.162887	0.154269	0.142502	0.1628			675.61	0.0389944	0.172836	0.281158	0.439244	0.691477	0.93511	1.0018
675.81	0.115985	0.291151	0.423834	0.602177	0.846114	1.07739	1.16477	0.0770207	0.118471	0.141552	0.162787	0.154463	0.142365	0.162627			675.81	0.0389646	0.172681	0.282282	0.43939	0.691651	0.935023	1.00215
676.01	0.116248	0.291213	0.42394	0.601749	0.846135	1.07715	1.16513	0.0771639	0.118743	0.141337	0.162566	0.154857	0.142184	0.162701			676.01	0.0390841	0.17247	0.282603	0.439183	0.691278	0.934967	1.00243
676.21	0.116344	0.291381	0.424086	0.601239	0.84631	1.07768	1.16551	0.0770674	0.119135	0.141356	0.162368	0.155098	0.142192	0.163297			676.21	0.0392767	0.172245	0.282729	0.438871	0.691211	0.935485	1.00222
676.41	0.11632	0.291358	0.424517	0.600903	0.846555	1.07814	1.16615	0.0769936	0.119281	0.141356	0.162294	0.155366	0.141913	0.163792			676.41	0.0393259	0.172077	0.283161	0.438609	0.691189	0.936225	1.00236
676.61	0.116826	0.291487	0.425138	0.600507	0.846335	1.07815	1.16628	0.0767255	0.119716	0.141158	0.162537	0.155912	0.141689	0.163508			676.61	0.0401001	0.171771	0.283979	0.43797	0.690423	0.93646	1.00277
676.81	0.117052	0.292137	0.424843	0.600043	0.845878	1.07846	1.1662	0.0763009	0.119582	0.141196	0.16286	0.155913	0.142045	0.163172			676.81	0.0407513	0.172555	0.283647	0.437182	0.689965	0.936415	1.00302
677.01	0.117371	0.292278	0.424808	0.599893	0.846007	1.07869	1.16653	0.076407	0.119492	0.141353	0.163107	0.156075	0.141775	0.163506			677.01	0.0409638	0.172786	0.283455	0.436785	0.689933	0.936916	1.00303
677.21	0.117667	0.292068	0.424765	0.599962	0.845972	1.07849	1.16654	0.0762343	0.119819	0.140931	0.163181	0.156293	0.141114	0.163414			677.21	0.0414331	0.172249	0.283835	0.436781	0.689679	0.937375	1.00312
677.41	0.11761	0.292179	0.424582	0.600041	0.846005	1.07854	1.16677	0.076156	0.119766	0.140859	0.163744	0.155988	0.140899	0.163162			677.41	0.041454	0.172413	0.283723	0.436296	0.690017	0.93764	1.00361
677.61	0.117488	0.29218	0.424632	0.600399	0.84598	1.07866	1.16691	0.0762003	0.120322	0.140663	0.164172	0.155803	0.140491	0.163106			677.61	0.0412876	0.171858	0.283969	0.436228	0.690177	0.938165	1.0038
677.81	0.117615	0.292158	0.424341	0.600363	0.845753	1.07846	1.16647	0.0758662	0.120581	0.14105	0.164788	0.155806	0.140491	0.163575			677.81	0.0417489	0.171577	0.283291	0.435575	0.689946	0.937966	1.0029
678.01	0.117797	0.292298	0.424211	0.600689	0.845597	1.07865	1.16644	0.0760344	0.120309	0.141548	0.16509	0.155766	0.14033	0.16337			678.01	0.0417624	0.171989	0.282663	0.435598	0.689831	0.938319	1.00307
678.21	0.117507	0.292336	0.423986	0.600879	0.845611	1.07857	1.16666	0.0757687	0.119919	0.141852	0.165294	0.155343	0.140592	0.1635			678.21	0.0417384	0.172417	0.282134	0.435585	0.690268	0.937977	1.00315
678.41	0.117364	0.292466	0.424298	0.601114	0.845603	1.07864	1.1665	0.0759264	0.119592	0.141827	0.165812	0.155243	0.140074	0.163588			678.41	0.0414372	0.172875	0.282471	0.435301	0.69036	0.938569	1.00292
678.61	0.117418	0.292914	0.424029	0.60139	0.845908	1.07902	1.16642	0.0761822	0.119372	0.141981	0.166253	0.15496	0.140269	0.16366			678.61	0.0412354	0.173542	0.282048	0.435137	0.690949	0.938748	1.00276
678.81	0.116981	0.292767	0.423756	0.601846	0.84604	1.07908	1.16639	0.0760683	0.119468	0.142531	0.166324	0.154771	0.14093	0.163697			678.81	0.0409124	0.1733	0.281225	0.435522	0.691269	0.938152	1.00269
679.01	0.117125	0.292235	0.423746	0.602355	0.846202	1.07912	1.16641	0.0763579	0.119393	0.143215	0.166232	0.154186	0.141571	0.163667			679.01	0.0407673	0.172843	0.280531	0.436122	0.692016	0.937554	1.00274
679.21	0.116662	0.291976	0.423983	0.602217	0.846708	1.0794	1.16671	0.0764468	0.119373	0.143386	0.166957	0.153839	0.14154	0.163741			679.21	0.0402151	0.172602	0.280597	0.43526	0.69287	0.93786	1.00297
679.41	0.116805	0.291681	0.424134	0.601877	0.846852	1.07972	1.16692	0.0765631	0.119289	0.143358	0.167072	0.153743	0.141464	0.163543			679.41	0.0402417	0.172392	0.280777	0.434805	0.693109	0.938257	1.00337
679.61	0.11673	0.291624	0.42432	0.601793	0.846999	1.08005	1.16694	0.0766659	0.118764	0.143032	0.1667	0.153844	0.141369	0.163814			679.61	0.0400644	0.17286	0.281287	0.435093	0.693155	0.93868	1.00313
679.81	0.117031	0.291546	0.424879	0.601948	0.847274	1.07986	1.16702	0.0770323	0.118656	0.14296	0.166659	0.154063	0.141663	0.163847			679.81	0.039999	0.172889	0.281919	0.43529	0.693211	0.938198	1.00317
680.01	0.117125	0.29127	0.425265	0.601942	0.847355	1.07982	1.16726	0.0773057	0.118937	0.143561	0.166354	0.153972	0.141851	0.164349			680.01	0.0398197	0.172333	0.281704	0.435588	0.693383	0.93797	1.00291
680.21	0.11724	0.291393	0.425654	0.602006	0.847753	1.08033	1.16722	0.0771529	0.119205	0.144127	0.166359	0.154024	0.142049	0.164373			680.21	0.0400871	0.172188	0.281527	0.435647	0.693729	0.93828	1.00284
680.41	0.117538	0.291256	0.426148	0.601818	0.847533	1.08087	1.16751	0.0768226	0.119209	0.14419	0.166144	0.154325	0.14208	0.164311			680.41	0.0407156	0.172047	0.281958	0.435673	0.693208	0.938793	1.0032
680.61	0.118079	0.291429	0.42613	0.601546	0.84735	1.08089	1.16772	0.0768113	0.119281	0.143698	0.165751	0.15479	0.141925	0.164147			680.61	0.041268	0.172148	0.282432	0.435795	0.692559	0.938962	1.00357
680.81	0.117939	0.29174	0.426047	0.601571	0.847461	1.08104	1.16764	0.0768226	0.119218	0.143227	0.16569	0.154449	0.141971	0.164748			680.81	0.0411167	0.172522	0.28282	0.435882	0.693012	0.939069	1.00289
681.01	0.118136	0.291498	0.426146	0.602063	0.847709	1.0806	1.16799	0.0769057	0.119474	0.143203	0.165673	0.154995	0.141626	0.164697			681.01	0.0412302	0.172024	0.282943	0.43639	0.692714	0.938973	1.00329
681.21	0.11821	0.291508	0.425921	0.602644	0.847297	1.08052	1.16808	0.076821	0.119704	0.14281	0.165396	0.155254	0.141529	0.164307			681.21	0.0413885	0.171804	0.283111	0.437248	0.692043	0.93899	1.00378
681.41	0.118058	0.2919	0.425605	0.602698	0.847663	1.08011	1.16858	0.0769569	0.119952	0.143031	0.164988	0.155429	0.141007	0.164392			681.41	0.0411014	0.171948	0.282574	0.43771	0.692234	0.939104	1.00419
681.61	0.117923	0.292363	0.425736	0.602605	0.847609	1.07963	1.16913	0.0772498	0.120477	0.142787	0.164785	0.155573	0.140599	0.164063			681.61	0.0406733	0.171886	0.282949	0.43782	0.692035	0.939028	1.00507
681.81	0.11803	0.29247	0.425086	0.602747	0.847608	1.07949	1.16926	0.0774741	0.120571	0.142521	0.165076	0.155994	0.141052	0.16421			681.81	0.040556	0.171899	0.282565	0.437671	0.691614	0.938439	1.00505
682.01	0.118136	0.292796	0.42517	0.603149	0.847633	1.07963	1.16994	0.0776263	0.120646	0.142399	0.164959	0.156217	0.140699	0.164006			682.01	0.0405099	0.172149	0.282771	0.43819	0.691416	0.938932	1.00593
682.21	0.117574	0.29294	0.425027	0.603471	0.847781	1.07943	1.17054	0.077482	0.120782	0.142341	0.16495	0.156663	0.140668	0.164541			682.21	0.0400921	0.172158	0.282687	0.438522	0.691119	0.938761	1.006
682.41	0.117592	0.293663	0.42501	0.603536	0.848065	1.0796	1.17051	0.0774521	0.121207	0.141875	0.165095	0.157063	0.140213	0.164124			682.41	0.0401401	0.172456	0.283136	0.43844	0.691002	0.93939	1.00639
682.61	0.117238	0.293862	0.425529	0.604164	0.848782	1.07955	1.17085	0.0775292	0.121501	0.142061	0.164913	0.156949	0.140192	0.16404			682.61	0.0397087	0.172361	0.283468	0.43925	0.691832	0.939362	1.00681
682.81	0.117062	0.29376	0.425533	0.604512	0.849006	1.07957	1.17096	0.0773467	0.121547	0.14261	0.164914	0.157238	0.140594	0.163888			682.81	0.039715	0.172213	0.282922	0.439598	0.691769	0.938975	1.00707
683.01	0.116678	0.293673	0.42531	0.604214	0.849675	1.08009	1.17109	0.0773151	0.121535	0.142457	0.165699	0.157242	0.140508	0.163242			683.01	0.0393625	0.172138	0.282853	0.438516	0.692433	0.939579	1.00785
683.21	0.116628	0.294152	0.425388	0.603761	0.849991	1.08012	1.17116	0.0773165	0.121599	0.142211	0.166051	0.156985	0.140729	0.162839			683.21	0.0393112	0.172553	0.283177	0.43771	0.693006	0.939394	1.00832
683.41	0.11678	0.294222	0.425449	0.603852	0.850163	1.08049	1.17077	0.0778551	0.121528	0.142131	0.16521	0.157005	0.140985	0.16304			683.41	0.0389253	0.172694	0.283319	0.438642	0.693158	0.939503	1.00773
683.61	0.116774	0.294357	0.425691	0.604477	0.850349	1.08052	1.17064	0.0781976	0.121101	0.142253	0.165359	0.157042	0.141438	0.162968			683.61	0.0385765	0.173256	0.283438	0.439118	0.693307	0.939081	1.00767
683.81	0.116724	0.294291	0.426383	0.604423	0.850717	1.08069	1.1704	0.078435	0.121101	0.142354	0.165368	0.156555	0.141682	0.1626			683.81	0.0382886	0.17319	0.284029	0.439055	0.694162	0.939004	1.0078
684.01	0.116898	0.294155	0.426525	0.604469	0.850934	1.08087	1.17042	0.0786332	0.121108	0.142407	0.165068	0.156086	0.141781	0.162541			684.01	0.038265	0.173047	0.284118	0.439401	0.694847	0.939084	1.00788
684.21	0.117534	0.2941	0.42636	0.604124	0.851134	1.08112	1.17031	0.0786019	0.120818	0.142603	0.165464	0.1557	0.141788	0.162468			684.21	0.038932	0.173282	0.283757	0.438659	0.695434	0.939337	1.00785
684.41	0.118039	0.294131	0.426812	0.603643	0.850622	1.08141	1.17025	0.0785758	0.120597	0.142463	0.165639	0.155591	0.141447	0.1625			684.41	0.0394636	0.173534	0.284349	0.438004	0.69503	0.93996	1.00775
684.61	0.118524	0.29412	0.426703	0.603786	0.850401	1.08107	1.17027	0.0790395	0.120602	0.142523	0.165578	0.155636	0.141266	0.162368			684.61	0.0394849	0.173518	0.28418	0.438208	0.694765	0.939799	1.0079
684.81	0.118599	0.294046	0.426653	0.604021	0.85019	1.08127	1.17039	0.0791944	0.120551	0.142867	0.16604	0.155262	0.141587	0.162726			684.81	0.0394047	0.173495	0.283785	0.437981	0.694928	0.939679	1.00767
685.01	0.118887	0.293974	0.426679	0.604261	0.849549	1.08126	1.17054	0.0789414	0.120425	0.143567	0.165948	0.155534	0.141483	0.162289			685.01	0.0399454	0.173549	0.283111	0.438314	0.694015	0.939778	1.00825
685.21	0.118826	0.294139	0.426467	0.604226	0.849155	1.08176	1.17062	0.0792151	0.120684	0.14378	0.16585	0.15572	0.141639	0.162506			685.21	0.0396106	0.173455	0.282687	0.438375	0.693435	0.94012	1.00812
685.41	0.118858	0.294192	0.426319	0.603724	0.848686	1.08154	1.17087	0.0792143	0.120901	0.143915	0.165888	0.155854	0.141381	0.162802			685.41	0.0396438	0.173291	0.282404	0.437836	0.692832	0.940162	1.00807
685.61	0.118586	0.294012	0.425923	0.603856	0.848228	1.08161	1.1713	0.0793666	0.120872	0.143807	0.165992	0.155695	0.141629	0.163126			685.61	0.0392189	0.17314	0.282116	0.437864	0.692533	0.939979	1.00818
685.81	0.118628	0.294204	0.425771	0.604306	0.847998	1.08152	1.17145	0.07953	0.120982	0.143843	0.166144	0.156194	0.141814	0.163681			685.81	0.0390979	0.173222	0.281928	0.438161	0.691804	0.939705	1.00777
686.01	0.118357	0.294561	0.425812	0.604308	0.84814	1.0817	1.17208	0.0797707	0.121125	0.144116	0.165827	0.156474	0.141462	0.16402			686.01	0.0385862	0.173435	0.281697	0.438481	0.691665	0.940237	1.00806
686.21	0.118245	0.295007	0.425779	0.604425	0.848046	1.0813	1.17241	0.0796574	0.120985	0.144063	0.165878	0.156802	0.141132	0.16405			686.21	0.0385879	0.174022	0.281717	0.438546	0.691245	0.940164	1.00836
686.41	0.118005	0.295428	0.426129	0.604365	0.847998	1.08121	1.17248	0.0793409	0.121388	0.143908	0.165564	0.156874	0.140769	0.163917			686.41	0.0386642	0.17404	0.282221	0.438802	0.691124	0.940443	1.00856
686.61	0.117612	0.295243	0.425949	0.604813	0.848756	1.08103	1.17244	0.079376	0.121352	0.143806	0.165298	0.157163	0.140939	0.163638			686.61	0.0382355	0.173891	0.282143	0.439515	0.691593	0.940088	1.0088
686.81	0.117206	0.295332	0.425548	0.604291	0.848537	1.08095	1.17264	0.0790999	0.12139	0.144076	0.165106	0.157549	0.140928	0.163522			686.81	0.0381058	0.173942	0.281472	0.439185	0.690988	0.940023	1.00912
687.01	0.117499	0.295411	0.426146	0.603928	0.849055	1.08119	1.17278	0.0789504	0.121462	0.14392	0.165454	0.157437	0.140862	0.163386			687.01	0.0385489	0.173949	0.282226	0.438474	0.691618	0.94033	1.00939
687.21	0.11781	0.295573	0.426508	0.603844	0.849075	1.08095	1.17261	0.0794129	0.121409	0.143969	0.164867	0.157349	0.141089	0.163732			687.21	0.0383975	0.174163	0.28254	0.438977	0.691726	0.939858	1.00888
687.41	0.11761	0.295574	0.426703	0.603822	0.849497	1.08099	1.17221	0.0799913	0.12133	0.143654	0.164101	0.157202	0.141358	0.163983			687.41	0.0376184	0.174244	0.283049	0.439721	0.692295	0.939635	1.00822
687.61	0.117322	0.295433	0.426858	0.603918	0.850294	1.08095	1.17208	0.0795021	0.121097	0.143279	0.164412	0.157263	0.141317	0.16397			687.61	0.0378201	0.174336	0.28358	0.439506	0.693031	0.939629	1.00811
687.81	0.117602	0.295384	0.42728	0.603742	0.850836	1.0809	1.17198	0.0789628	0.121129	0.143	0.163877	0.156842	0.141074	0.164544			687.81	0.0386391	0.174255	0.28428	0.439865	0.693994	0.939824	1.00743
688.01	0.118156	0.295574	0.427089	0.604158	0.85109	1.08078	1.17237	0.0790285	0.120906	0.142769	0.163816	0.156484	0.141152	0.164832			688.01	0.039128	0.174668	0.28432	0.440342	0.694606	0.939628	1.00754
688.21	0.118534	0.295259	0.427446	0.604247	0.85143	1.08063	1.1723	0.0789624	0.1206	0.143283	0.164049	0.156292	0.140948	0.164768			688.21	0.0395716	0.174659	0.284163	0.440198	0.695138	0.93968	1.00753
688.41	0.118509	0.295034	0.427855	0.60441	0.851454	1.08094	1.17236	0.0787404	0.120497	0.14347	0.164018	0.156454	0.140825	0.164554			688.41	0.0397689	0.174538	0.284385	0.440392	0.695	0.94012	1.00781
688.61	0.118631	0.294851	0.427723	0.605037	0.851535	1.08093	1.17259	0.0790471	0.120185	0.143886	0.163944	0.15663	0.141227	0.164337			688.61	0.0395837	0.174666	0.283837	0.441093	0.694905	0.939703	1.00825
688.81	0.118257	0.294779	0.427756	0.605146	0.851676	1.08124	1.17267	0.0789664	0.119594	0.143828	0.16455	0.156506	0.141574	0.164445			688.81	0.0392904	0.175185	0.283928	0.440596	0.69517	0.939667	1.00823
689.01	0.118311	0.294773	0.427782	0.605037	0.851833	1.08163	1.17247	0.0788964	0.119936	0.143812	0.164596	0.156642	0.141583	0.164171			689.01	0.0394142	0.174837	0.28397	0.440441	0.695191	0.940042	1.0083
689.21	0.118306	0.294847	0.427666	0.605305	0.851528	1.08201	1.17241	0.0790478	0.120042	0.143863	0.164882	0.156974	0.142085	0.164132			689.21	0.0392581	0.174805	0.283802	0.440423	0.694554	0.939927	1.00828
689.41	0.118326	0.294667	0.427797	0.605536	0.851291	1.08218	1.1726	0.0793121	0.120219	0.143966	0.165302	0.156835	0.142049	0.163941			689.41	0.039014	0.174449	0.283831	0.440235	0.694457	0.940136	1.00866
689.61	0.118061	0.294754	0.428045	0.606076	0.851517	1.08208	1.1728	0.0798295	0.120253	0.144192	0.165218	0.156833	0.142171	0.164084			689.61	0.0382313	0.174501	0.283853	0.440858	0.694684	0.939905	1.00872
689.81	0.118303	0.294995	0.428863	0.606187	0.851438	1.08208	1.17311	0.0804529	0.120559	0.144296	0.165673	0.156879	0.142086	0.16386			689.81	0.0378497	0.174436	0.284567	0.440513	0.694559	0.939991	1.00925
690.01	0.118289	0.29482	0.428855	0.606166	0.85151	1.08207	1.17358	0.0806213	0.120923	0.144279	0.16597	0.156412	0.142196	0.163829			690.01	0.0376673	0.173897	0.284576	0.440196	0.695098	0.939872	1.00976
690.21	0.118274	0.294355	0.4292	0.606523	0.851314	1.08182	1.17373	0.0807685	0.121309	0.144197	0.166445	0.156653	0.14183	0.163315			690.21	0.0375055	0.173047	0.285003	0.440077	0.694661	0.939986	1.01042
690.41	0.117994	0.29398	0.429472	0.606372	0.851525	1.08183	1.17391	0.0808964	0.121683	0.144451	0.166243	0.157011	0.141953	0.163365			690.41	0.0370978	0.172297	0.285021	0.44013	0.694514	0.939881	1.01054
690.61	0.118122	0.293745	0.429736	0.606382	0.851682	1.08187	1.17401	0.0810088	0.121715	0.14436	0.166629	0.156806	0.141753	0.163525			690.61	0.0371133	0.172029	0.285376	0.439753	0.694876	0.940113	1.01048
690.81	0.118423	0.293717	0.430194	0.606325	0.851386	1.08159	1.17448	0.081029	0.121895	0.144866	0.167153	0.156677	0.141522	0.163667			690.81	0.0373939	0.171823	0.285328	0.439172	0.694709	0.94007	1.01082
691.01	0.118963	0.293734	0.43049	0.606375	0.851523	1.0818	1.17439	0.0810663	0.122211	0.145054	0.167742	0.156382	0.141801	0.164106			691.01	0.0378971	0.171523	0.285436	0.438633	0.695141	0.939995	1.01029
691.21	0.118867	0.293614	0.430139	0.606042	0.851345	1.08155	1.17448	0.08135	0.122522	0.145348	0.167598	0.156711	0.141798	0.164319			691.21	0.0375168	0.171091	0.284791	0.438443	0.694634	0.939754	1.01017
691.41	0.118694	0.29366	0.43014	0.606037	0.851673	1.08172	1.17482	0.0810619	0.122549	0.145249	0.167797	0.156981	0.142158	0.16438			691.41	0.0376319	0.171111	0.284891	0.43824	0.694692	0.939567	1.01044
691.61	0.118658	0.293897	0.430017	0.60639	0.851891	1.08211	1.17482	0.0804281	0.122599	0.145184	0.167951	0.157386	0.14171	0.164678			691.61	0.0382297	0.171298	0.284833	0.438439	0.694505	0.940396	1.01014
691.81	0.118908	0.294332	0.429874	0.606612	0.851389	1.08214	1.17485	0.0800621	0.122325	0.145493	0.167475	0.157242	0.141695	0.16466			691.81	0.0388462	0.172007	0.284381	0.439137	0.694146	0.940449	1.0102
692.01	0.119008	0.294617	0.429572	0.607105	0.851676	1.08218	1.17497	0.0803312	0.122149	0.145217	0.167463	0.157447	0.141481	0.164384			692.01	0.0386767	0.172468	0.284355	0.439642	0.694228	0.940697	1.01059
692.21	0.118804	0.294511	0.429694	0.606818	0.852194	1.082	1.17516	0.0800911	0.121678	0.1453	0.1673	0.157945	0.141427	0.164191			692.21	0.0387128	0.172832	0.284394	0.439518	0.694249	0.940576	1.01097
692.41	0.118582	0.294652	0.42924	0.60669	0.851973	1.08216	1.17519	0.0797866	0.121544	0.145316	0.167174	0.158347	0.141493	0.164329			692.41	0.0387959	0.173108	0.283924	0.439516	0.693626	0.94067	1.01086
692.61	0.118576	0.294925	0.428832	0.606859	0.852216	1.0819	1.1752	0.0802386	0.121388	0.145357	0.167001	0.158609	0.141648	0.163909			692.61	0.0383372	0.173536	0.283476	0.439858	0.693607	0.940247	1.01129
692.81	0.118447	0.295468	0.428427	0.606288	0.852504	1.08203	1.17519	0.0798673	0.121281	0.145651	0.166842	0.15863	0.141532	0.164096			692.81	0.0385797	0.174187	0.282776	0.439446	0.693874	0.940497	1.01109
693.01	0.118945	0.295861	0.427917	0.605977	0.852398	1.08246	1.17481	0.07974	0.121484	0.145593	0.166818	0.159109	0.141536	0.163884			693.01	0.0392051	0.174377	0.282324	0.439159	0.693288	0.940927	1.01092
693.21	0.118986	0.295984	0.427956	0.606379	0.852119	1.083	1.17471	0.0797038	0.12141	0.145697	0.166469	0.159112	0.141495	0.163537			693.21	0.0392819	0.174574	0.282259	0.439911	0.693007	0.941509	1.01118
693.41	0.118578	0.296274	0.428224	0.60616	0.85256	1.08312	1.17469	0.0794398	0.121618	0.14545	0.166848	0.158919	0.141008	0.163368			693.41	0.0391383	0.174657	0.282774	0.439313	0.693641	0.942109	1.01132
693.61	0.118685	0.296291	0.428393	0.606067	0.852438	1.08302	1.17503	0.0791777	0.121554	0.145432	0.166861	0.158953	0.141137	0.163271			693.61	0.0395077	0.174737	0.282961	0.439206	0.693485	0.94188	1.01176
693.81	0.118656	0.295941	0.428495	0.60602	0.852503	1.08333	1.17535	0.0791659	0.121566	0.145597	0.166981	0.15838	0.141268	0.163283			693.81	0.0394904	0.174375	0.282899	0.43904	0.694122	0.942061	1.01207
694.01	0.118645	0.29609	0.428372	0.606072	0.852534	1.08336	1.17551	0.0791291	0.121875	0.145711	0.167065	0.157771	0.141321	0.163325			694.01	0.0395154	0.174215	0.282661	0.439008	0.694763	0.942041	1.01219
694.21	0.118438	0.296149	0.428618	0.606071	0.852482	1.08329	1.17545	0.079145	0.121942	0.145597	0.166936	0.157993	0.141034	0.163286			694.21	0.0392926	0.174207	0.283021	0.439135	0.694489	0.942255	1.01216
694.41	0.118584	0.296252	0.428708	0.605764	0.851962	1.08358	1.17558	0.0788295	0.121661	0.145793	0.166732	0.157487	0.141055	0.163514			694.41	0.0397542	0.174591	0.282915	0.439031	0.694475	0.942521	1.01206
694.61	0.118966	0.295988	0.428798	0.605956	0.851931	1.08353	1.17563	0.0786772	0.121663	0.145249	0.167465	0.157088	0.14076	0.163815			694.61	0.0402887	0.174325	0.28355	0.438491	0.694843	0.942772	1.01182
694.81	0.119297	0.295858	0.428898	0.605952	0.851948	1.08365	1.17573	0.0788791	0.12158	0.145188	0.168184	0.157169	0.14114	0.163893			694.81	0.040418	0.174279	0.28371	0.437768	0.694778	0.942505	1.01184
695.01	0.119234	0.295752	0.428956	0.606191	0.851974	1.0841	1.17592	0.0788885	0.121748	0.144985	0.168363	0.156922	0.141597	0.164302			695.01	0.0403451	0.174004	0.283971	0.437828	0.695052	0.942507	1.01162
695.21	0.118988	0.295484	0.429482	0.606117	0.851967	1.0841	1.17609	0.0787839	0.121953	0.145029	0.168471	0.156722	0.141742	0.164371			695.21	0.0402041	0.173531	0.284453	0.437646	0.695244	0.942356	1.01172
695.41	0.118867	0.295771	0.429505	0.606302	0.85198	1.08445	1.17585	0.0786605	0.122055	0.144656	0.168195	0.156532	0.142009	0.164509			695.41	0.0402068	0.173716	0.284849	0.438108	0.695448	0.942445	1.01134
695.61	0.118712	0.295903	0.429654	0.606585	0.851629	1.08455	1.17554	0.0787599	0.122376	0.144337	0.167985	0.156359	0.141919	0.164412			695.61	0.0399521	0.173527	0.285318	0.4386	0.69527	0.942634	1.01113
695.81	0.118442	0.295979	0.429969	0.606912	0.85182	1.08444	1.17569	0.0790285	0.122413	0.144106	0.167938	0.15653	0.142122	0.164531			695.81	0.0394131	0.173566	0.285863	0.438974	0.69529	0.942316	1.01116
696.01	0.118378	0.29586	0.430201	0.607429	0.851866	1.08433	1.1758	0.0794994	0.122397	0.143817	0.167818	0.156923	0.142213	0.164752			696.01	0.038879	0.173464	0.286384	0.43961	0.694942	0.942115	1.01105
696.21	0.11821	0.295774	0.430445	0.607022	0.851877	1.08383	1.17631	0.0797294	0.122003	0.143857	0.167606	0.157265	0.142597	0.164866			696.21	0.0384804	0.173771	0.286588	0.439416	0.694612	0.94123	1.01144
696.41	0.117921	0.295639	0.42996	0.607408	0.851891	1.08386	1.17676	0.0798344	0.122146	0.144087	0.167406	0.15717	0.142304	0.164903			696.41	0.0380868	0.173492	0.285873	0.440003	0.694721	0.941551	1.01186
696.61	0.117678	0.295559	0.430059	0.607372	0.852445	1.08365	1.17672	0.0804455	0.12208	0.144191	0.167397	0.157409	0.142641	0.164857			696.61	0.0372328	0.173478	0.285868	0.439975	0.695036	0.941011	1.01186
696.81	0.11761	0.295779	0.430316	0.607117	0.852686	1.08406	1.1769	0.0803935	0.122361	0.144262	0.167511	0.157528	0.142327	0.165189			696.81	0.0372162	0.173418	0.286053	0.439607	0.695158	0.941732	1.01172
697.01	0.11792	0.295634	0.43037	0.60736	0.853121	1.08412	1.17693	0.0806026	0.122262	0.14414	0.168028	0.158374	0.141991	0.165011			697.01	0.0373176	0.173372	0.28623	0.439331	0.694747	0.942134	1.01192
697.21	0.117905	0.295534	0.430382	0.607536	0.853498	1.08455	1.17737	0.0806296	0.122532	0.144332	0.167722	0.158404	0.14162	0.164613			697.21	0.037275	0.173002	0.28605	0.439814	0.695094	0.942932	1.01276
697.41	0.117759	0.295562	0.430263	0.607424	0.853795	1.08457	1.17747	0.0803474	0.122781	0.14423	0.168114	0.15885	0.141703	0.164379			697.41	0.0374117	0.17278	0.286033	0.43931	0.694945	0.942872	1.01309
697.61	0.118279	0.295632	0.429806	0.607694	0.853758	1.08477	1.17801	0.0803157	0.122621	0.144794	0.167918	0.15908	0.141853	0.164258			697.61	0.0379637	0.173011	0.285013	0.439777	0.694678	0.942921	1.01375
697.81	0.118467	0.295675	0.429726	0.607903	0.854342	1.08529	1.17791	0.0806013	0.12281	0.145083	0.167524	0.159165	0.14192	0.16443			697.81	0.0378659	0.172866	0.284643	0.440379	0.695177	0.943367	1.01348
698.01	0.119005	0.296331	0.42936	0.608145	0.854524	1.08547	1.17804	0.0804641	0.123041	0.14532	0.167619	0.159296	0.14208	0.164505			698.01	0.0385414	0.17329	0.28404	0.440527	0.695228	0.943388	1.01354
698.21	0.119581	0.29634	0.429278	0.60824	0.854581	1.08539	1.17821	0.0800522	0.123229	0.145337	0.167377	0.159591	0.141734	0.164577			698.21	0.0395287	0.173112	0.283941	0.440863	0.69499	0.943651	1.01363
698.41	0.12007	0.296346	0.429168	0.608481	0.854649	1.08562	1.17839	0.0793969	0.123325	0.145407	0.167307	0.15965	0.141583	0.164742			698.41	0.0406728	0.17302	0.283761	0.441173	0.694999	0.944042	1.01365
698.61	0.120254	0.296417	0.429204	0.608632	0.855122	1.08562	1.1785	0.0790709	0.123556	0.145126	0.167604	0.159486	0.141828	0.165111			698.61	0.0411833	0.172861	0.284079	0.441028	0.695636	0.943796	1.01339
698.81	0.120572	0.296246	0.429303	0.608575	0.855089	1.08598	1.17869	0.0789898	0.12362	0.145173	0.167692	0.159394	0.141991	0.165308			698.81	0.0415823	0.172626	0.28413	0.440883	0.695695	0.94399	1.01338
699.01	0.120658	0.29633	0.429275	0.608795	0.855269	1.08641	1.17902	0.0786668	0.123888	0.145129	0.167592	0.158979	0.14219	0.165534			699.01	0.0419907	0.172442	0.284146	0.441203	0.69629	0.944216	1.01349
699.21	0.121151	0.296101	0.42952	0.608747	0.855173	1.08661	1.17904	0.0782102	0.124356	0.145162	0.167519	0.158806	0.14177	0.165855			699.21	0.0429412	0.171745	0.284358	0.441228	0.696367	0.944837	1.01318
699.41	0.121297	0.296079	0.429309	0.608487	0.855042	1.08652	1.17878	0.0780611	0.12456	0.144975	0.167199	0.158915	0.141796	0.166107			699.41	0.0432364	0.171518	0.284333	0.441288	0.696127	0.944723	1.01267
699.61	0.121415	0.296041	0.429455	0.609031	0.854541	1.08656	1.17917	0.0777135	0.124481	0.145416	0.167521	0.158883	0.141678	0.166343			699.61	0.043702	0.17156	0.28404	0.44151	0.695658	0.944886	1.01283
699.81	0.121375	0.296273	0.42982	0.608891	0.854479	1.08648	1.1797	0.0775117	0.12469	0.145192	0.167468	0.15876	0.142002	0.166767			699.81	0.0438636	0.171583	0.284628	0.441423	0.69572	0.944482	1.01293
700.01	0.12141	0.296059	0.429965	0.608857	0.853924	1.08625	1.17998	0.0773394	0.124532	0.145046	0.167495	0.158513	0.142246	0.166707			700.01	0.0440709	0.171527	0.284919	0.441362	0.695411	0.944003	1.01327
700.21	0.121128	0.295948	0.430329	0.608495	0.853929	1.08583	1.18008	0.077637	0.124685	0.144993	0.167711	0.158729	0.142184	0.166436			700.21	0.0434909	0.171263	0.285337	0.440784	0.695201	0.943642	1.01364
700.41	0.121046	0.296071	0.430426	0.608384	0.853889	1.08582	1.18	0.0777734	0.124917	0.144722	0.167801	0.15849	0.142066	0.166391			700.41	0.0432728	0.171154	0.285703	0.440584	0.695399	0.943751	1.01361
700.61	0.12058	0.296206	0.430823	0.607743	0.853935	1.08565	1.18016	0.0780188	0.124604	0.144781	0.167939	0.158878	0.141936	0.166508			700.61	0.0425614	0.171601	0.286041	0.439803	0.695058	0.94371	1.01365
700.81	0.120429	0.296507	0.431069	0.60743	0.854077	1.08566	1.18057	0.077955	0.124489	0.145244	0.168509	0.158923	0.141385	0.166355			700.81	0.0424742	0.172018	0.285825	0.43892	0.695153	0.94428	1.01421
701.01	0.120641	0.296912	0.430843	0.607203	0.854086	1.0852	1.1808	0.078475	0.123876	0.145549	0.168448	0.159361	0.140957	0.166138			701.01	0.0421662	0.173036	0.285294	0.438755	0.694725	0.944243	1.01466
701.21	0.120566	0.297059	0.431073	0.607334	0.853983	1.08523	1.18046	0.0785972	0.12375	0.145603	0.168377	0.159332	0.141045	0.165969			701.21	0.0419684	0.173308	0.28547	0.438957	0.694651	0.94418	1.01449
701.41	0.120311	0.297266	0.431137	0.607692	0.853877	1.08513	1.18025	0.0788661	0.123563	0.145845	0.168432	0.159455	0.140984	0.165803			701.41	0.0414446	0.173703	0.285292	0.43926	0.694422	0.944148	1.01445
701.61	0.120159	0.297565	0.430907	0.607826	0.854158	1.0854	1.18038	0.0790516	0.123356	0.145931	0.168219	0.159599	0.141067	0.165705			701.61	0.0411072	0.174209	0.284976	0.439607	0.69456	0.944328	1.01468
701.81	0.120089	0.29761	0.431044	0.608193	0.854339	1.08587	1.18008	0.0794849	0.123872	0.146003	0.168294	0.159743	0.141679	0.165802			701.81	0.0406042	0.173738	0.285041	0.439899	0.694595	0.944189	1.01428
702.01	0.120207	0.297843	0.431208	0.608316	0.85466	1.08594	1.18017	0.0796681	0.123562	0.14628	0.168277	0.159633	0.141691	0.165649			702.01	0.0405385	0.174281	0.284927	0.440039	0.695027	0.944245	1.01452
702.21	0.12012	0.297809	0.431563	0.608653	0.854718	1.08584	1.18057	0.0796072	0.123555	0.146479	0.168098	0.159756	0.141659	0.16531			702.21	0.0405128	0.174254	0.285084	0.440555	0.694961	0.944179	1.01526
702.41	0.120351	0.298221	0.43195	0.609056	0.854688	1.08582	1.18034	0.0796501	0.123178	0.146658	0.168458	0.159633	0.14181	0.1649			702.41	0.0407006	0.175043	0.285293	0.440598	0.695055	0.944015	1.01544
702.61	0.120356	0.297994	0.432495	0.608989	0.854707	1.0862	1.18024	0.0799919	0.122918	0.146871	0.168495	0.159584	0.142019	0.164794			702.61	0.0403646	0.175076	0.285623	0.440494	0.695122	0.944183	1.01545
702.81	0.120871	0.29755	0.432876	0.60946	0.854821	1.0864	1.18014	0.0801388	0.122437	0.146916	0.16836	0.159531	0.141871	0.164956			702.81	0.0407323	0.175112	0.28596	0.441101	0.69529	0.944528	1.01519
703.01	0.120461	0.297853	0.432976	0.609537	0.855149	1.08634	1.17997	0.0800673	0.122351	0.147185	0.168352	0.159518	0.141833	0.165186			703.01	0.0403937	0.175503	0.285791	0.441184	0.695631	0.944507	1.01479
703.21	0.120623	0.297662	0.433354	0.609793	0.855558	1.08622	1.18013	0.079963	0.122464	0.147328	0.168437	0.159576	0.141636	0.165207			703.21	0.0406598	0.175198	0.286026	0.441355	0.695982	0.944588	1.01492
703.41	0.120401	0.297749	0.433489	0.610214	0.855418	1.08604	1.18002	0.0797569	0.122339	0.147214	0.168573	0.159365	0.141979	0.165138			703.41	0.0406442	0.175409	0.286275	0.441642	0.696053	0.944056	1.01489
703.61	0.120334	0.297743	0.433406	0.610885	0.855003	1.08631	1.1807	0.0794889	0.122328	0.14749	0.168759	0.158987	0.142359	0.165421			703.61	0.0408454	0.175415	0.285916	0.442126	0.696016	0.943952	1.01528
703.81	0.120122	0.297904	0.433704	0.610771	0.855336	1.08608	1.18126	0.0790676	0.122671	0.147203	0.168836	0.159123	0.142833	0.165513			703.81	0.0410544	0.175233	0.286501	0.441935	0.696213	0.943244	1.01575
704.01	0.119914	0.297791	0.433723	0.611431	0.85527	1.08625	1.18118	0.078849	0.122946	0.147196	0.16917	0.159044	0.143173	0.165401			704.01	0.0410653	0.174845	0.286528	0.442261	0.696226	0.943073	1.01578
704.21	0.119766	0.297862	0.433998	0.611135	0.855296	1.08648	1.18072	0.0791778	0.123175	0.147188	0.169209	0.15921	0.142909	0.165238			704.21	0.0405885	0.174687	0.286811	0.441927	0.696086	0.943574	1.01548
704.41	0.1198	0.2979	0.433748	0.61091	0.855298	1.08637	1.18104	0.0788103	0.123157	0.147136	0.169269	0.15906	0.142475	0.165616			704.41	0.0409894	0.174743	0.286612	0.441641	0.696238	0.943898	1.01542
704.61	0.119672	0.297979	0.433831	0.610734	0.855526	1.08647	1.18185	0.0781492	0.123036	0.147415	0.169157	0.159032	0.141738	0.165954			704.61	0.041523	0.174943	0.286415	0.441576	0.696494	0.944737	1.0159
704.81	0.119774	0.298138	0.433749	0.610585	0.855741	1.08636	1.18213	0.0778784	0.123043	0.147769	0.169443	0.158709	0.141445	0.165795			704.81	0.0418959	0.175095	0.28598	0.441142	0.697032	0.944911	1.01633
705.01	0.12	0.298315	0.433964	0.610604	0.855976	1.08629	1.18235	0.078055	0.122782	0.147807	0.168975	0.158773	0.141121	0.166033			705.01	0.0419455	0.175533	0.286157	0.441629	0.697203	0.945174	1.01632
705.21	0.120184	0.298278	0.434012	0.611099	0.856186	1.08678	1.18239	0.077615	0.122825	0.14793	0.168786	0.159033	0.141475	0.166232			705.21	0.0425691	0.175453	0.286082	0.442313	0.697153	0.945304	1.01616
705.41	0.120271	0.298018	0.433527	0.611048	0.856374	1.08756	1.18289	0.0771798	0.123123	0.148381	0.168558	0.159017	0.141131	0.16624			705.41	0.0430916	0.174896	0.285146	0.44249	0.697358	0.946432	1.01665
705.61	0.120303	0.298113	0.43288	0.611173	0.856738	1.08816	1.18336	0.076996	0.123465	0.148073	0.168509	0.159585	0.141586	0.166127			705.61	0.043307	0.174647	0.284807	0.442664	0.697153	0.94657	1.01723
705.81	0.120163	0.298159	0.432733	0.611054	0.856447	1.08861	1.18333	0.0770784	0.123883	0.148428	0.16842	0.159698	0.141979	0.166337			705.81	0.0430845	0.174276	0.284304	0.442634	0.696749	0.946628	1.01699
706.01	0.120499	0.298303	0.432535	0.610806	0.856752	1.08867	1.18369	0.077347	0.123678	0.148657	0.167763	0.159675	0.14177	0.165924			706.01	0.0431522	0.174625	0.283878	0.443043	0.697077	0.946902	1.01777
706.21	0.120964	0.298415	0.432627	0.610828	0.856883	1.08857	1.18382	0.0775138	0.12391	0.148384	0.167811	0.16	0.142274	0.165895			706.21	0.0434502	0.174505	0.284242	0.443018	0.696883	0.946295	1.01793
706.41	0.121416	0.298401	0.432813	0.611098	0.857016	1.08877	1.18349	0.0777205	0.123814	0.148097	0.167737	0.160103	0.1425	0.166016			706.41	0.0436951	0.174587	0.284716	0.443361	0.696913	0.946269	1.01747
706.61	0.12098	0.298198	0.432873	0.611026	0.857444	1.08869	1.18339	0.0781115	0.123903	0.148313	0.167363	0.160623	0.142359	0.166237			706.61	0.0428686	0.174295	0.284561	0.443663	0.696821	0.946333	1.01715
706.81	0.120676	0.298275	0.432469	0.611018	0.857382	1.08842	1.18346	0.0786001	0.123698	0.147951	0.167089	0.160341	0.142295	0.166489			706.81	0.042076	0.174577	0.284518	0.443929	0.697041	0.946126	1.01697
707.01	0.120319	0.298768	0.432081	0.610911	0.857408	1.08804	1.18373	0.0788334	0.123776	0.147686	0.167165	0.160657	0.142162	0.16657			707.01	0.0414856	0.174993	0.284395	0.443747	0.696752	0.945883	1.01716
707.21	0.120511	0.298826	0.432209	0.610995	0.857396	1.088	1.18407	0.079259	0.123851	0.147614	0.167427	0.160548	0.142248	0.16647			707.21	0.0412516	0.174976	0.284595	0.443569	0.696848	0.945753	1.0176
707.41	0.120363	0.298652	0.432409	0.611352	0.857171	1.08805	1.18439	0.0794123	0.123809	0.147055	0.167703	0.160555	0.142391	0.166616			707.41	0.0409502	0.174842	0.285354	0.443649	0.696616	0.945663	1.01777
707.61	0.119857	0.298768	0.432409	0.611772	0.856814	1.088	1.18463	0.0797425	0.124037	0.147154	0.167852	0.160437	0.142826	0.166495			707.61	0.040115	0.174731	0.285256	0.44392	0.696378	0.945172	1.01813
707.81	0.119833	0.29872	0.43243	0.611925	0.857256	1.08757	1.18469	0.0799345	0.123798	0.146965	0.168265	0.160389	0.142798	0.166592			707.81	0.0398987	0.174923	0.285465	0.443661	0.696868	0.944777	1.01809
708.01	0.119564	0.298677	0.432758	0.612338	0.857084	1.0877	1.18476	0.0808021	0.124189	0.146656	0.168748	0.159855	0.142742	0.166693			708.01	0.0387621	0.174488	0.286102	0.44359	0.697229	0.944961	1.01807
708.21	0.1194	0.298473	0.432985	0.611972	0.856907	1.08765	1.18457	0.0815484	0.123928	0.146253	0.168703	0.159859	0.142177	0.166872			708.21	0.0378519	0.174546	0.286732	0.443269	0.697048	0.945475	1.0177
708.41	0.119561	0.298569	0.433387	0.611947	0.856933	1.08704	1.18496	0.0814019	0.124133	0.145718	0.168857	0.159687	0.141926	0.166988			708.41	0.0381594	0.174436	0.287669	0.443091	0.697247	0.945113	1.01798
708.61	0.119819	0.298777	0.433875	0.611974	0.857092	1.08675	1.18533	0.0811728	0.123977	0.145561	0.168766	0.159417	0.141976	0.167431			708.61	0.0386464	0.174799	0.288314	0.443209	0.697676	0.944776	1.0179
708.81	0.119874	0.298807	0.434001	0.612132	0.857376	1.0869	1.1855	0.0813152	0.123741	0.145844	0.169486	0.159281	0.142068	0.167271			708.81	0.0385583	0.175066	0.288157	0.442646	0.698096	0.944828	1.01823
709.01	0.120564	0.298968	0.434676	0.612331	0.857473	1.08716	1.18551	0.0812325	0.123717	0.146031	0.169619	0.159384	0.142019	0.167602			709.01	0.0393318	0.175251	0.288646	0.442713	0.698089	0.945144	1.01791
709.21	0.120765	0.299425	0.434411	0.612212	0.857601	1.08738	1.18555	0.080993	0.123789	0.146073	0.169445	0.159364	0.142142	0.167954			709.21	0.0397717	0.175636	0.288338	0.442767	0.698238	0.945235	1.01759
709.41	0.120785	0.299598	0.434118	0.611926	0.85773	1.08724	1.18569	0.080663	0.123898	0.146255	0.169564	0.159589	0.141602	0.167768			709.41	0.0401217	0.1757	0.287863	0.442362	0.698141	0.945636	1.01792
709.61	0.120873	0.299991	0.433962	0.611658	0.857395	1.08683	1.18584	0.0808697	0.124106	0.1463	0.169519	0.159839	0.142109	0.1675			709.61	0.0400029	0.175885	0.287663	0.44214	0.697556	0.944723	1.01834
709.81	0.120833	0.299858	0.433742	0.611724	0.857119	1.08626	1.18564	0.0809342	0.124404	0.146827	0.169102	0.159462	0.14234	0.167433			709.81	0.0398993	0.175454	0.286915	0.442622	0.697656	0.94392	1.01821
710.01	0.121535	0.299842	0.433593	0.611588	0.857649	1.0861	1.18554	0.0808826	0.12483	0.147074	0.169069	0.159284	0.142161	0.167274			710.01	0.040652	0.175012	0.286518	0.442519	0.698365	0.943935	1.01827
710.21	0.121866	0.299718	0.43368	0.611936	0.857744	1.08584	1.18587	0.0805768	0.124873	0.147247	0.169172	0.159459	0.1423	0.167219			710.21	0.0412889	0.174846	0.286433	0.442764	0.698285	0.943544	1.01866
710.41	0.12185	0.299585	0.433257	0.612565	0.857747	1.08602	1.18589	0.0803405	0.124852	0.147812	0.169382	0.159594	0.142003	0.167366			710.41	0.0415091	0.174734	0.285445	0.443183	0.698153	0.944018	1.01853
710.61	0.12185	0.299932	0.432965	0.611926	0.857496	1.08602	1.18569	0.0803107	0.124889	0.148795	0.169234	0.159583	0.141691	0.167433			710.61	0.0415389	0.175044	0.284169	0.442692	0.697913	0.944332	1.01826
710.81	0.121955	0.3001	0.432825	0.611697	0.857164	1.08585	1.18539	0.0800162	0.124438	0.148784	0.168879	0.158996	0.141864	0.167315			710.81	0.0419393	0.175662	0.284042	0.442818	0.698169	0.943983	1.01807
711.01	0.12225	0.300082	0.433218	0.611944	0.857256	1.08583	1.1854	0.0795306	0.124243	0.149211	0.169052	0.159125	0.142001	0.167258			711.01	0.0427199	0.17584	0.284007	0.442892	0.698131	0.943825	1.01814
711.21	0.122391	0.299707	0.433399	0.611662	0.857445	1.0862	1.1852	0.0794995	0.124005	0.149599	0.16914	0.159269	0.141989	0.16697			711.21	0.0428914	0.175702	0.2838	0.442522	0.698176	0.944214	1.01823
711.41	0.122222	0.299561	0.433599	0.611914	0.857339	1.08661	1.18502	0.0796832	0.12379	0.149483	0.168898	0.159504	0.142007	0.166694			711.41	0.0425385	0.175771	0.284116	0.443016	0.697835	0.944603	1.01833
711.61	0.122032	0.29956	0.433664	0.612039	0.857246	1.08691	1.18485	0.0798888	0.123473	0.149799	0.168757	0.159042	0.14218	0.166277			711.61	0.0421431	0.176087	0.283865	0.443282	0.698203	0.944732	1.01858
711.81	0.122045	0.299471	0.433657	0.612045	0.857582	1.08722	1.1855	0.0801764	0.123389	0.149554	0.169065	0.158965	0.141996	0.166187			711.81	0.0418689	0.176082	0.284104	0.442979	0.698617	0.945222	1.01932
712.01	0.122123	0.299828	0.434156	0.612031	0.85729	1.08742	1.18595	0.0804138	0.123495	0.149697	0.169281	0.159308	0.141847	0.166204			712.01	0.0417096	0.176333	0.284459	0.44275	0.697982	0.945574	1.01974
712.21	0.122369	0.299984	0.43426	0.612242	0.857571	1.08807	1.18575	0.0801906	0.123179	0.149381	0.168998	0.159678	0.141631	0.166327			712.21	0.0421787	0.176805	0.284879	0.443244	0.697892	0.946444	1.01943
712.41	0.122846	0.299958	0.435061	0.61254	0.857924	1.08803	1.18594	0.0795799	0.123653	0.149145	0.169047	0.159738	0.141909	0.166467			712.41	0.0432666	0.176305	0.285917	0.443492	0.698186	0.946116	1.01947
712.61	0.122761	0.300058	0.43543	0.612663	0.858213	1.08872	1.18618	0.079123	0.123625	0.14928	0.169016	0.160046	0.141792	0.166481			712.61	0.0436376	0.176433	0.28615	0.443647	0.698167	0.94693	1.0197
712.81	0.122747	0.299962	0.435656	0.612737	0.858444	1.08943	1.18624	0.079202	0.123704	0.149244	0.169393	0.160289	0.141615	0.16657			712.81	0.0435451	0.176258	0.286412	0.443344	0.698155	0.947817	1.01967
713.01	0.123143	0.299964	0.435886	0.612744	0.858695	1.08954	1.18648	0.0786753	0.124135	0.148936	0.169257	0.160526	0.141363	0.166426			713.01	0.0444678	0.175829	0.28695	0.443486	0.698169	0.948177	1.02005
713.21	0.122738	0.300132	0.435685	0.612435	0.859021	1.08924	1.18658	0.0787907	0.124284	0.148568	0.169218	0.160268	0.141616	0.166272			713.21	0.0439469	0.175848	0.287116	0.443217	0.698752	0.947619	1.02031
713.41	0.122615	0.29992	0.43554	0.61263	0.859369	1.08875	1.18707	0.0789793	0.124737	0.148354	0.169503	0.160723	0.141634	0.165802			713.41	0.0436354	0.175183	0.287185	0.443127	0.698646	0.947119	1.02127
713.61	0.122515	0.299531	0.435284	0.612824	0.859085	1.08813	1.18729	0.0789834	0.125041	0.148479	0.169658	0.160802	0.141855	0.165716			713.61	0.0435319	0.174491	0.286805	0.443166	0.698284	0.946273	1.02157
713.81	0.122354	0.299503	0.434899	0.613468	0.859228	1.08798	1.18758	0.0789335	0.125406	0.148491	0.169718	0.160652	0.142006	0.166007			713.81	0.0434206	0.174097	0.286408	0.44375	0.698576	0.94597	1.02157
714.01	0.12225	0.299778	0.434883	0.613424	0.859534	1.08849	1.18781	0.079051	0.125687	0.148691	0.169979	0.160971	0.141987	0.16612			714.01	0.0431989	0.174091	0.286192	0.443445	0.698563	0.946499	1.02169
714.21	0.122141	0.300074	0.434659	0.613793	0.859258	1.08806	1.18869	0.0792994	0.125657	0.148415	0.170017	0.161122	0.142234	0.166333			714.21	0.0428412	0.174416	0.286244	0.443776	0.698136	0.945828	1.02236
714.41	0.121249	0.300378	0.434524	0.61365	0.859154	1.08804	1.18882	0.0795897	0.125646	0.148369	0.170101	0.161193	0.142357	0.166751			714.41	0.0416593	0.174733	0.286155	0.443549	0.69796	0.945683	1.02206
714.61	0.120992	0.300659	0.434716	0.61297	0.859463	1.08797	1.18855	0.0800567	0.12564	0.148756	0.169842	0.161034	0.142689	0.167288			714.61	0.0409358	0.175019	0.28596	0.443128	0.698429	0.945282	1.02126
714.81	0.120775	0.300277	0.434917	0.613411	0.859411	1.08731	1.18821	0.0802713	0.125153	0.148257	0.169948	0.160987	0.142716	0.167183			714.81	0.0405038	0.175124	0.286661	0.443464	0.698424	0.94459	1.02102
715.01	0.120585	0.299943	0.43551	0.613287	0.859288	1.08747	1.18847	0.0808572	0.125065	0.148395	0.170022	0.161251	0.142982	0.167406			715.01	0.039728	0.174878	0.287115	0.443265	0.698037	0.944486	1.02106
715.21	0.120325	0.299729	0.435775	0.613032	0.859298	1.08761	1.18852	0.0812958	0.124949	0.148112	0.169817	0.161277	0.143114	0.167477			715.21	0.0390293	0.17478	0.287663	0.443215	0.69802	0.944494	1.02105
715.41	0.120185	0.299743	0.435822	0.6133	0.859327	1.08749	1.1887	0.0818585	0.125083	0.147976	0.169243	0.160905	0.143377	0.167243			715.41	0.038326	0.174659	0.287846	0.444057	0.698422	0.944116	1.02146
715.61	0.1203	0.299402	0.436216	0.612876	0.85924	1.08777	1.18861	0.0819927	0.124916	0.148335	0.169363	0.160427	0.143425	0.167087			715.61	0.0383069	0.174486	0.287881	0.443513	0.698813	0.944348	1.02152
715.81	0.120594	0.299678	0.436451	0.612828	0.859321	1.08785	1.18869	0.0823345	0.124737	0.148396	0.169636	0.160759	0.143567	0.166929			715.81	0.03826	0.174941	0.288056	0.443192	0.698562	0.944287	1.02176
716.01	0.121024	0.299575	0.436868	0.61288	0.859199	1.08813	1.1883	0.0821591	0.124673	0.148575	0.169584	0.16085	0.143429	0.1675			716.01	0.0388647	0.174902	0.288293	0.443296	0.698349	0.944705	1.0208
716.21	0.12109	0.299635	0.436718	0.61289	0.859394	1.08884	1.1884	0.0821613	0.124754	0.148639	0.169527	0.160632	0.143492	0.167818			716.21	0.0389282	0.174881	0.288079	0.443363	0.698762	0.945345	1.02058
716.41	0.12098	0.299385	0.437314	0.61282	0.859227	1.08907	1.18851	0.0817055	0.125043	0.148862	0.169227	0.160419	0.143539	0.168039			716.41	0.0392747	0.174342	0.288452	0.443593	0.698808	0.945532	1.02047
716.61	0.120932	0.299421	0.437407	0.612627	0.859269	1.08952	1.18824	0.0814903	0.124837	0.148869	0.168834	0.160541	0.143251	0.167683			716.61	0.0394418	0.174584	0.288538	0.443793	0.698728	0.94627	1.02056
716.81	0.121452	0.299044	0.436818	0.61269	0.859198	1.08909	1.18813	0.0816301	0.125273	0.148833	0.168893	0.160507	0.143338	0.168048			716.81	0.0398217	0.173771	0.287986	0.443797	0.698691	0.945752	1.02008
717.01	0.12157	0.298991	0.436666	0.613159	0.859221	1.08912	1.18829	0.0810188	0.125607	0.148699	0.168778	0.160315	0.143131	0.167854			717.01	0.0405516	0.173384	0.287967	0.444381	0.698906	0.945986	1.02043
717.21	0.121289	0.299436	0.436686	0.613377	0.858982	1.08923	1.18826	0.0813144	0.12594	0.148614	0.168844	0.160042	0.143439	0.167883			717.21	0.0399747	0.173496	0.288072	0.444533	0.698939	0.945793	1.02038
717.41	0.121263	0.299821	0.436416	0.613622	0.858988	1.08918	1.18832	0.0814816	0.126099	0.148762	0.168926	0.160172	0.142999	0.167787			717.41	0.0397815	0.173723	0.287654	0.444696	0.698816	0.946178	1.02053
717.61	0.121151	0.300217	0.436311	0.61392	0.858672	1.08934	1.18848	0.0812306	0.125805	0.148758	0.169108	0.160004	0.142915	0.167891			717.61	0.0399206	0.174412	0.287553	0.444812	0.698667	0.946428	1.02059
717.81	0.121173	0.30113	0.436373	0.614393	0.858896	1.09005	1.18921	0.0813139	0.125765	0.148632	0.169522	0.160153	0.142922	0.168184			717.81	0.0398592	0.175365	0.287741	0.444871	0.698743	0.947133	1.02102
718.01	0.121054	0.301853	0.436256	0.614559	0.859102	1.09053	1.18952	0.0812097	0.125802	0.148378	0.169678	0.160616	0.142638	0.168381			718.01	0.0398446	0.176051	0.287879	0.444882	0.698486	0.947893	1.02114
718.21	0.121077	0.302248	0.436262	0.614662	0.859163	1.09027	1.19036	0.0814454	0.125746	0.147841	0.169686	0.161111	0.142813	0.168522			718.21	0.039632	0.176503	0.288421	0.444976	0.698052	0.947456	1.02184
718.41	0.120466	0.302841	0.43636	0.614627	0.85936	1.0905	1.19094	0.0813571	0.125674	0.147864	0.169802	0.161112	0.142489	0.168622			718.41	0.0391086	0.177167	0.288496	0.444826	0.698247	0.948013	1.02232
718.61	0.120585	0.302815	0.436385	0.614598	0.859838	1.09043	1.19115	0.0814908	0.125786	0.148304	0.169972	0.161273	0.142534	0.168962			718.61	0.0390947	0.177029	0.288082	0.444626	0.698565	0.9479	1.02219
718.81	0.12081	0.302428	0.436703	0.615047	0.859533	1.08983	1.19108	0.081219	0.12583	0.148064	0.170003	0.161577	0.142364	0.168731			718.81	0.0395909	0.176599	0.288639	0.445045	0.697956	0.947467	1.02235
719.01	0.120701	0.302433	0.437314	0.61465	0.859681	1.08957	1.19127	0.0814631	0.125476	0.14835	0.17008	0.161639	0.142823	0.168517			719.01	0.0392375	0.176957	0.288963	0.44457	0.698042	0.946748	1.02275
719.21	0.12071	0.302065	0.437623	0.614555	0.86011	1.08929	1.19105	0.0814375	0.125676	0.14798	0.170234	0.161472	0.142951	0.168152			719.21	0.0392722	0.176389	0.289643	0.444321	0.698639	0.946336	1.0229
719.41	0.121271	0.301904	0.437229	0.614363	0.860309	1.08897	1.19052	0.0817424	0.125368	0.14828	0.170082	0.161165	0.143228	0.167931			719.41	0.0395281	0.176537	0.288949	0.444281	0.699144	0.945737	1.02259
719.61	0.121315	0.301706	0.437254	0.614218	0.860309	1.08921	1.19002	0.0816615	0.125077	0.148625	0.170496	0.161166	0.143465	0.16794			719.61	0.0396531	0.176629	0.288629	0.443723	0.699143	0.945746	1.02208
719.81	0.121466	0.301826	0.437237	0.614644	0.860425	1.08915	1.18975	0.081775	0.125016	0.148471	0.170624	0.161485	0.143392	0.167882			719.81	0.0396905	0.17681	0.288766	0.44402	0.69894	0.94576	1.02187
720.01	0.121473	0.301367	0.437232	0.614865	0.860264	1.08895	1.18984	0.0813143	0.125105	0.14825	0.170515	0.161214	0.143636	0.167849			720.01	0.0401582	0.176262	0.288982	0.444349	0.69905	0.945309	1.02199
720.21	0.121644	0.300887	0.437094	0.614415	0.86068	1.08872	1.18988	0.0813535	0.125248	0.148396	0.170202	0.160913	0.143349	0.167468			720.21	0.0402908	0.175639	0.288698	0.444212	0.699767	0.945371	1.02242
720.41	0.121723	0.300405	0.437313	0.614185	0.860579	1.08876	1.18969	0.0811131	0.125406	0.148717	0.169969	0.16096	0.143287	0.167332			720.41	0.0406102	0.174999	0.288596	0.444216	0.699618	0.945474	1.02235
720.61	0.121729	0.300375	0.436869	0.614469	0.860965	1.08855	1.18898	0.0808493	0.125642	0.148767	0.170031	0.160901	0.143167	0.166986			720.61	0.0408796	0.174733	0.288102	0.444438	0.700064	0.945387	1.022
720.81	0.121921	0.300116	0.436832	0.614653	0.86088	1.08824	1.18884	0.0808499	0.125729	0.148614	0.169944	0.160748	0.14311	0.166774			720.81	0.0410706	0.174387	0.288218	0.444708	0.700132	0.945126	1.02206
721.01	0.121914	0.300265	0.436904	0.614901	0.860811	1.08877	1.18872	0.0807833	0.125727	0.148816	0.16967	0.160425	0.142743	0.166766			721.01	0.0411303	0.174538	0.288088	0.445231	0.700386	0.946023	1.02196
721.21	0.12148	0.300863	0.436867	0.615088	0.860748	1.08942	1.18884	0.0810036	0.125839	0.149134	0.169639	0.160269	0.142391	0.166419			721.21	0.0404764	0.175024	0.287733	0.44545	0.700479	0.947033	1.02242
721.41	0.121404	0.300859	0.436812	0.615383	0.860755	1.08944	1.18841	0.0811887	0.125448	0.148892	0.16969	0.159964	0.141744	0.166481			721.41	0.0402152	0.175411	0.28792	0.445692	0.700791	0.9477	1.02193
721.61	0.121149	0.300772	0.436834	0.615782	0.860868	1.08992	1.18882	0.0811341	0.125581	0.148766	0.169791	0.159785	0.141675	0.166644			721.61	0.0400151	0.175191	0.288069	0.445991	0.701083	0.948246	1.02218
721.81	0.121025	0.301188	0.436608	0.616219	0.860945	1.09019	1.18903	0.0811276	0.125626	0.148665	0.170137	0.160508	0.141484	0.167025			721.81	0.0398978	0.175563	0.287944	0.446083	0.700437	0.948702	1.02201
722.01	0.120809	0.301256	0.436454	0.616583	0.86088	1.09055	1.18955	0.0809932	0.125444	0.148613	0.170071	0.160633	0.14118	0.167494			722.01	0.0398156	0.175812	0.287841	0.446512	0.700248	0.949372	1.02206
722.21	0.120648	0.301172	0.436357	0.616522	0.86064	1.09058	1.19023	0.0810697	0.12565	0.148476	0.169983	0.160778	0.141243	0.167464			722.21	0.0395784	0.175523	0.287881	0.446539	0.699861	0.949333	1.02276
722.41	0.120811	0.301351	0.436239	0.616596	0.860543	1.0908	1.19043	0.0806625	0.125881	0.148547	0.170345	0.160409	0.141057	0.168022			722.41	0.0401483	0.175471	0.287692	0.446251	0.700134	0.94974	1.02241
722.61	0.121236	0.301249	0.436525	0.616591	0.860636	1.091	1.19028	0.0807604	0.126035	0.148699	0.170672	0.160675	0.141444	0.167843			722.61	0.0404752	0.175215	0.287826	0.445919	0.699961	0.949554	1.02243
722.81	0.121793	0.301439	0.436792	0.61662	0.860724	1.09037	1.18995	0.0808045	0.125856	0.148739	0.170752	0.160606	0.141548	0.167798			722.81	0.0409884	0.175584	0.288053	0.445868	0.700118	0.94882	1.02215
723.01	0.121921	0.301779	0.43707	0.616346	0.860593	1.08989	1.18991	0.0811237	0.125531	0.148547	0.171004	0.160694	0.142016	0.167749			723.01	0.040797	0.176248	0.288523	0.445342	0.699899	0.947876	1.02216
723.21	0.122308	0.302006	0.437032	0.616264	0.860847	1.08988	1.18962	0.0813931	0.125832	0.148235	0.170958	0.160309	0.142064	0.167923			723.21	0.0409146	0.176175	0.288797	0.445307	0.700538	0.947815	1.02169
723.41	0.12277	0.302111	0.436829	0.616582	0.860947	1.08963	1.18976	0.0819285	0.126134	0.148578	0.171309	0.16036	0.142393	0.168202			723.41	0.0408418	0.175977	0.28825	0.445273	0.700587	0.947236	1.02156
723.61	0.12296	0.302206	0.436993	0.617213	0.861205	1.08958	1.19024	0.0818709	0.126692	0.148258	0.171159	0.160861	0.143029	0.168209			723.61	0.0410889	0.175514	0.288735	0.446054	0.700343	0.946552	1.02203
723.81	0.1235	0.302106	0.437185	0.617288	0.861404	1.08935	1.1905	0.0822579	0.126722	0.148358	0.171622	0.161123	0.142896	0.168018			723.81	0.0412425	0.175384	0.288827	0.445666	0.700281	0.946454	1.02248
724.01	0.123605	0.301762	0.43708	0.617172	0.861528	1.08895	1.19077	0.082045	0.126801	0.148301	0.171816	0.161372	0.143324	0.167574			724.01	0.0415598	0.174961	0.288779	0.445357	0.700155	0.945624	1.02319
724.21	0.123701	0.301898	0.436921	0.61676	0.862078	1.0886	1.19091	0.0819694	0.127	0.148486	0.172184	0.161353	0.143476	0.167248			724.21	0.0417315	0.174898	0.288435	0.444576	0.700725	0.945119	1.02367
724.41	0.123444	0.302365	0.437158	0.616139	0.862144	1.08873	1.19149	0.0819985	0.127179	0.148776	0.172358	0.161783	0.143805	0.167126			724.41	0.0414459	0.175187	0.288382	0.44378	0.700362	0.944923	1.02437
724.61	0.123768	0.302881	0.437519	0.616432	0.862597	1.08873	1.19128	0.0813459	0.127204	0.148555	0.172386	0.16197	0.143913	0.167051			724.61	0.0424219	0.175676	0.288964	0.444046	0.700627	0.944818	1.02423
724.81	0.124159	0.303025	0.437901	0.616066	0.862648	1.08901	1.19152	0.0817516	0.126967	0.148663	0.172509	0.1623	0.143753	0.166947			724.81	0.0424078	0.176059	0.289238	0.443557	0.700347	0.945256	1.02457
725.01	0.124163	0.302907	0.437528	0.61584	0.862641	1.0895	1.19218	0.0818998	0.127014	0.149104	0.172363	0.162464	0.143718	0.16745			725.01	0.0422629	0.175893	0.288425	0.443477	0.700177	0.945784	1.02473
725.21	0.123452	0.30315	0.43757	0.616183	0.862612	1.08998	1.19243	0.0815078	0.127418	0.148704	0.172414	0.16267	0.14335	0.167264			725.21	0.041944	0.175732	0.288866	0.443769	0.699942	0.946626	1.02517
725.41	0.123506	0.303151	0.437424	0.616263	0.862669	1.08997	1.19259	0.0815549	0.127293	0.1486	0.172571	0.162817	0.143309	0.167536			725.41	0.0419511	0.175859	0.288824	0.443692	0.699852	0.946662	1.02505
725.61	0.123113	0.302914	0.437399	0.616382	0.862864	1.09047	1.19322	0.0818772	0.127685	0.148993	0.172565	0.163052	0.143194	0.167547			725.61	0.0412359	0.175229	0.288406	0.443817	0.699812	0.947274	1.02568
725.81	0.122615	0.302803	0.437269	0.61635	0.862805	1.09034	1.19317	0.0817151	0.127205	0.149148	0.17261	0.163367	0.143074	0.167819			725.81	0.0409004	0.175598	0.288121	0.44374	0.699438	0.947263	1.02535
726.01	0.122303	0.302573	0.436921	0.616447	0.862506	1.09075	1.19371	0.0814583	0.126857	0.148988	0.172885	0.162949	0.142718	0.168109			726.01	0.0408445	0.175715	0.287934	0.443562	0.699558	0.948036	1.0256
726.21	0.122441	0.302521	0.436581	0.616283	0.862132	1.0907	1.19337	0.081353	0.127002	0.148763	0.172887	0.163019	0.142513	0.168052			726.21	0.0410883	0.175519	0.287819	0.443396	0.699113	0.948188	1.02532
726.41	0.122694	0.302634	0.436689	0.61619	0.862198	1.09105	1.19303	0.0810483	0.12685	0.148884	0.172725	0.162716	0.142305	0.168362			726.41	0.0416459	0.175784	0.287805	0.443465	0.699482	0.948744	1.02467
726.61	0.122782	0.302822	0.436909	0.616254	0.862114	1.09108	1.19289	0.0810068	0.126935	0.149015	0.172576	0.162753	0.142269	0.168224			726.61	0.0417748	0.175887	0.287894	0.443678	0.69936	0.948806	1.02466
726.81	0.122354	0.303153	0.43689	0.616464	0.862237	1.09047	1.19245	0.0811826	0.126542	0.149336	0.172284	0.162221	0.142001	0.168127			726.81	0.0411711	0.17661	0.287555	0.44418	0.700016	0.948473	1.02432
727.01	0.122277	0.303643	0.437005	0.616696	0.861823	1.09024	1.19174	0.0812829	0.126801	0.149305	0.171968	0.16235	0.142104	0.168157			727.01	0.040994	0.176842	0.287701	0.444728	0.699473	0.948137	1.02358
727.21	0.122309	0.303696	0.437225	0.61709	0.861694	1.09057	1.19175	0.081545	0.127058	0.149351	0.171481	0.161564	0.141776	0.16795			727.21	0.0407641	0.176638	0.287874	0.445609	0.70013	0.948796	1.0238
727.41	0.122306	0.30371	0.437407	0.617338	0.86202	1.09026	1.19181	0.0818835	0.127424	0.149654	0.171066	0.161714	0.141734	0.167724			727.41	0.0404223	0.176286	0.287753	0.446271	0.700306	0.948525	1.02408
727.61	0.122711	0.30389	0.43755	0.617632	0.862185	1.08995	1.19181	0.0820543	0.126862	0.149393	0.170624	0.161892	0.141933	0.167683			727.61	0.0406568	0.177028	0.288157	0.447007	0.700293	0.948013	1.02413
727.81	0.122479	0.303825	0.437795	0.617536	0.862522	1.08981	1.19196	0.0819299	0.126131	0.149898	0.170941	0.161702	0.141574	0.167607			727.81	0.0405488	0.177694	0.287897	0.446595	0.70082	0.948234	1.02435
728.01	0.12219	0.303794	0.437938	0.617434	0.862537	1.08963	1.19186	0.0814915	0.12574	0.150037	0.170846	0.161748	0.141653	0.167125			728.01	0.0406989	0.178054	0.287901	0.446588	0.700789	0.947982	1.02473
728.21	0.121901	0.304089	0.438395	0.617041	0.863132	1.08944	1.19217	0.0811488	0.125533	0.150283	0.170517	0.161043	0.141609	0.167188			728.21	0.0407521	0.178556	0.288112	0.446523	0.702089	0.947828	1.02499
728.41	0.122147	0.304186	0.438993	0.616983	0.863383	1.08971	1.19293	0.0812258	0.125612	0.150185	0.170371	0.161122	0.141678	0.16705			728.41	0.040921	0.178574	0.288808	0.446611	0.702261	0.948028	1.02588
728.61	0.122435	0.304331	0.439411	0.616994	0.86336	1.08989	1.19299	0.0813365	0.125595	0.15047	0.170699	0.160841	0.142233	0.167024			728.61	0.0410984	0.178736	0.288941	0.446295	0.70252	0.947658	1.02596
728.81	0.122384	0.304317	0.439375	0.616588	0.86346	1.09019	1.19362	0.0817487	0.125866	0.150815	0.170946	0.160872	0.142638	0.166761			728.81	0.0406352	0.178451	0.28856	0.445642	0.702588	0.947555	1.02685
729.01	0.122354	0.304204	0.439264	0.616405	0.863512	1.0903	1.19435	0.08187	0.126099	0.15114	0.171013	0.160825	0.142825	0.16659			729.01	0.0404843	0.178105	0.288124	0.445392	0.702687	0.947479	1.02776
729.21	0.122402	0.304501	0.439242	0.616426	0.863403	1.09038	1.19474	0.0819793	0.126685	0.151421	0.171426	0.161251	0.142306	0.166338			729.21	0.0404224	0.177816	0.287821	0.445	0.702152	0.948078	1.0284
729.41	0.122453	0.304173	0.438861	0.616339	0.863439	1.09027	1.19527	0.0826467	0.126322	0.151946	0.172104	0.161588	0.142322	0.166384			729.41	0.0398061	0.17785	0.286915	0.444235	0.701852	0.947953	1.02888
729.61	0.122086	0.3036	0.438817	0.616153	0.863296	1.09027	1.19569	0.0830697	0.126345	0.152135	0.172283	0.161532	0.142247	0.166355			729.61	0.0390162	0.177255	0.286683	0.44387	0.701764	0.94802	1.02933
729.81	0.122093	0.30344	0.438649	0.615889	0.862869	1.08996	1.19573	0.0830035	0.125929	0.152265	0.17268	0.162034	0.142262	0.166712			729.81	0.0390895	0.177511	0.286385	0.443209	0.700835	0.947695	1.02901
730.01	0.122125	0.303764	0.438141	0.616065	0.862637	1.09037	1.19601	0.082996	0.125971	0.151775	0.173172	0.162084	0.14205	0.166875			730.01	0.0391289	0.177793	0.286366	0.442893	0.700554	0.948322	1.02913
730.21	0.122156	0.303896	0.438054	0.615994	0.862545	1.09067	1.19566	0.0829272	0.125994	0.151455	0.17272	0.162395	0.141591	0.166647			730.21	0.0392289	0.177902	0.286598	0.443274	0.70015	0.949077	1.02901
730.41	0.122193	0.30419	0.438501	0.616103	0.862084	1.09092	1.1954	0.0826484	0.126201	0.151365	0.172508	0.16244	0.141161	0.166849			730.41	0.0395447	0.177988	0.287137	0.443595	0.699644	0.949759	1.02855
730.61	0.122161	0.304213	0.438644	0.616802	0.861796	1.09094	1.19523	0.0824746	0.126467	0.151144	0.173002	0.162642	0.141367	0.166766			730.61	0.0396866	0.177746	0.2875	0.4438	0.699154	0.949573	1.02846
730.81	0.122367	0.304636	0.43863	0.617185	0.862071	1.09107	1.19493	0.0829303	0.126634	0.151036	0.172967	0.162908	0.141131	0.166631			730.81	0.0394367	0.178002	0.287594	0.444218	0.699163	0.949935	1.0283
731.01	0.122926	0.304704	0.438644	0.617428	0.862166	1.09105	1.19498	0.0830008	0.126932	0.151139	0.17231	0.163568	0.141063	0.166757			731.01	0.0399251	0.177772	0.287505	0.445118	0.698598	0.949988	1.02822
731.21	0.123301	0.304334	0.439041	0.617724	0.862472	1.09141	1.19514	0.0829128	0.127079	0.150876	0.172033	0.163482	0.140869	0.166806			731.21	0.0403878	0.177255	0.288165	0.44569	0.698989	0.950544	1.02833
731.41	0.123798	0.304105	0.439076	0.618042	0.86295	1.09112	1.19513	0.083037	0.127273	0.150572	0.171648	0.164199	0.140749	0.167207			731.41	0.0407608	0.176832	0.288504	0.446393	0.698751	0.950366	1.02792
731.61	0.12391	0.303975	0.439553	0.618654	0.863416	1.0912	1.19512	0.082834	0.126901	0.150714	0.171704	0.164161	0.140721	0.167589			731.61	0.0410761	0.177074	0.288839	0.446949	0.699255	0.950476	1.02753
731.81	0.123725	0.303966	0.439873	0.618687	0.864101	1.09147	1.19535	0.0822558	0.126735	0.151026	0.171734	0.164122	0.140625	0.16783			731.81	0.041469	0.177231	0.288847	0.446953	0.699978	0.950847	1.02752
732.01	0.123787	0.303557	0.439928	0.618985	0.864295	1.09158	1.19524	0.082158	0.126605	0.150766	0.171714	0.163984	0.140326	0.16762			732.01	0.0416294	0.176952	0.289162	0.447271	0.700311	0.951251	1.02762
732.21	0.124226	0.303922	0.439956	0.619059	0.864747	1.09162	1.19563	0.0820188	0.126831	0.150638	0.171721	0.163454	0.140672	0.167669			732.21	0.0422076	0.177091	0.289318	0.447338	0.701293	0.950953	1.02796
732.41	0.1245	0.304165	0.439967	0.619218	0.864988	1.09162	1.19598	0.0827267	0.127034	0.150437	0.17211	0.163512	0.141096	0.167182			732.41	0.0417737	0.177131	0.289529	0.447108	0.701476	0.950527	1.0288
732.61	0.124502	0.304554	0.440276	0.61907	0.865222	1.09177	1.19611	0.0829482	0.127294	0.150721	0.17197	0.16355	0.141132	0.16703			732.61	0.0415538	0.17726	0.289555	0.4471	0.701672	0.950641	1.02908
732.81	0.124471	0.304587	0.439904	0.619161	0.865149	1.09228	1.19626	0.0827218	0.127629	0.151104	0.172052	0.164073	0.140927	0.166971			732.81	0.0417494	0.176958	0.2888	0.447109	0.701076	0.951358	1.02929
733.01	0.124601	0.304658	0.439648	0.619195	0.865463	1.09245	1.19617	0.0829494	0.127743	0.151724	0.172118	0.163785	0.141022	0.166807			733.01	0.0416511	0.176915	0.287924	0.447077	0.701678	0.951432	1.02936
733.21	0.1244	0.304426	0.439486	0.618909	0.865012	1.09264	1.19654	0.0832199	0.127887	0.152206	0.17198	0.163807	0.140904	0.166675			733.21	0.0411802	0.176539	0.287279	0.44693	0.701204	0.951737	1.02987
733.41	0.12423	0.304378	0.438993	0.618825	0.865158	1.09214	1.19656	0.0832791	0.127517	0.152052	0.172259	0.163257	0.141517	0.166645			733.41	0.0409506	0.17686	0.286941	0.446566	0.7019	0.950627	1.02992
733.61	0.123956	0.304556	0.438875	0.618732	0.864831	1.09212	1.19646	0.0832844	0.127203	0.151607	0.171848	0.162818	0.141995	0.166483			733.61	0.0406714	0.177353	0.287268	0.446884	0.702013	0.950123	1.02997
733.81	0.123732	0.304862	0.438783	0.618663	0.864667	1.09206	1.19644	0.0837251	0.127332	0.151181	0.172082	0.162976	0.142428	0.166574			733.81	0.0400068	0.177531	0.287602	0.446581	0.701691	0.949632	1.02987
734.01	0.123359	0.305269	0.438717	0.618343	0.864714	1.0924	1.19616	0.0839186	0.12746	0.150816	0.172088	0.162197	0.142491	0.166319			734.01	0.0394405	0.177809	0.287902	0.446256	0.702517	0.949908	1.02984
734.21	0.123413	0.305505	0.438786	0.618156	0.864441	1.09259	1.19609	0.0837682	0.12747	0.150693	0.172001	0.162084	0.142669	0.165809			734.21	0.0396448	0.178035	0.288093	0.446155	0.702357	0.949916	1.03028
734.41	0.123601	0.305752	0.438874	0.618376	0.864052	1.0922	1.19607	0.0837914	0.127746	0.150788	0.172164	0.161541	0.142644	0.166035			734.41	0.0398099	0.178006	0.288086	0.446212	0.702511	0.949553	1.03004
734.61	0.123723	0.305542	0.438666	0.618458	0.864508	1.092	1.19627	0.0839934	0.128074	0.150529	0.172392	0.161313	0.143033	0.166245			734.61	0.0397292	0.177468	0.288137	0.446067	0.703195	0.94897	1.03003
734.81	0.123827	0.305587	0.438353	0.6182	0.864826	1.09183	1.19618	0.0840157	0.128231	0.1506	0.172147	0.161182	0.142978	0.166827			734.81	0.0398118	0.177356	0.287753	0.446053	0.703644	0.948854	1.02936
735.01	0.123678	0.305418	0.438461	0.618503	0.865118	1.09171	1.19572	0.0840548	0.12837	0.150414	0.171834	0.160984	0.143288	0.166731			735.01	0.0396236	0.177048	0.288048	0.44667	0.704134	0.94842	1.02898
735.21	0.123695	0.305298	0.438781	0.618888	0.864934	1.09189	1.19531	0.0836207	0.128529	0.150236	0.172201	0.160826	0.143662	0.167308			735.21	0.040074	0.176769	0.288545	0.446687	0.704108	0.948227	1.028
735.41	0.123816	0.305449	0.438875	0.61918	0.865017	1.09137	1.19573	0.0834681	0.128238	0.150001	0.171919	0.16088	0.143456	0.167837			735.41	0.0403481	0.177211	0.288875	0.447261	0.704137	0.947917	1.02789
735.61	0.123812	0.30586	0.438957	0.61883	0.865055	1.09126	1.19537	0.0829394	0.128024	0.150158	0.172077	0.160435	0.1433	0.167798			735.61	0.0408729	0.177836	0.288799	0.446753	0.70462	0.94796	1.02757
735.81	0.124236	0.306146	0.438868	0.618611	0.864876	1.09106	1.19563	0.0826881	0.127959	0.150286	0.172403	0.160736	0.143207	0.167739			735.81	0.0415481	0.178187	0.288582	0.446208	0.704139	0.947855	1.02789
736.01	0.124577	0.306132	0.438516	0.618726	0.864741	1.09084	1.19588	0.0824632	0.127751	0.150298	0.17255	0.160912	0.1427	0.167794			736.01	0.0421136	0.17838	0.288217	0.446176	0.703828	0.948138	1.02808
736.21	0.12496	0.30658	0.438384	0.618588	0.864774	1.09088	1.19619	0.0822395	0.127688	0.150111	0.172696	0.161227	0.142358	0.167671			736.21	0.0427208	0.178891	0.288273	0.445892	0.703547	0.948525	1.02852
736.41	0.124862	0.306416	0.438527	0.618643	0.86454	1.0909	1.19613	0.0820966	0.127171	0.149989	0.172582	0.161674	0.14163	0.167709			736.41	0.0427655	0.179245	0.288539	0.44606	0.702867	0.949275	1.02842
736.61	0.12499	0.306605	0.438558	0.618877	0.864292	1.09129	1.19644	0.0816605	0.126749	0.150165	0.172326	0.162456	0.140838	0.168214			736.61	0.0433291	0.179856	0.288392	0.446551	0.701837	0.950448	1.02822
736.81	0.124761	0.306472	0.438157	0.618672	0.863869	1.09173	1.19624	0.0815839	0.126655	0.15076	0.172423	0.162818	0.140462	0.168421			736.81	0.043177	0.179818	0.287397	0.446249	0.701051	0.951263	1.02782
737.01	0.124766	0.306182	0.43821	0.618438	0.864107	1.09186	1.19636	0.081648	0.126567	0.150974	0.172245	0.162853	0.14058	0.168494			737.01	0.0431182	0.179615	0.287236	0.446192	0.701253	0.951279	1.02786
737.21	0.124259	0.306175	0.438364	0.618168	0.863862	1.09194	1.19691	0.0819157	0.126503	0.150584	0.172203	0.163301	0.140023	0.168607			737.21	0.0423431	0.179672	0.28778	0.445965	0.700561	0.95192	1.0283
737.41	0.124222	0.306187	0.438326	0.618258	0.864031	1.09169	1.19666	0.0819808	0.126487	0.150171	0.172621	0.163731	0.140185	0.168925			737.41	0.0422414	0.1797	0.288155	0.445637	0.7003	0.951503	1.02774
737.61	0.123782	0.306009	0.438602	0.618369	0.864154	1.09168	1.19668	0.0820881	0.126619	0.150072	0.17281	0.164143	0.140272	0.168909			737.61	0.0416935	0.17939	0.28853	0.445559	0.700011	0.951412	1.02777
737.81	0.123682	0.306166	0.439065	0.61836	0.864348	1.09155	1.19696	0.0826958	0.126867	0.150246	0.173386	0.164515	0.140075	0.169067			737.81	0.0409864	0.179299	0.288819	0.444974	0.699833	0.951475	1.02789
738.01	0.123443	0.30609	0.439487	0.618739	0.864371	1.09171	1.19693	0.0828677	0.127033	0.150566	0.173746	0.164556	0.139876	0.168745			738.01	0.0405757	0.179056	0.28892	0.444992	0.699814	0.951839	1.02819
738.21	0.123551	0.305755	0.439829	0.618995	0.864414	1.09184	1.19739	0.082675	0.127019	0.150586	0.173786	0.164634	0.139904	0.168412			738.21	0.040876	0.178736	0.289243	0.445209	0.699781	0.951931	1.02897
738.41	0.123244	0.305724	0.440345	0.619555	0.864657	1.09189	1.19748	0.0830584	0.127187	0.150667	0.173475	0.164223	0.139681	0.168979			738.41	0.0401855	0.178537	0.289678	0.44608	0.700434	0.952206	1.0285
738.61	0.123448	0.305638	0.441248	0.619768	0.86516	1.09206	1.19753	0.0832546	0.127486	0.150275	0.173597	0.164272	0.139714	0.169236			738.61	0.0401933	0.178152	0.290973	0.446171	0.700887	0.952351	1.02829
738.81	0.123256	0.305547	0.44138	0.620125	0.865508	1.09238	1.1973	0.0830087	0.127656	0.150311	0.173624	0.163958	0.139762	0.169218			738.81	0.0402469	0.177891	0.29107	0.446501	0.70155	0.952614	1.02809
739.01	0.123251	0.305491	0.441576	0.620914	0.866016	1.09257	1.19721	0.0832541	0.127812	0.150303	0.17375	0.163668	0.139999	0.168746			739.01	0.0399971	0.177679	0.291273	0.447164	0.702348	0.952569	1.02846
739.21	0.123477	0.305491	0.442092	0.620776	0.866203	1.09275	1.19766	0.0832683	0.127846	0.150941	0.173613	0.16352	0.140142	0.168631			739.21	0.0402091	0.177644	0.291152	0.447163	0.702683	0.952613	1.02902
739.41	0.124029	0.305546	0.442289	0.620725	0.866243	1.09291	1.19815	0.0832653	0.127685	0.151481	0.173502	0.163347	0.140131	0.168105			739.41	0.0407634	0.177861	0.290809	0.447224	0.702896	0.952777	1.03005
739.61	0.124633	0.3057	0.441819	0.620349	0.866016	1.09298	1.19794	0.0831463	0.128017	0.151683	0.173858	0.162662	0.140596	0.167504			739.61	0.0414862	0.177684	0.290136	0.44649	0.703353	0.952387	1.03044
739.81	0.125087	0.305769	0.441652	0.620238	0.865967	1.09306	1.19838	0.0829098	0.128372	0.152266	0.17378	0.162387	0.140694	0.167297			739.81	0.0421772	0.177397	0.289387	0.446458	0.703581	0.952362	1.03108
740.01	0.12534	0.305722	0.441019	0.620047	0.866271	1.09319	1.19846	0.0827684	0.128355	0.152228	0.173861	0.161913	0.141144	0.167444			740.01	0.0425721	0.177367	0.28879	0.446187	0.704358	0.952045	1.03102
740.21	0.125505	0.305472	0.441026	0.61984	0.866511	1.09351	1.19838	0.0826396	0.128247	0.152051	0.173963	0.161873	0.14139	0.166954			740.21	0.0428656	0.177225	0.288976	0.445878	0.704639	0.952125	1.03143
740.41	0.12582	0.305284	0.441015	0.619644	0.866598	1.09345	1.19833	0.0824782	0.127688	0.152334	0.173967	0.162062	0.141559	0.166909			740.41	0.0433416	0.177597	0.288681	0.445677	0.704536	0.951886	1.03142
740.61	0.126029	0.305484	0.440849	0.619344	0.866795	1.09382	1.1983	0.0827345	0.127693	0.152505	0.174152	0.162118	0.14156	0.167095			740.61	0.0432947	0.177791	0.288344	0.445192	0.704676	0.952259	1.03121
740.81	0.125869	0.305318	0.440858	0.619419	0.866701	1.09366	1.198	0.0827735	0.127785	0.15275	0.17446	0.162023	0.141887	0.167074			740.81	0.0430959	0.177533	0.288108	0.444959	0.704678	0.951776	1.03093
741.01	0.125886	0.304954	0.440977	0.619728	0.867019	1.09377	1.19805	0.0829259	0.128203	0.152209	0.174552	0.162218	0.142082	0.166897			741.01	0.0429604	0.176752	0.288767	0.445176	0.704801	0.951683	1.03116
741.21	0.125805	0.30509	0.440754	0.619972	0.867274	1.09397	1.1979	0.0829591	0.128498	0.151814	0.174679	0.162549	0.142384	0.167046			741.21	0.0428458	0.176592	0.28894	0.445293	0.704725	0.951591	1.03085
741.41	0.12572	0.305004	0.440531	0.620013	0.867414	1.09428	1.19752	0.0826097	0.128245	0.151712	0.174935	0.162907	0.142821	0.167292			741.41	0.04311	0.17676	0.288819	0.445079	0.704506	0.951461	1.03023
741.61	0.12599	0.305015	0.440401	0.620124	0.867831	1.09421	1.19777	0.082388	0.128055	0.151441	0.175141	0.162831	0.143268	0.167308			741.61	0.0436016	0.17696	0.28896	0.444983	0.705	0.950942	1.03046
741.81	0.126352	0.305003	0.440712	0.620413	0.867725	1.09461	1.19808	0.0824248	0.127846	0.150991	0.175076	0.163046	0.143466	0.167501			741.81	0.043927	0.177157	0.289722	0.445336	0.704679	0.951144	1.03058
742.01	0.126063	0.304625	0.440489	0.620985	0.867775	1.09464	1.19841	0.082517	0.128036	0.150991	0.175213	0.163344	0.143233	0.167935			742.01	0.0435456	0.176589	0.289499	0.445772	0.704431	0.951407	1.03047
742.21	0.126179	0.304362	0.440766	0.621197	0.867956	1.09457	1.19875	0.0825774	0.127862	0.151174	0.174864	0.163448	0.143356	0.16824			742.21	0.0436018	0.176499	0.289591	0.446333	0.704507	0.951214	1.0305
742.41	0.126104	0.304896	0.441312	0.621537	0.868035	1.09437	1.19917	0.0827372	0.128229	0.15141	0.174666	0.163714	0.143166	0.168963			742.41	0.0433667	0.176667	0.289902	0.44687	0.70432	0.951202	1.03021
742.61	0.126153	0.30504	0.441539	0.621734	0.868009	1.09401	1.19957	0.0824652	0.12844	0.151108	0.174571	0.163887	0.142904	0.169404			742.61	0.043688	0.1766	0.290431	0.447163	0.704122	0.951106	1.03016
742.81	0.125533	0.305004	0.441344	0.622216	0.867997	1.09416	1.2002	0.0821863	0.128627	0.151496	0.174632	0.163844	0.142533	0.169456			742.81	0.0433466	0.176377	0.289848	0.447584	0.704153	0.951631	1.03074
743.01	0.125168	0.305078	0.441519	0.622643	0.868025	1.09424	1.2005	0.0821554	0.128482	0.151704	0.174609	0.163804	0.142181	0.169712			743.01	0.0430125	0.176596	0.289814	0.448034	0.70422	0.952059	1.03079
743.21	0.12516	0.305263	0.441881	0.622649	0.867876	1.09445	1.2008	0.0823561	0.128654	0.152335	0.1744	0.163631	0.14148	0.169561			743.21	0.042804	0.176609	0.289546	0.448249	0.704245	0.952965	1.03124
743.41	0.125059	0.305367	0.442096	0.622936	0.867494	1.09471	1.20145	0.0823385	0.128548	0.152713	0.174525	0.163323	0.14097	0.169681			743.41	0.0427203	0.176819	0.289383	0.448411	0.704171	0.953739	1.03177
743.61	0.124667	0.30557	0.441868	0.622831	0.867534	1.09446	1.20143	0.082185	0.128853	0.152667	0.17434	0.162557	0.14075	0.169909			743.61	0.0424818	0.176717	0.289201	0.448491	0.704977	0.953709	1.03152
743.81	0.124242	0.30561	0.441868	0.622652	0.867229	1.09416	1.20173	0.0820549	0.129129	0.153323	0.174045	0.162716	0.140532	0.169821			743.81	0.042187	0.176482	0.288546	0.448606	0.704514	0.953623	1.03191
744.01	0.123948	0.305755	0.441822	0.622783	0.867015	1.09399	1.20195	0.0822891	0.129121	0.153725	0.174094	0.162561	0.140814	0.169625			744.01	0.0416586	0.176633	0.288097	0.44869	0.704454	0.953175	1.03232
744.21	0.123712	0.305756	0.442247	0.622691	0.866941	1.0938	1.20204	0.0824508	0.12927	0.153995	0.174257	0.162901	0.140474	0.16945			744.21	0.0412614	0.176486	0.288252	0.448435	0.70404	0.953325	1.03259
744.41	0.123421	0.30594	0.442309	0.622775	0.866853	1.09368	1.20185	0.0826261	0.129181	0.153958	0.174192	0.1629	0.140412	0.169253			744.41	0.0407949	0.176759	0.288351	0.448583	0.703954	0.953269	1.0326
744.61	0.123067	0.3064	0.442227	0.622659	0.866713	1.09364	1.20159	0.082844	0.129382	0.153909	0.174335	0.162486	0.140546	0.169291			744.61	0.0402228	0.177017	0.288317	0.448323	0.704227	0.953092	1.0323
744.81	0.122821	0.306208	0.442149	0.623153	0.866491	1.09354	1.20138	0.0835494	0.129468	0.153978	0.174324	0.162587	0.140755	0.169136			744.81	0.0392713	0.17674	0.288171	0.448829	0.703905	0.952781	1.03224
745.01	0.123156	0.306068	0.44174	0.623291	0.866823	1.09426	1.20109	0.0840417	0.129647	0.153738	0.174181	0.162547	0.140858	0.168802			745.01	0.0391144	0.176421	0.288003	0.44911	0.704275	0.953397	1.03229
745.21	0.123213	0.305944	0.44126	0.623041	0.866831	1.09523	1.20086	0.0836449	0.129653	0.153539	0.17438	0.163002	0.140933	0.169233			745.21	0.0395676	0.176291	0.287721	0.448661	0.70383	0.954292	1.03163
745.41	0.123876	0.306043	0.441196	0.622638	0.866735	1.09558	1.20094	0.0834761	0.129113	0.153128	0.174405	0.163067	0.14103	0.169371			745.41	0.0404	0.176929	0.288068	0.448233	0.703668	0.954547	1.03157
745.61	0.124415	0.306009	0.440992	0.622699	0.867242	1.0961	1.20122	0.0834053	0.129303	0.152906	0.174359	0.162949	0.141355	0.169268			745.61	0.0410101	0.176706	0.288085	0.44834	0.704294	0.954747	1.03195
745.81	0.124445	0.305851	0.440867	0.622738	0.867202	1.09609	1.20144	0.0832979	0.129349	0.152556	0.174455	0.163268	0.141746	0.169381			745.81	0.0411467	0.176501	0.288311	0.448284	0.703934	0.954348	1.03206
746.01	0.124651	0.305826	0.440801	0.622937	0.867207	1.096	1.20123	0.08338	0.129318	0.152365	0.174485	0.163285	0.142031	0.169637			746.01	0.0412706	0.176508	0.288437	0.448452	0.703922	0.953971	1.0316
746.21	0.124958	0.306023	0.441464	0.622886	0.867386	1.09618	1.20084	0.0831556	0.129078	0.152473	0.174364	0.163471	0.142414	0.16955			746.21	0.0418026	0.176945	0.28899	0.448522	0.703914	0.953762	1.03129
746.41	0.125386	0.306284	0.441434	0.622655	0.867528	1.09619	1.20085	0.0828656	0.129148	0.152399	0.174196	0.163698	0.142183	0.169967			746.41	0.0425205	0.177136	0.289034	0.448459	0.70383	0.954006	1.03088
746.61	0.125546	0.306315	0.44172	0.622864	0.867606	1.09616	1.20099	0.0824781	0.129154	0.152015	0.173996	0.163901	0.142295	0.170035			746.61	0.0430678	0.177161	0.289705	0.448868	0.703705	0.953862	1.03095
746.81	0.126003	0.306234	0.442126	0.62283	0.867995	1.09659	1.20101	0.0823437	0.129193	0.151953	0.174218	0.163994	0.142101	0.169964			746.81	0.0436594	0.177041	0.290173	0.448612	0.704	0.95449	1.03104
747.01	0.126162	0.306342	0.442398	0.622885	0.868463	1.09663	1.20099	0.082473	0.128937	0.151898	0.174201	0.16408	0.141845	0.170005			747.01	0.0436888	0.177405	0.2905	0.448685	0.704384	0.954784	1.03099
747.21	0.126397	0.306446	0.443104	0.622708	0.868454	1.09668	1.20083	0.0827814	0.129088	0.15221	0.174216	0.164008	0.141478	0.169696			747.21	0.0436159	0.177358	0.290895	0.448492	0.704446	0.955201	1.03113
747.41	0.126336	0.306366	0.443731	0.622913	0.868499	1.09664	1.20099	0.0826862	0.129075	0.152204	0.173605	0.164189	0.141272	0.169646			747.41	0.04365	0.177292	0.291527	0.449309	0.704311	0.955373	1.03134
747.61	0.126306	0.306497	0.443603	0.622671	0.868651	1.0961	1.20093	0.0823884	0.129285	0.152542	0.173809	0.164285	0.141503	0.169401			747.61	0.0439179	0.177212	0.291061	0.448862	0.704365	0.954599	1.03153
747.81	0.12636	0.30706	0.443921	0.622614	0.868327	1.09552	1.20125	0.0825315	0.129557	0.152564	0.173829	0.164668	0.141585	0.168972			747.81	0.043829	0.177503	0.291357	0.448785	0.703658	0.95394	1.03227
748.01	0.126363	0.307391	0.444277	0.622231	0.867896	1.09531	1.20139	0.0826688	0.129899	0.152217	0.173898	0.164327	0.141632	0.168775			748.01	0.0436946	0.177491	0.292061	0.448334	0.70357	0.953682	1.03261
748.21	0.126272	0.307638	0.444224	0.621977	0.868285	1.0948	1.20125	0.0829237	0.130408	0.152187	0.17426	0.1641	0.141743	0.168668			748.21	0.0433479	0.17723	0.292038	0.447717	0.704185	0.953061	1.03258
748.41	0.126199	0.307957	0.443833	0.622163	0.868578	1.0948	1.20127	0.0832619	0.130429	0.152154	0.174182	0.163558	0.142116	0.16827			748.41	0.0429369	0.177528	0.291679	0.44798	0.705019	0.952688	1.033
748.61	0.126265	0.308269	0.443795	0.621964	0.868956	1.09443	1.20145	0.0834794	0.130537	0.152467	0.174307	0.163107	0.142164	0.168264			748.61	0.0427853	0.177733	0.291328	0.447657	0.705849	0.952263	1.03318
748.81	0.126273	0.308121	0.443689	0.62171	0.868967	1.09476	1.20182	0.084334	0.130693	0.152448	0.174508	0.163342	0.142252	0.168405			748.81	0.0419393	0.177428	0.29124	0.447202	0.705624	0.952507	1.03341
749.01	0.126397	0.308303	0.443437	0.621712	0.869059	1.095	1.2019	0.084092	0.130607	0.152189	0.174878	0.163533	0.142072	0.16841			749.01	0.0423049	0.177696	0.291248	0.446834	0.705526	0.95293	1.03349
749.21	0.125922	0.308397	0.443279	0.62174	0.869007	1.09472	1.20246	0.0839338	0.13081	0.152011	0.175389	0.163493	0.141866	0.168749			749.21	0.0419877	0.177587	0.291268	0.446351	0.705514	0.95285	1.03371
749.41	0.125674	0.308822	0.443175	0.62189	0.869133	1.09431	1.2029	0.0840176	0.130438	0.152378	0.175419	0.163259	0.141666	0.168511			749.41	0.0416568	0.178384	0.290797	0.446471	0.705874	0.952648	1.03439
749.61	0.125243	0.308708	0.443061	0.622242	0.869669	1.09465	1.20318	0.084002	0.130465	0.152602	0.175558	0.162943	0.141744	0.168175			749.61	0.0412413	0.178243	0.290459	0.446683	0.706727	0.952909	1.035
749.81	0.125276	0.308814	0.442876	0.622231	0.869582	1.09452	1.2034	0.0839624	0.130545	0.1521	0.175873	0.162905	0.14175	0.167939			749.81	0.0413136	0.178269	0.290776	0.446357	0.706676	0.952774	1.03546
750.01	0.125724	0.309017	0.442844	0.62238	0.869735	1.09456	1.20368	0.083701	0.130149	0.152101	0.175577	0.162755	0.141431	0.167978			750.01	0.0420229	0.178869	0.290744	0.446803	0.706981	0.953125	1.0357
750.21	0.125817	0.309022	0.44266	0.622407	0.870051	1.09459	1.20347	0.0836114	0.129988	0.152637	0.175335	0.162792	0.140744	0.168192			750.21	0.0422059	0.179034	0.290023	0.447072	0.707259	0.953846	1.03528
750.41	0.125675	0.308998	0.44223	0.622572	0.870243	1.09435	1.20349	0.083404	0.129895	0.152627	0.17495	0.162595	0.140377	0.168407			750.41	0.042271	0.179103	0.289603	0.447622	0.707649	0.953978	1.03508
750.61	0.125828	0.308913	0.44243	0.622738	0.870085	1.09443	1.20388	0.0835571	0.130076	0.152457	0.175048	0.162523	0.140418	0.168484			750.61	0.0422712	0.178838	0.289973	0.447689	0.707563	0.954011	1.0354
750.81	0.126012	0.308632	0.442439	0.622884	0.870279	1.09475	1.20418	0.0838659	0.129853	0.152724	0.174995	0.162551	0.140125	0.168591			750.81	0.0421456	0.178779	0.289715	0.447889	0.707728	0.954628	1.03558
751.01	0.12584	0.30851	0.442639	0.623128	0.870232	1.09439	1.20425	0.0841291	0.129456	0.152918	0.174874	0.162564	0.139628	0.168562			751.01	0.0417106	0.179055	0.28972	0.448254	0.707668	0.954762	1.03569
751.21	0.126257	0.308255	0.442855	0.62359	0.869736	1.0944	1.20395	0.0839387	0.129785	0.153013	0.174489	0.163093	0.139734	0.168532			751.21	0.0423182	0.17847	0.289842	0.4491	0.706642	0.954669	1.03542
751.41	0.126166	0.307745	0.442866	0.623989	0.869573	1.09486	1.20417	0.0837331	0.129778	0.153106	0.174504	0.163208	0.139618	0.168663			751.41	0.0424331	0.177967	0.289759	0.449485	0.706366	0.955244	1.03551
751.61	0.126404	0.30758	0.443265	0.623952	0.869472	1.09472	1.2043	0.0833671	0.129559	0.153285	0.175042	0.163401	0.139869	0.168548			751.61	0.0430371	0.178021	0.28998	0.44891	0.706071	0.954851	1.03575
751.81	0.126155	0.307852	0.443523	0.624369	0.869167	1.09483	1.20419	0.0832427	0.129677	0.153223	0.17441	0.16339	0.139783	0.16856			751.81	0.0429125	0.178174	0.290299	0.449958	0.705777	0.955047	1.03563
752.01	0.125725	0.307386	0.443587	0.624235	0.868905	1.09505	1.20398	0.0831424	0.129407	0.153221	0.174203	0.163458	0.139744	0.168328			752.01	0.042583	0.177979	0.290366	0.450032	0.705447	0.955308	1.03565
752.21	0.125683	0.307277	0.443724	0.624454	0.869486	1.09516	1.20418	0.0831044	0.129323	0.153289	0.174008	0.163178	0.140173	0.168012			752.21	0.0425784	0.177953	0.290435	0.450447	0.706308	0.954983	1.03617
752.41	0.125859	0.307297	0.444038	0.624432	0.869657	1.09578	1.2044	0.0830177	0.129047	0.153403	0.173712	0.163064	0.140519	0.167905			752.41	0.042841	0.17825	0.290635	0.45072	0.706593	0.955257	1.0365
752.61	0.125975	0.307332	0.444408	0.62398	0.869646	1.0961	1.20449	0.0829758	0.129379	0.153651	0.173511	0.163618	0.140354	0.167967			752.61	0.0429988	0.177953	0.290757	0.450469	0.706028	0.95575	1.03652
752.81	0.125809	0.30744	0.444782	0.623457	0.869496	1.09655	1.20467	0.0832872	0.129304	0.153465	0.173541	0.164085	0.140386	0.168049			752.81	0.042522	0.178136	0.291317	0.449916	0.705411	0.956163	1.03662
753.01	0.125763	0.307541	0.445107	0.623587	0.869721	1.09644	1.20475	0.0834154	0.128815	0.153695	0.17371	0.16415	0.140652	0.168073			753.01	0.0423478	0.178726	0.291412	0.449878	0.705571	0.955792	1.03667
753.21	0.125424	0.307702	0.445377	0.623554	0.870041	1.0963	1.2053	0.0834011	0.128995	0.15401	0.173831	0.164088	0.140646	0.167819			753.21	0.0420231	0.178707	0.291367	0.449723	0.705953	0.955653	1.03748
753.41	0.125136	0.307953	0.44579	0.623657	0.870089	1.09679	1.20544	0.0831676	0.128976	0.154016	0.173614	0.164156	0.140808	0.167379			753.41	0.0419689	0.178978	0.291774	0.450043	0.705933	0.955977	1.03806
753.61	0.125406	0.308352	0.446198	0.623637	0.870321	1.09698	1.20566	0.083408	0.129302	0.15376	0.173547	0.164126	0.140803	0.16692			753.61	0.0419983	0.17905	0.292438	0.45009	0.706194	0.956182	1.03874
753.81	0.125655	0.308803	0.445976	0.623534	0.870208	1.09681	1.20594	0.0833728	0.129564	0.15324	0.1735	0.164292	0.141078	0.167105			753.81	0.0422824	0.179239	0.292736	0.450035	0.705916	0.95573	1.03884
754.01	0.12605	0.309199	0.44574	0.623586	0.869958	1.09643	1.20615	0.0833884	0.129533	0.153088	0.173347	0.164372	0.140889	0.167689			754.01	0.0426619	0.179667	0.292652	0.45024	0.705586	0.955545	1.03847
754.21	0.125919	0.309687	0.445745	0.623521	0.870246	1.09634	1.20578	0.08371	0.129937	0.152957	0.173124	0.164029	0.141209	0.167833			754.21	0.0422088	0.179749	0.292787	0.450397	0.706217	0.955127	1.03795
754.41	0.125654	0.309775	0.445611	0.623656	0.87028	1.0959	1.20583	0.083837	0.130134	0.152458	0.173348	0.163942	0.141414	0.168298			754.41	0.0418165	0.179642	0.293153	0.450308	0.706338	0.95449	1.03754
754.61	0.125909	0.309761	0.445249	0.62372	0.870567	1.09588	1.20635	0.0841819	0.129981	0.15213	0.173795	0.164089	0.141562	0.168391			754.61	0.0417276	0.179781	0.293119	0.449926	0.706478	0.954315	1.03796
754.81	0.126116	0.309973	0.445335	0.623643	0.871055	1.09557	1.20649	0.0846541	0.129831	0.152492	0.173519	0.164334	0.141496	0.168581			754.81	0.0414621	0.180142	0.292844	0.450124	0.70672	0.954071	1.03791
755.01	0.12613	0.309773	0.44528	0.623293	0.871298	1.09503	1.20623	0.0846858	0.12957	0.152378	0.173718	0.164738	0.141667	0.169039			755.01	0.0414447	0.180203	0.292902	0.449575	0.70656	0.95336	1.03719
755.21	0.126584	0.309346	0.444882	0.623487	0.871352	1.09514	1.20622	0.0846288	0.129513	0.152485	0.174025	0.165338	0.142215	0.169393			755.21	0.0419553	0.179833	0.292398	0.449463	0.706013	0.952923	1.03682
755.41	0.125969	0.309156	0.444688	0.623354	0.87161	1.0949	1.20574	0.0846753	0.12889	0.152353	0.174227	0.165389	0.14215	0.169527			755.41	0.0412933	0.180266	0.292335	0.449127	0.706221	0.952748	1.03622
755.61	0.125886	0.309084	0.444666	0.623251	0.871967	1.09418	1.20568	0.0845944	0.128691	0.152421	0.174335	0.166031	0.142625	0.169407			755.61	0.0412919	0.180393	0.292244	0.448916	0.705936	0.951552	1.03627
755.81	0.125388	0.309202	0.443891	0.623089	0.872046	1.09433	1.20553	0.0846159	0.128956	0.152681	0.173607	0.166111	0.142723	0.169385			755.81	0.0407717	0.180246	0.29121	0.449481	0.705935	0.951603	1.03615
756.01	0.125194	0.308481	0.443972	0.622933	0.871942	1.09412	1.20518	0.0846228	0.128733	0.152365	0.173966	0.16642	0.142509	0.168914			756.01	0.0405717	0.179748	0.291608	0.448967	0.705522	0.951612	1.03627
756.21	0.125604	0.308453	0.444152	0.622995	0.872272	1.09416	1.20561	0.0845096	0.12899	0.152378	0.174031	0.166217	0.14261	0.168909			756.21	0.0410947	0.179462	0.291774	0.448964	0.706055	0.951554	1.0367
756.41	0.125552	0.308451	0.444215	0.62282	0.871839	1.09434	1.20542	0.084445	0.129234	0.152485	0.174095	0.166312	0.142298	0.168946			756.41	0.0411069	0.179217	0.291731	0.448725	0.705527	0.952045	1.03647
756.61	0.125472	0.308305	0.44402	0.623102	0.871685	1.09423	1.2056	0.0844705	0.129392	0.152497	0.174492	0.166428	0.141997	0.168942			756.61	0.0410019	0.178913	0.291524	0.448609	0.705257	0.952229	1.03666
756.81	0.125243	0.308187	0.444033	0.623214	0.871617	1.09446	1.20534	0.0848572	0.129282	0.152361	0.1749	0.166122	0.142077	0.16908			756.81	0.0403859	0.178906	0.291672	0.448314	0.705496	0.952387	1.03626
757.01	0.125283	0.30778	0.443936	0.623623	0.871639	1.09444	1.20563	0.0846635	0.129409	0.15239	0.175246	0.165816	0.142409	0.169105			757.01	0.0406191	0.178371	0.291546	0.448377	0.705823	0.952034	1.03653
757.21	0.125196	0.307888	0.444238	0.624035	0.871448	1.09435	1.20591	0.0840703	0.129753	0.152281	0.175612	0.165626	0.142396	0.168678			757.21	0.041126	0.178135	0.291957	0.448423	0.705822	0.951956	1.03724
757.41	0.125199	0.308238	0.444666	0.624408	0.87128	1.0949	1.20602	0.0839447	0.129937	0.151973	0.175544	0.165073	0.14251	0.168847			757.41	0.0412544	0.178301	0.292693	0.448864	0.706207	0.952391	1.03717
757.61	0.125241	0.308667	0.444899	0.624764	0.871076	1.09474	1.2059	0.0838077	0.130348	0.151946	0.175626	0.165125	0.142269	0.169106			757.61	0.0414336	0.17832	0.292953	0.449138	0.705951	0.95247	1.0368
757.81	0.125309	0.30879	0.44492	0.625167	0.871066	1.09505	1.20623	0.0834127	0.130618	0.151868	0.175674	0.164932	0.142789	0.169383			757.81	0.0418964	0.178172	0.293053	0.449493	0.706134	0.952259	1.03684
758.01	0.125411	0.308904	0.445054	0.625577	0.870927	1.09513	1.2063	0.0832114	0.130847	0.151616	0.175717	0.164711	0.142643	0.169595			758.01	0.0421999	0.178057	0.293438	0.44986	0.706216	0.952484	1.03671
758.21	0.125436	0.309242	0.445531	0.625928	0.871337	1.09532	1.20601	0.0830399	0.131222	0.151725	0.17575	0.16426	0.143025	0.169593			758.21	0.042396	0.17802	0.293806	0.450179	0.707078	0.952293	1.03642
758.41	0.125424	0.3093	0.445563	0.625916	0.871508	1.09529	1.20612	0.0831382	0.131293	0.151654	0.176013	0.164471	0.142892	0.170318			758.41	0.0422854	0.178007	0.29391	0.449904	0.707037	0.952397	1.0358
758.61	0.125847	0.309366	0.445416	0.625952	0.871723	1.09528	1.20657	0.0830319	0.131146	0.151976	0.175853	0.164416	0.142827	0.169989			758.61	0.0428156	0.17822	0.29344	0.450099	0.707306	0.952457	1.03658
758.81	0.126315	0.309834	0.445682	0.625731	0.871734	1.09533	1.20666	0.0834462	0.131297	0.152378	0.17549	0.164323	0.142879	0.169927			758.81	0.0428685	0.178536	0.293303	0.450241	0.707411	0.952448	1.03673
759.01	0.126452	0.309759	0.445615	0.625665	0.872044	1.09531	1.20666	0.0836035	0.131191	0.152484	0.17574	0.164708	0.143028	0.170249			759.01	0.0428488	0.178568	0.293131	0.449925	0.707336	0.952283	1.03641
759.21	0.126985	0.309999	0.445501	0.626024	0.872283	1.09565	1.20669	0.0841762	0.131206	0.152809	0.17551	0.164673	0.142977	0.169915			759.21	0.0428089	0.178793	0.292693	0.450514	0.70761	0.952678	1.03677
759.41	0.12655	0.310265	0.445371	0.62615	0.872228	1.09568	1.20619	0.0847427	0.13148	0.153291	0.174994	0.165066	0.143244	0.169505			759.41	0.0418078	0.178785	0.292079	0.451156	0.707162	0.952432	1.03669
759.61	0.126582	0.310266	0.445484	0.626166	0.872462	1.09569	1.20646	0.0849134	0.131833	0.153889	0.175255	0.164902	0.143613	0.169124			759.61	0.0416688	0.178433	0.291594	0.450911	0.707561	0.952076	1.03733
759.81	0.12668	0.310308	0.44536	0.62633	0.87234	1.09582	1.20627	0.0850601	0.13205	0.15439	0.174723	0.164818	0.14312	0.168906			759.81	0.0416198	0.178258	0.29097	0.451607	0.707522	0.952701	1.03737
760.01	0.126669	0.310221	0.445801	0.626382	0.872321	1.09522	1.20634	0.0851691	0.132007	0.154522	0.175367	0.16466	0.142899	0.168573			760.01	0.0414999	0.178214	0.291279	0.451015	0.707661	0.952326	1.03777
760.21	0.126552	0.310661	0.446012	0.626194	0.872205	1.09516	1.20687	0.0854261	0.132104	0.154584	0.175321	0.164279	0.142741	0.168654			760.21	0.0411256	0.178557	0.291428	0.450873	0.707926	0.952423	1.03821
760.41	0.126246	0.310648	0.446028	0.626286	0.871658	1.09521	1.20663	0.0856214	0.131914	0.154351	0.175523	0.16438	0.142709	0.168705			760.41	0.0406244	0.178734	0.291677	0.450763	0.707278	0.952497	1.03793
760.61	0.126223	0.31028	0.445962	0.62668	0.871508	1.09509	1.20682	0.0857465	0.131671	0.154686	0.176024	0.164228	0.142881	0.168791			760.61	0.0404764	0.178609	0.291277	0.450656	0.70728	0.952207	1.03803
760.81	0.125887	0.310134	0.446165	0.626394	0.871511	1.09551	1.20662	0.0858179	0.131624	0.154663	0.17622	0.164414	0.142754	0.168813			760.81	0.0400692	0.17851	0.291502	0.450174	0.707097	0.952759	1.03781
761.01	0.126197	0.310077	0.446449	0.626305	0.871622	1.09512	1.20692	0.0856217	0.131456	0.154551	0.176406	0.164521	0.142783	0.168782			761.01	0.040575	0.178622	0.291898	0.449898	0.707101	0.952338	1.03814
761.21	0.126134	0.310876	0.446536	0.626277	0.871579	1.09499	1.20707	0.0855353	0.131303	0.154778	0.176666	0.164837	0.142305	0.168818			761.21	0.0405988	0.179573	0.291758	0.449611	0.706742	0.952681	1.03825
761.41	0.126036	0.311542	0.446966	0.626192	0.871834	1.09519	1.20684	0.085031	0.131044	0.154706	0.176666	0.16516	0.141683	0.16917			761.41	0.0410048	0.180498	0.29226	0.449526	0.706674	0.953512	1.03768
761.61	0.125893	0.311775	0.447315	0.6262	0.87159	1.09506	1.20659	0.0848687	0.131093	0.154855	0.176719	0.165535	0.141703	0.169096			761.61	0.0410241	0.180682	0.29246	0.449481	0.706055	0.953359	1.03749
761.81	0.125818	0.311702	0.447549	0.626247	0.871975	1.09557	1.20704	0.0847203	0.130812	0.154771	0.176428	0.16531	0.141767	0.168934			761.81	0.0410982	0.18089	0.292779	0.449819	0.706665	0.953808	1.03811
762.01	0.126271	0.311926	0.447545	0.625941	0.87223	1.09503	1.20685	0.0845421	0.130837	0.154622	0.176658	0.165429	0.14136	0.169358			762.01	0.0417284	0.181089	0.292922	0.449283	0.7068	0.953667	1.03749
762.21	0.126592	0.312236	0.447393	0.625799	0.872505	1.0948	1.20686	0.0844424	0.130858	0.15443	0.176237	0.165648	0.141432	0.169465			762.21	0.0421498	0.181378	0.292963	0.449562	0.706857	0.953372	1.03739
762.41	0.127051	0.312238	0.447257	0.625549	0.872514	1.09446	1.20733	0.0844892	0.130848	0.154294	0.176041	0.166034	0.141264	0.169772			762.41	0.0425616	0.18139	0.292963	0.449508	0.706481	0.953194	1.03755
762.61	0.128004	0.312342	0.446773	0.625581	0.87221	1.09436	1.20774	0.0843538	0.131103	0.154253	0.176274	0.165877	0.141279	0.169441			762.61	0.0436499	0.181239	0.29252	0.449307	0.706333	0.953076	1.0383
762.81	0.128362	0.312388	0.446713	0.625664	0.872417	1.09463	1.2079	0.08467	0.131274	0.153815	0.176545	0.165901	0.140934	0.169485			762.81	0.0436924	0.181115	0.292899	0.449119	0.706516	0.953698	1.03842
763.01	0.128735	0.312144	0.446643	0.626135	0.872761	1.095	1.20813	0.085109	0.131403	0.153746	0.176444	0.165862	0.141041	0.169607			763.01	0.0436261	0.180741	0.292897	0.449691	0.706899	0.953955	1.03852
763.21	0.129075	0.311819	0.447002	0.626549	0.8728	1.09565	1.20834	0.0850899	0.131294	0.15375	0.176229	0.165596	0.141225	0.169385			763.21	0.0439852	0.180525	0.293252	0.45032	0.707204	0.954425	1.03896
763.41	0.129233	0.311662	0.446531	0.626822	0.872878	1.09556	1.20835	0.0854014	0.131432	0.154091	0.176026	0.165814	0.141482	0.169547			763.41	0.0438312	0.180229	0.29244	0.450797	0.707064	0.954074	1.03881
763.61	0.129276	0.311361	0.446597	0.626958	0.873459	1.09517	1.20878	0.0850739	0.131391	0.153829	0.176474	0.165313	0.141625	0.169414			763.61	0.0442019	0.17997	0.292768	0.450484	0.708146	0.953547	1.03937
763.81	0.129998	0.311154	0.44637	0.627017	0.873793	1.09508	1.20903	0.0850031	0.131479	0.154074	0.176446	0.165508	0.141347	0.169453			763.81	0.0449952	0.179675	0.292296	0.450571	0.708286	0.953731	1.03958
764.01	0.130142	0.311105	0.446116	0.627044	0.873854	1.09528	1.20938	0.0850667	0.131333	0.153962	0.176532	0.165037	0.141634	0.169398			764.01	0.0450751	0.179772	0.292154	0.450512	0.708818	0.953648	1.03998
764.21	0.130019	0.31095	0.445947	0.627249	0.873657	1.09562	1.20957	0.0851277	0.131308	0.153972	0.176498	0.16509	0.14173	0.169514			764.21	0.0448911	0.179642	0.291975	0.450752	0.708567	0.953889	1.04006
764.41	0.129898	0.310436	0.445774	0.627441	0.873493	1.0959	1.20946	0.085117	0.131115	0.154173	0.17662	0.165274	0.141893	0.169709			764.41	0.0447812	0.179322	0.291601	0.45082	0.708219	0.95401	1.03975
764.61	0.129655	0.31033	0.445703	0.627652	0.873222	1.09615	1.20946	0.0848494	0.131029	0.154718	0.176573	0.165375	0.142179	0.169899			764.61	0.0448057	0.179301	0.290985	0.451078	0.707847	0.953966	1.03956
764.81	0.129222	0.310364	0.446172	0.627684	0.873317	1.09625	1.20935	0.0845963	0.130999	0.154339	0.176808	0.165369	0.141995	0.170063			764.81	0.0446252	0.179365	0.291833	0.450876	0.707949	0.954253	1.03928
765.01	0.129235	0.310459	0.445961	0.62782	0.873443	1.09583	1.20966	0.0848133	0.130965	0.154534	0.176895	0.165252	0.142007	0.170089			765.01	0.0444212	0.179494	0.291427	0.450924	0.708192	0.953824	1.03957
765.21	0.12903	0.310997	0.445964	0.628054	0.873458	1.09635	1.20948	0.0841204	0.130981	0.154887	0.176703	0.164922	0.141463	0.170112			765.21	0.0449099	0.180016	0.291077	0.451351	0.708536	0.95489	1.03937
765.41	0.128671	0.310968	0.44677	0.627964	0.8739	1.09651	1.20918	0.083691	0.130582	0.154974	0.176484	0.164876	0.141212	0.170199			765.41	0.0449796	0.180386	0.291795	0.45148	0.709024	0.955299	1.03898
765.61	0.128257	0.31084	0.447373	0.627952	0.873889	1.09639	1.20923	0.0840753	0.130584	0.155271	0.176064	0.164578	0.141282	0.17014			765.61	0.0441819	0.180256	0.292102	0.451887	0.709312	0.955109	1.03909
765.81	0.127903	0.310862	0.447532	0.62766	0.87444	1.0964	1.2092	0.0837201	0.130493	0.15518	0.175789	0.16442	0.140931	0.170373			765.81	0.0441831	0.180369	0.292352	0.451872	0.71002	0.955466	1.03883
766.01	0.127729	0.311421	0.447881	0.627002	0.874497	1.09594	1.20946	0.0835921	0.130513	0.155303	0.175712	0.164443	0.140949	0.170477			766.01	0.0441367	0.180908	0.292577	0.45129	0.710054	0.954992	1.03898
766.21	0.127451	0.311598	0.448266	0.627375	0.874452	1.09669	1.20953	0.0837564	0.130099	0.155433	0.175282	0.16446	0.141291	0.170291			766.21	0.0436947	0.181498	0.292833	0.452093	0.709992	0.955399	1.03924
766.41	0.128005	0.311687	0.448534	0.627604	0.87461	1.09659	1.20988	0.0838076	0.130266	0.155868	0.175503	0.164772	0.141013	0.17035			766.41	0.0441977	0.18142	0.292666	0.452101	0.709838	0.955572	1.03953
766.61	0.127945	0.311693	0.448366	0.62748	0.874352	1.09669	1.21014	0.0841552	0.130145	0.156061	0.176095	0.164329	0.14089	0.170059			766.61	0.0437894	0.181549	0.292305	0.451386	0.710022	0.955801	1.04008
766.81	0.127995	0.311806	0.44879	0.627654	0.874324	1.09711	1.21024	0.0844873	0.130075	0.156165	0.176206	0.164514	0.140473	0.169971			766.81	0.0435077	0.18173	0.292626	0.451448	0.70981	0.956638	1.04027
767.01	0.128187	0.312071	0.449082	0.627848	0.874171	1.09721	1.21049	0.0847472	0.129832	0.15656	0.175906	0.164487	0.140856	0.169979			767.01	0.0434401	0.182239	0.292522	0.451942	0.709684	0.956358	1.04051
767.21	0.128071	0.312208	0.449191	0.627832	0.874479	1.09715	1.21058	0.0842315	0.129967	0.156465	0.176057	0.164729	0.140805	0.170099			767.21	0.0438399	0.182242	0.292725	0.451774	0.70975	0.956349	1.04048
767.41	0.128343	0.31256	0.448555	0.627414	0.874765	1.09692	1.21106	0.0844966	0.130121	0.156683	0.176413	0.165275	0.140592	0.170416			767.41	0.0438461	0.182438	0.291873	0.451001	0.70949	0.95633	1.04064
767.61	0.128513	0.312414	0.448625	0.627071	0.875065	1.09699	1.21137	0.0843914	0.130442	0.156702	0.176697	0.165251	0.14079	0.169899			767.61	0.0441213	0.181972	0.291923	0.450374	0.709814	0.956201	1.04147
767.81	0.128972	0.31229	0.448533	0.626878	0.875218	1.09709	1.21165	0.0842627	0.130586	0.157064	0.177224	0.165677	0.14063	0.169999			767.81	0.0447091	0.181703	0.29147	0.449654	0.709541	0.956459	1.04165
768.01	0.129068	0.312261	0.448362	0.626966	0.874997	1.09711	1.21155	0.0844048	0.130714	0.156962	0.177179	0.165894	0.141148	0.170186			768.01	0.0446632	0.181547	0.2914	0.449787	0.709103	0.955962	1.04136
768.21	0.129005	0.312215	0.448435	0.626688	0.874866	1.09683	1.21183	0.0845954	0.130892	0.156774	0.177458	0.166249	0.141322	0.170464			768.21	0.0444099	0.181323	0.291661	0.449229	0.708617	0.955503	1.04136
768.41	0.12909	0.312119	0.448451	0.626313	0.874461	1.09711	1.21149	0.084881	0.130985	0.156303	0.177477	0.166181	0.141666	0.170528			768.41	0.0442089	0.181135	0.292147	0.448835	0.70828	0.955446	1.04096
768.61	0.129174	0.311789	0.448194	0.626216	0.874013	1.09704	1.21147	0.084972	0.131193	0.15602	0.17771	0.166286	0.142133	0.170685			768.61	0.0442018	0.180596	0.292174	0.448505	0.707727	0.954904	1.04078
768.81	0.129134	0.311371	0.448498	0.626256	0.873902	1.09687	1.21143	0.0852874	0.131294	0.155156	0.178169	0.165816	0.142307	0.1709			768.81	0.043847	0.180077	0.293342	0.448087	0.708086	0.954561	1.04053
769.01	0.129051	0.31109	0.448226	0.626597	0.873854	1.09701	1.21182	0.0855175	0.131289	0.155019	0.178071	0.16581	0.142097	0.170605			769.01	0.0435336	0.179802	0.293208	0.448526	0.708043	0.954915	1.04122
769.21	0.129138	0.31109	0.448393	0.626618	0.873691	1.09733	1.21132	0.0854342	0.131253	0.154746	0.177599	0.165678	0.1419	0.170516			769.21	0.0437038	0.179838	0.293647	0.449019	0.708013	0.955433	1.0408
769.41	0.128675	0.31075	0.448683	0.626845	0.873796	1.09721	1.21163	0.08601	0.131169	0.154699	0.177551	0.165726	0.141632	0.170135			769.41	0.0426654	0.179581	0.293983	0.449294	0.70807	0.955575	1.0415
769.61	0.128722	0.31081	0.448664	0.626888	0.873378	1.09702	1.21156	0.0864992	0.131373	0.155084	0.177693	0.165723	0.141583	0.170293			769.61	0.0422226	0.179437	0.29358	0.449195	0.707655	0.955438	1.04127
769.81	0.128529	0.310887	0.448637	0.626662	0.873124	1.09743	1.21128	0.0863513	0.131732	0.154959	0.177598	0.165797	0.141711	0.170009			769.81	0.0421773	0.179155	0.293678	0.449064	0.707327	0.955716	1.04127
770.01	0.128288	0.311399	0.44918	0.627059	0.872657	1.09765	1.21155	0.0867734	0.131629	0.155639	0.177078	0.165568	0.141811	0.169958			770.01	0.0415143	0.17977	0.293541	0.449981	0.707089	0.955837	1.04159
770.21	0.128282	0.311444	0.449284	0.627627	0.872811	1.09812	1.21157	0.0873828	0.131564	0.155752	0.17701	0.165591	0.141407	0.169663			770.21	0.0408991	0.17988	0.293532	0.450617	0.70722	0.95671	1.04191
770.41	0.128475	0.311377	0.449318	0.627653	0.872903	1.09768	1.21181	0.0875138	0.131628	0.155837	0.176661	0.165815	0.140811	0.169388			770.41	0.0409613	0.179749	0.293481	0.450992	0.707088	0.956866	1.04242
770.61	0.128052	0.311545	0.448858	0.627648	0.87269	1.09795	1.21155	0.0874023	0.131534	0.155683	0.176675	0.165814	0.140788	0.169421			770.61	0.0406494	0.180011	0.293175	0.450973	0.706875	0.957161	1.04212
770.81	0.128075	0.311841	0.448841	0.62787	0.872994	1.09797	1.21149	0.0869682	0.131756	0.155594	0.176554	0.166136	0.140426	0.169445			770.81	0.0411071	0.180085	0.293247	0.451316	0.706858	0.957544	1.04204
771.01	0.127841	0.312007	0.448399	0.628059	0.873453	1.09782	1.21154	0.0863102	0.131335	0.155837	0.176369	0.166189	0.140131	0.169593			771.01	0.0415306	0.180672	0.292562	0.45169	0.707264	0.957685	1.04194
771.21	0.127601	0.312237	0.448321	0.6279	0.874248	1.09741	1.21167	0.0854254	0.131766	0.155745	0.176785	0.166272	0.139868	0.169608			771.21	0.0421753	0.180471	0.292576	0.451116	0.707976	0.957542	1.04206
771.41	0.127763	0.312301	0.448382	0.627653	0.874566	1.09774	1.21172	0.0851372	0.131919	0.15606	0.177034	0.166398	0.13973	0.169365			771.41	0.0426262	0.180382	0.292322	0.450619	0.708168	0.95801	1.04235
771.61	0.127849	0.312269	0.448633	0.627586	0.874989	1.09746	1.21151	0.0846499	0.132106	0.156107	0.176793	0.166057	0.139677	0.168713			771.61	0.0431994	0.180162	0.292526	0.450792	0.708931	0.957779	1.04279
771.81	0.127692	0.312328	0.44867	0.62775	0.875332	1.09738	1.21162	0.0841811	0.132155	0.155785	0.177333	0.166192	0.139588	0.169199			771.81	0.0435109	0.180174	0.292885	0.450418	0.709141	0.957792	1.04242
772.01	0.127667	0.312615	0.448271	0.627828	0.87576	1.09763	1.2115	0.084233	0.132543	0.155769	0.177461	0.16609	0.140148	0.169053			772.01	0.043434	0.180072	0.292502	0.450367	0.70967	0.957484	1.04245
772.21	0.127568	0.312909	0.448503	0.627587	0.875876	1.09801	1.21157	0.0843613	0.132696	0.155649	0.177797	0.16598	0.139873	0.169154			772.21	0.0432063	0.180213	0.292855	0.449791	0.709896	0.958134	1.04242
772.41	0.127827	0.312609	0.448347	0.627795	0.875832	1.09813	1.21132	0.0844954	0.132734	0.155609	0.177865	0.165678	0.140405	0.168891			772.41	0.0433311	0.179876	0.292737	0.44993	0.710154	0.957726	1.04243
772.61	0.128289	0.312169	0.448226	0.627963	0.875957	1.09754	1.21139	0.0844768	0.132472	0.155729	0.178153	0.165827	0.140533	0.16885			772.61	0.0438123	0.179697	0.292497	0.44981	0.71013	0.957006	1.04254
772.81	0.128671	0.312265	0.448108	0.628531	0.876114	1.09734	1.21149	0.0849047	0.132007	0.156151	0.178132	0.165705	0.14056	0.168836			772.81	0.0437659	0.180257	0.291957	0.450399	0.710409	0.956776	1.04265
773.01	0.128868	0.31205	0.448163	0.628685	0.876194	1.09759	1.21165	0.084858	0.132178	0.15616	0.178154	0.165842	0.140507	0.168282			773.01	0.0440099	0.179872	0.292002	0.45053	0.710352	0.957079	1.04337
773.21	0.129134	0.311919	0.447983	0.628948	0.876273	1.09733	1.21166	0.0854229	0.132276	0.156305	0.178264	0.166189	0.140944	0.168411			773.21	0.0437107	0.179643	0.291678	0.450683	0.710084	0.956389	1.04325
773.41	0.128926	0.312043	0.447924	0.629425	0.87594	1.09733	1.21206	0.0857866	0.132212	0.1569	0.178599	0.166209	0.141185	0.168539			773.41	0.0431396	0.179831	0.291024	0.450826	0.709731	0.956148	1.04352
773.61	0.129471	0.31211	0.447665	0.629259	0.875718	1.09719	1.21202	0.0861953	0.132084	0.157339	0.178818	0.166642	0.141527	0.168944			773.61	0.0432757	0.180027	0.290326	0.450442	0.709077	0.955659	1.04307
773.81	0.129507	0.31254	0.447795	0.629372	0.875444	1.09721	1.21227	0.0862753	0.132476	0.157341	0.178415	0.166801	0.141711	0.169222			773.81	0.0432316	0.180063	0.290454	0.450956	0.708644	0.955497	1.04305
774.01	0.129281	0.312808	0.448131	0.629464	0.875346	1.09723	1.21266	0.0868848	0.13192	0.157499	0.178003	0.166657	0.1416	0.169509			774.01	0.0423965	0.180887	0.290632	0.451461	0.708689	0.955627	1.04315
774.21	0.128901	0.31289	0.448227	0.629272	0.875364	1.0973	1.21317	0.0871797	0.131556	0.156786	0.178027	0.16677	0.141722	0.16941			774.21	0.0417209	0.181334	0.291442	0.451245	0.708594	0.955581	1.04376
774.41	0.128935	0.313143	0.448102	0.629416	0.875567	1.09736	1.2135	0.0870825	0.131502	0.15666	0.177489	0.167119	0.141972	0.169075			774.41	0.0418529	0.181641	0.291442	0.451927	0.708448	0.955383	1.04443
774.61	0.128814	0.31343	0.447898	0.629647	0.875466	1.09735	1.21402	0.0868578	0.131476	0.156387	0.177588	0.166997	0.141859	0.169376			774.61	0.0419565	0.181954	0.29151	0.452059	0.708469	0.955493	1.04465
774.81	0.128904	0.313514	0.448241	0.629751	0.875607	1.09664	1.21422	0.0868475	0.13155	0.156601	0.177871	0.166836	0.141783	0.169283			774.81	0.0420565	0.181964	0.29164	0.45188	0.708771	0.954857	1.04494
775.01	0.128765	0.313733	0.448375	0.629336	0.875467	1.09648	1.21426	0.0865757	0.131348	0.156556	0.177711	0.166683	0.141487	0.169534			775.01	0.0421893	0.182385	0.291819	0.451625	0.708784	0.954989	1.04473
775.21	0.128215	0.314442	0.44896	0.629107	0.875425	1.09636	1.21431	0.0866607	0.131603	0.156469	0.17765	0.166363	0.141736	0.169322			775.21	0.0415546	0.182839	0.292491	0.451457	0.709062	0.954619	1.04499
775.41	0.127874	0.314918	0.449207	0.629215	0.875295	1.09652	1.21442	0.0867025	0.131828	0.156228	0.177271	0.166349	0.141625	0.169			775.41	0.041172	0.18309	0.292978	0.451944	0.708946	0.954899	1.04542
775.61	0.127629	0.315217	0.449514	0.629054	0.875254	1.0963	1.21472	0.0867482	0.132078	0.15589	0.176945	0.165805	0.141432	0.168899			775.61	0.0408808	0.18314	0.293624	0.452109	0.709449	0.954867	1.04582
775.81	0.127059	0.315222	0.44989	0.629321	0.87505	1.09655	1.21516	0.0870228	0.132565	0.155754	0.177449	0.165562	0.141331	0.169141			775.81	0.0400359	0.182657	0.294136	0.451872	0.709487	0.95522	1.04602
776.01	0.127242	0.315216	0.450078	0.629148	0.875047	1.09686	1.21519	0.0868712	0.133182	0.156191	0.177868	0.165609	0.141242	0.168846			776.01	0.0403704	0.182033	0.293887	0.451281	0.709438	0.955616	1.04634
776.21	0.127392	0.314934	0.450505	0.62935	0.875001	1.09724	1.21505	0.0865089	0.13341	0.156388	0.17778	0.165538	0.141049	0.169287			776.21	0.0408834	0.181524	0.294117	0.45157	0.709464	0.956196	1.04576
776.41	0.127857	0.314808	0.45037	0.6293	0.875197	1.09734	1.21513	0.0864591	0.133629	0.156212	0.177565	0.165565	0.141421	0.169178			776.41	0.0413977	0.181179	0.294158	0.451736	0.709632	0.95592	1.04595
776.61	0.128139	0.314541	0.450469	0.629228	0.875855	1.0974	1.21454	0.0863154	0.133921	0.156536	0.177673	0.165735	0.141585	0.169152			776.61	0.0418232	0.18062	0.293933	0.451555	0.71012	0.955817	1.04539
776.81	0.1285	0.31436	0.450192	0.629291	0.87593	1.09787	1.21425	0.0864913	0.134348	0.156606	0.177788	0.166094	0.141752	0.169558			776.81	0.0420088	0.180012	0.293586	0.451503	0.709836	0.956121	1.04469
777.01	0.128487	0.31403	0.450367	0.629122	0.875846	1.09849	1.21396	0.0860551	0.134724	0.156302	0.17807	0.16622	0.141968	0.169765			777.01	0.0424318	0.179306	0.294065	0.451052	0.709626	0.956525	1.0442
777.21	0.128818	0.313543	0.449873	0.629655	0.875812	1.09905	1.214	0.0863313	0.134532	0.156356	0.178313	0.166622	0.142244	0.170542			777.21	0.0424867	0.179011	0.293518	0.451342	0.70919	0.956803	1.04346
777.41	0.128908	0.313709	0.449448	0.629884	0.875627	1.09928	1.21426	0.0862363	0.134526	0.156512	0.178627	0.166508	0.142389	0.170718			777.41	0.0426717	0.179182	0.292936	0.451257	0.709119	0.956892	1.04354
777.61	0.129337	0.313372	0.448827	0.629741	0.875926	1.09942	1.21427	0.0863297	0.134551	0.156348	0.17884	0.167002	0.142468	0.170996			777.61	0.0430075	0.178822	0.29248	0.450901	0.708924	0.956954	1.04327
777.81	0.129164	0.313647	0.4487	0.62982	0.875965	1.09943	1.21435	0.0859606	0.134506	0.156039	0.178804	0.166861	0.142477	0.171139			777.81	0.0432036	0.179141	0.29266	0.451016	0.709104	0.956948	1.04321
778.01	0.128766	0.313721	0.44904	0.629977	0.875981	1.09953	1.21407	0.0862252	0.134004	0.15604	0.178869	0.166959	0.142582	0.170807			778.01	0.0425404	0.179717	0.293	0.451109	0.709022	0.956951	1.04326
778.21	0.128461	0.313857	0.449177	0.630147	0.876026	1.09969	1.21424	0.0862577	0.133855	0.156476	0.178786	0.167095	0.14259	0.171007			778.21	0.0422037	0.180001	0.292701	0.451362	0.70893	0.957097	1.04324
778.41	0.12891	0.314034	0.449112	0.630214	0.876358	1.09984	1.21418	0.0862215	0.134	0.15705	0.178914	0.167324	0.142205	0.170808			778.41	0.0426886	0.180035	0.292062	0.4513	0.709034	0.957635	1.04338
778.61	0.129029	0.31366	0.449279	0.630139	0.876183	1.09923	1.21404	0.0864348	0.133676	0.157369	0.179135	0.167191	0.141872	0.171043			778.61	0.0425943	0.179984	0.29191	0.451004	0.708992	0.957361	1.043
778.81	0.129118	0.313868	0.449329	0.630328	0.87614	1.09848	1.21377	0.0867553	0.133488	0.157562	0.179309	0.167277	0.141725	0.171348			778.81	0.0423624	0.18038	0.291767	0.451019	0.708863	0.956752	1.04242
779.01	0.129148	0.313979	0.449678	0.629953	0.876208	1.0983	1.21375	0.0866077	0.132747	0.15756	0.179208	0.16684	0.141239	0.171498			779.01	0.0425401	0.181232	0.292118	0.450745	0.709368	0.957059	1.04225
779.21	0.128741	0.31425	0.449645	0.630496	0.875989	1.0983	1.21391	0.0871141	0.132351	0.157908	0.179521	0.16667	0.14072	0.171508			779.21	0.0416268	0.1819	0.291737	0.450975	0.709319	0.957582	1.0424
779.41	0.128654	0.314114	0.450001	0.63061	0.87605	1.09785	1.2144	0.0873439	0.132477	0.157879	0.17947	0.166558	0.140403	0.171252			779.41	0.0413099	0.181637	0.292122	0.45114	0.709492	0.957446	1.04315
779.61	0.128886	0.313835	0.450477	0.630822	0.875867	1.09762	1.21453	0.0876578	0.13246	0.157765	0.17956	0.166114	0.140055	0.171576			779.61	0.0412284	0.181376	0.292712	0.451263	0.709753	0.957564	1.04296
779.81	0.128986	0.313705	0.450501	0.630562	0.875503	1.09719	1.21469	0.0879109	0.132514	0.157718	0.179764	0.165826	0.139607	0.17196			779.81	0.0410754	0.181191	0.292783	0.450798	0.709677	0.957586	1.04273
780.01	0.129378	0.314036	0.449916	0.630569	0.875955	1.09733	1.21497	0.0876969	0.132631	0.1577	0.179653	0.165615	0.139728	0.172005			780.01	0.0416816	0.181405	0.292216	0.450916	0.710341	0.957602	1.04296
780.21	0.129297	0.314195	0.450212	0.630389	0.87642	1.09742	1.21502	0.0874161	0.13254	0.15772	0.179446	0.165143	0.139719	0.17209			780.21	0.041881	0.181656	0.292491	0.450943	0.711277	0.957705	1.04293
780.41	0.129452	0.314232	0.450626	0.629969	0.876539	1.09687	1.21526	0.0874464	0.132605	0.157311	0.179259	0.16554	0.139746	0.172011			780.41	0.0420053	0.181627	0.293314	0.450711	0.711	0.957129	1.04325
780.61	0.129442	0.314166	0.450885	0.629857	0.876821	1.09716	1.21512	0.0871206	0.132636	0.157196	0.179309	0.165631	0.139893	0.172141			780.61	0.0423216	0.181531	0.29369	0.450548	0.71119	0.957264	1.04298
780.81	0.129553	0.314171	0.450654	0.629499	0.876442	1.09768	1.21548	0.0871455	0.132546	0.156764	0.179165	0.165749	0.139882	0.172186			780.81	0.0424071	0.181626	0.293891	0.450334	0.710693	0.9578	1.0433
781.01	0.129666	0.314172	0.450748	0.629355	0.876944	1.09784	1.21592	0.0868788	0.132464	0.156745	0.178955	0.165451	0.140106	0.172364			781.01	0.0427876	0.181708	0.294003	0.450399	0.711492	0.957735	1.04356
781.21	0.129661	0.314012	0.450528	0.629639	0.877214	1.09819	1.21583	0.0872001	0.132631	0.156657	0.179314	0.16572	0.140475	0.172507			781.21	0.0424609	0.18138	0.29387	0.450325	0.711494	0.957714	1.04332
781.41	0.129422	0.314318	0.45039	0.629593	0.877371	1.09789	1.21612	0.0868705	0.132682	0.156498	0.179435	0.165594	0.140579	0.172344			781.41	0.0425515	0.181636	0.293892	0.450158	0.711777	0.957311	1.04377
781.61	0.129341	0.314359	0.450365	0.629087	0.877538	1.09776	1.21604	0.0866238	0.132549	0.156419	0.179428	0.165967	0.140869	0.172094			781.61	0.0427174	0.18181	0.293946	0.449659	0.711572	0.956888	1.04394
781.81	0.129263	0.314749	0.450558	0.629129	0.877688	1.09808	1.21578	0.0864716	0.132415	0.15634	0.179447	0.165787	0.141137	0.171451			781.81	0.0427911	0.182334	0.294218	0.449682	0.711901	0.956938	1.04433
782.01	0.129188	0.314725	0.450854	0.629191	0.877596	1.09849	1.21551	0.0869099	0.132515	0.156709	0.17933	0.166345	0.141547	0.171433			782.01	0.0422784	0.18221	0.294145	0.44986	0.711251	0.956945	1.04407
782.21	0.128957	0.314547	0.450968	0.629057	0.877579	1.09892	1.21565	0.0868262	0.132423	0.157054	0.179224	0.166728	0.141471	0.171286			782.21	0.0421307	0.182124	0.293914	0.449833	0.710851	0.957446	1.04436
782.41	0.129399	0.314336	0.451409	0.629053	0.877641	1.09903	1.21538	0.0866601	0.132566	0.157353	0.179461	0.167187	0.141261	0.170929			782.41	0.0427387	0.18177	0.294056	0.449591	0.710453	0.957765	1.04445
782.61	0.129389	0.313889	0.451743	0.629532	0.877524	1.09914	1.2152	0.0868457	0.132512	0.157351	0.179335	0.167099	0.141421	0.170495			782.61	0.0425431	0.181377	0.294392	0.450196	0.710425	0.95772	1.0447
782.81	0.129744	0.313842	0.452176	0.629855	0.877622	1.09946	1.21507	0.0869718	0.1326	0.157118	0.179732	0.166732	0.141248	0.170339			782.81	0.0427721	0.181242	0.295058	0.450123	0.71089	0.958208	1.04473
783.01	0.129945	0.313399	0.452274	0.629738	0.877459	1.09972	1.21506	0.0866846	0.132566	0.157082	0.180044	0.16667	0.141283	0.169924			783.01	0.0432603	0.180833	0.295192	0.449694	0.710789	0.958435	1.04514
783.21	0.129517	0.312933	0.45195	0.630302	0.877006	1.09983	1.21531	0.0867194	0.132985	0.157229	0.180502	0.166712	0.141103	0.169824			783.21	0.0427972	0.179948	0.294721	0.4498	0.710294	0.958723	1.04549
783.41	0.129721	0.313318	0.452008	0.630465	0.876919	1.09992	1.2154	0.0869946	0.133161	0.157114	0.18022	0.166855	0.141385	0.169808			783.41	0.0427268	0.180157	0.294894	0.450245	0.710064	0.958539	1.04559
783.61	0.130026	0.313609	0.451814	0.630734	0.877042	1.09988	1.21564	0.087167	0.133265	0.156898	0.180551	0.166601	0.141223	0.170219			783.61	0.0428588	0.180344	0.294916	0.450184	0.710441	0.958659	1.04542
783.81	0.129925	0.313899	0.451435	0.630785	0.876887	1.09999	1.21588	0.0870389	0.133317	0.157051	0.180554	0.166455	0.141294	0.170389			783.81	0.0428865	0.180582	0.294384	0.450232	0.710432	0.958701	1.04549
784.01	0.129391	0.314328	0.451365	0.631152	0.877079	1.10026	1.21624	0.086808	0.133089	0.15727	0.180318	0.166507	0.14104	0.170111			784.01	0.0425826	0.18124	0.294094	0.450834	0.710573	0.959218	1.04613
784.21	0.129202	0.314386	0.451934	0.630679	0.876796	1.10022	1.21655	0.0862242	0.132978	0.157387	0.180237	0.166702	0.140595	0.170346			784.21	0.0429778	0.181409	0.294547	0.450442	0.710095	0.959626	1.0462
784.41	0.128818	0.314433	0.451981	0.63068	0.876345	1.10029	1.2169	0.0860764	0.133048	0.157086	0.180144	0.167251	0.140569	0.170773			784.41	0.0427412	0.181386	0.294895	0.450536	0.709094	0.959721	1.04613
784.61	0.128594	0.314572	0.451827	0.630541	0.876246	1.10057	1.21703	0.0860625	0.133003	0.157147	0.180367	0.167038	0.140587	0.171087			784.61	0.0425312	0.181569	0.294681	0.450174	0.709208	0.959985	1.04594
784.81	0.12875	0.314567	0.451529	0.63067	0.876343	1.10065	1.21729	0.0865645	0.132869	0.157242	0.180304	0.167181	0.140331	0.171367			784.81	0.0421853	0.181698	0.294287	0.450366	0.709162	0.960319	1.04592
785.01	0.128884	0.314977	0.451717	0.630753	0.877184	1.10016	1.21739	0.0863182	0.132486	0.157694	0.1804	0.167257	0.140677	0.171849			785.01	0.0425658	0.182491	0.294023	0.450353	0.709927	0.959486	1.04554
785.21	0.128668	0.31541	0.451519	0.630945	0.877388	1.09997	1.21704	0.0869394	0.132177	0.157885	0.181024	0.167361	0.14062	0.172056			785.21	0.0417285	0.183233	0.293634	0.449921	0.710026	0.959353	1.04499
785.41	0.129138	0.315945	0.451739	0.630485	0.87743	1.09971	1.21697	0.0867717	0.132063	0.158012	0.180987	0.167071	0.14085	0.171974			785.41	0.0423664	0.183882	0.293727	0.449498	0.710359	0.958865	1.045
785.61	0.129048	0.316165	0.451815	0.630561	0.877467	1.09964	1.21647	0.0869784	0.132338	0.158022	0.180951	0.167326	0.140934	0.172067			785.61	0.04207	0.183827	0.293792	0.44961	0.710141	0.958704	1.0444
785.81	0.129023	0.316236	0.451722	0.630696	0.877443	1.09981	1.21645	0.0873369	0.13225	0.15777	0.180881	0.167418	0.141071	0.171866			785.81	0.0416858	0.183986	0.293951	0.449815	0.710025	0.958742	1.04459
786.01	0.129268	0.316078	0.451775	0.63079	0.877425	1.0996	1.21633	0.0874867	0.132287	0.157492	0.180967	0.16808	0.140994	0.171891			786.01	0.0417809	0.183791	0.294283	0.449822	0.709344	0.958607	1.04444
786.21	0.129256	0.315826	0.452146	0.630907	0.877691	1.09949	1.21619	0.0872796	0.132341	0.157585	0.180929	0.168334	0.141195	0.171683			786.21	0.0419761	0.183485	0.294562	0.449978	0.709357	0.958298	1.04451
786.41	0.12952	0.315554	0.452381	0.631417	0.877776	1.09925	1.21565	0.0873172	0.132362	0.157764	0.180512	0.168413	0.141055	0.171391			786.41	0.0422025	0.183192	0.294617	0.450905	0.709363	0.95819	1.04425
786.61	0.129535	0.315341	0.452654	0.631505	0.877942	1.0997	1.21542	0.0878262	0.132531	0.157251	0.180611	0.168199	0.141245	0.171034			786.61	0.0417091	0.18281	0.295403	0.450894	0.709744	0.958453	1.04438
786.81	0.129736	0.315275	0.452848	0.631575	0.878354	1.09978	1.21524	0.0880221	0.133013	0.156806	0.180968	0.168247	0.141253	0.170939			786.81	0.0417143	0.182262	0.296042	0.450607	0.710106	0.958527	1.0443
787.01	0.129457	0.3152	0.452622	0.631618	0.878516	1.0995	1.2156	0.0881655	0.133456	0.156927	0.181047	0.168402	0.141146	0.170998			787.01	0.0412911	0.181744	0.295695	0.450571	0.710114	0.958356	1.0446
787.21	0.128964	0.315233	0.452468	0.632054	0.879051	1.09934	1.21553	0.0878947	0.133627	0.15727	0.181294	0.168598	0.14091	0.171222			787.21	0.041069	0.181606	0.295198	0.450759	0.710453	0.958427	1.0443
787.41	0.129313	0.315758	0.452593	0.632277	0.879253	1.09937	1.21553	0.0883489	0.133392	0.157071	0.180912	0.16859	0.140832	0.171179			787.41	0.0409644	0.182367	0.295522	0.451365	0.710662	0.958535	1.04435
787.61	0.128878	0.315798	0.452568	0.632234	0.879552	1.09926	1.21615	0.0883129	0.133545	0.157522	0.181045	0.168297	0.140598	0.171124			787.61	0.0405652	0.182253	0.295047	0.451189	0.711255	0.958663	1.04502
787.81	0.128334	0.31575	0.452468	0.632166	0.879405	1.09979	1.21629	0.0882312	0.133603	0.157657	0.180671	0.168459	0.140462	0.171492			787.81	0.040103	0.182147	0.294811	0.451495	0.710945	0.959331	1.0448
788.01	0.127775	0.315567	0.452536	0.631785	0.878908	1.09952	1.21681	0.0884196	0.133371	0.157605	0.180313	0.168579	0.140184	0.171481			788.01	0.0393555	0.182196	0.294931	0.451472	0.710329	0.959341	1.04533
788.21	0.12773	0.315165	0.452329	0.631673	0.878369	1.0992	1.21733	0.087962	0.133398	0.157455	0.180204	0.168395	0.14018	0.171706			788.21	0.039768	0.181767	0.294874	0.45147	0.709973	0.959019	1.04562
788.41	0.127783	0.315193	0.45247	0.63177	0.87782	1.09892	1.21772	0.0880297	0.133532	0.157376	0.180234	0.168218	0.140292	0.171474			788.41	0.0397533	0.181661	0.295094	0.451536	0.709601	0.958626	1.04624
788.61	0.127937	0.314897	0.452557	0.631665	0.877779	1.09835	1.21815	0.0883812	0.133308	0.157333	0.180095	0.167899	0.14006	0.171416			788.61	0.0395557	0.181589	0.295224	0.45157	0.70988	0.958291	1.04673
788.81	0.128387	0.315314	0.452633	0.631889	0.877828	1.09843	1.21833	0.0885645	0.133293	0.157152	0.180012	0.167908	0.140043	0.17163			788.81	0.0398225	0.18202	0.295481	0.451877	0.70992	0.958392	1.0467
789.01	0.127891	0.3154	0.452821	0.631283	0.877939	1.09796	1.21857	0.088522	0.133225	0.157448	0.180179	0.167846	0.140757	0.171525			789.01	0.0393691	0.182176	0.295373	0.451103	0.710093	0.957204	1.04705
789.21	0.12802	0.315206	0.452946	0.631149	0.877773	1.09803	1.21869	0.0890368	0.133584	0.157186	0.180482	0.167827	0.141366	0.171416			789.21	0.038983	0.181622	0.295759	0.450667	0.709946	0.956665	1.04727
789.41	0.128372	0.315107	0.453267	0.631111	0.877429	1.09785	1.2185	0.0886351	0.133762	0.157444	0.180202	0.167586	0.141656	0.171127			789.41	0.0397371	0.181345	0.295823	0.450909	0.709843	0.956194	1.04737
789.61	0.128436	0.315049	0.45292	0.631685	0.877234	1.09791	1.21878	0.0884169	0.133861	0.157402	0.180036	0.167561	0.141674	0.171246			789.61	0.0400192	0.181188	0.295518	0.451649	0.709673	0.956238	1.04753
789.81	0.128803	0.315176	0.453032	0.631716	0.876856	1.09782	1.21896	0.0883887	0.133851	0.157233	0.180128	0.167758	0.141746	0.171029			789.81	0.0404144	0.181324	0.295799	0.451588	0.709097	0.956072	1.04793
790.01	0.129199	0.31504	0.453189	0.632131	0.877087	1.09784	1.21869	0.0878795	0.133885	0.157297	0.180128	0.167925	0.14169	0.170795			790.01	0.0413194	0.181155	0.295892	0.452003	0.709162	0.956155	1.0479
790.21	0.128987	0.314966	0.45326	0.632266	0.877104	1.09817	1.21871	0.0876767	0.133632	0.15791	0.179768	0.167804	0.14172	0.170716			790.21	0.0413108	0.181333	0.29535	0.452498	0.7093	0.956445	1.04799
790.41	0.129331	0.315113	0.453467	0.632392	0.876908	1.09822	1.21865	0.0877651	0.133635	0.157894	0.180087	0.16786	0.14121	0.170535			790.41	0.0415663	0.181478	0.295573	0.452305	0.709049	0.957007	1.04812
790.61	0.129497	0.315069	0.453856	0.632311	0.877508	1.09884	1.21879	0.0880172	0.133978	0.158033	0.180631	0.167923	0.14134	0.170364			790.61	0.0414799	0.181091	0.295822	0.451681	0.709585	0.957497	1.04842
790.81	0.129747	0.315219	0.453609	0.63268	0.877965	1.09888	1.21882	0.0881028	0.134231	0.158388	0.180592	0.168032	0.141083	0.170049			790.81	0.0416442	0.180988	0.295221	0.452089	0.709933	0.957793	1.04877
791.01	0.12964	0.314975	0.453509	0.63268	0.878179	1.09904	1.21902	0.0879748	0.13416	0.158944	0.18031	0.168402	0.140911	0.17015			791.01	0.0416648	0.180815	0.294565	0.45237	0.709778	0.958126	1.04887
791.21	0.129644	0.315511	0.453421	0.632694	0.878506	1.09955	1.21885	0.0875478	0.134005	0.159139	0.1804	0.16833	0.140962	0.170137			791.21	0.0420966	0.181505	0.294283	0.452294	0.710176	0.958584	1.04871
791.41	0.130015	0.315742	0.453513	0.632745	0.878676	1.09955	1.21902	0.0876365	0.133724	0.159501	0.180238	0.168218	0.140857	0.169923			791.41	0.0423781	0.182017	0.294012	0.452507	0.710458	0.958697	1.0491
791.61	0.129856	0.315639	0.45341	0.632615	0.879028	1.09931	1.21904	0.0876345	0.133888	0.160031	0.180148	0.168205	0.14086	0.17024			791.61	0.0422213	0.181751	0.293378	0.452467	0.710824	0.958447	1.0488
791.81	0.130314	0.315665	0.45315	0.632569	0.879059	1.09979	1.21894	0.0875686	0.133911	0.159915	0.180104	0.16859	0.14065	0.170354			791.81	0.0427456	0.181754	0.293235	0.452465	0.710469	0.95914	1.04859
792.01	0.130458	0.315888	0.452973	0.63236	0.878918	1.09953	1.21876	0.0872774	0.133843	0.159971	0.179865	0.16883	0.140568	0.170176			792.01	0.043181	0.182045	0.293002	0.452495	0.710089	0.95896	1.04858
792.21	0.130845	0.315883	0.452848	0.632432	0.879042	1.09952	1.21848	0.0870362	0.134174	0.160037	0.179421	0.168537	0.140755	0.170263			792.21	0.0438088	0.181709	0.292811	0.453012	0.710505	0.958768	1.04822
792.41	0.131098	0.316157	0.452773	0.632483	0.878889	1.09932	1.21876	0.0870189	0.134404	0.160212	0.17915	0.168728	0.140946	0.170236			792.41	0.0440794	0.181754	0.292562	0.453333	0.710161	0.958375	1.04853
792.61	0.131081	0.316155	0.452894	0.632396	0.879084	1.09912	1.2188	0.0872412	0.134336	0.160249	0.179117	0.168736	0.140657	0.170666			792.61	0.0438394	0.181819	0.292644	0.453279	0.710348	0.958461	1.04813
792.81	0.130986	0.316051	0.45273	0.632489	0.879012	1.09945	1.21896	0.0874287	0.134441	0.160512	0.179189	0.169246	0.140942	0.170972			792.81	0.0435569	0.181609	0.292218	0.4533	0.709766	0.958506	1.04799
793.01	0.130491	0.315609	0.453049	0.631977	0.878812	1.09954	1.21913	0.0874516	0.134239	0.160726	0.179068	0.1693	0.141096	0.170918			793.01	0.043039	0.18137	0.292322	0.452909	0.709511	0.958445	1.04821
793.21	0.1307	0.315555	0.453358	0.632422	0.878716	1.09954	1.21933	0.0875117	0.134084	0.160728	0.178589	0.168854	0.141451	0.171034			793.21	0.0431882	0.181471	0.29263	0.453833	0.709863	0.958094	1.0483
793.41	0.130524	0.315654	0.453375	0.633112	0.878613	1.09926	1.2192	0.0874382	0.134041	0.161098	0.178638	0.168349	0.141284	0.171421			793.41	0.0430854	0.181613	0.292277	0.454475	0.710264	0.957973	1.04778
793.61	0.130563	0.315854	0.453388	0.633412	0.878717	1.09956	1.21941	0.0876461	0.13431	0.161357	0.178732	0.168196	0.140947	0.171634			793.61	0.0429174	0.181545	0.292031	0.45468	0.710521	0.958612	1.04777
793.81	0.130631	0.315758	0.453661	0.633701	0.878434	1.09965	1.21951	0.0876715	0.134294	0.160972	0.179037	0.168178	0.140776	0.172017			793.81	0.042959	0.181465	0.292689	0.454664	0.710256	0.958875	1.04749
794.01	0.130459	0.31577	0.453375	0.634104	0.878518	1.10007	1.21975	0.0873543	0.134263	0.160886	0.179148	0.167772	0.140598	0.171888			794.01	0.0431048	0.181508	0.292489	0.454956	0.710746	0.959471	1.04786
794.21	0.130263	0.316098	0.453017	0.633908	0.878587	1.10033	1.22023	0.0876265	0.134269	0.160718	0.179414	0.167675	0.14061	0.171866			794.21	0.042636	0.181829	0.292299	0.454494	0.710913	0.959717	1.04836
794.41	0.130305	0.316089	0.453468	0.633732	0.878642	1.10032	1.22043	0.088235	0.134465	0.160274	0.180141	0.167881	0.140807	0.171801			794.41	0.0420697	0.181624	0.293195	0.453591	0.710761	0.95951	1.04863
794.61	0.130175	0.316209	0.45313	0.63393	0.879255	1.10051	1.22049	0.0883651	0.134576	0.160252	0.180202	0.167708	0.141023	0.171083			794.61	0.0418097	0.181634	0.292879	0.453728	0.711547	0.959487	1.04941
794.81	0.13027	0.316206	0.452825	0.634422	0.879136	1.10098	1.22061	0.0886824	0.134426	0.159566	0.180063	0.167911	0.140619	0.171119			794.81	0.0415875	0.18178	0.293259	0.454359	0.711226	0.960363	1.04949
795.01	0.130384	0.316225	0.453184	0.634338	0.879273	1.10146	1.22102	0.0884878	0.134601	0.158947	0.180025	0.168166	0.140489	0.170906			795.01	0.0418963	0.181624	0.294237	0.454313	0.711108	0.960969	1.05011
795.21	0.130365	0.316617	0.452896	0.634031	0.879663	1.10166	1.22122	0.0886484	0.134587	0.158747	0.180359	0.167985	0.14048	0.170467			795.21	0.0417166	0.18203	0.294149	0.453672	0.711678	0.961179	1.05075
795.41	0.130745	0.316386	0.453035	0.633999	0.88034	1.10124	1.22114	0.0885326	0.134332	0.158725	0.180377	0.168471	0.140456	0.170363			795.41	0.0422128	0.182054	0.294309	0.453622	0.711869	0.960783	1.05078
795.61	0.130996	0.316331	0.453031	0.633696	0.88061	1.10109	1.22101	0.0890508	0.134735	0.158295	0.180513	0.168772	0.140741	0.170307			795.61	0.0419457	0.181596	0.294736	0.453183	0.711838	0.960353	1.05071
795.81	0.130873	0.316546	0.452866	0.633504	0.880862	1.10133	1.22102	0.0887887	0.134789	0.158267	0.180782	0.169084	0.141043	0.169995			795.81	0.0420842	0.181757	0.2946	0.452722	0.711777	0.960282	1.05102
796.01	0.13073	0.317002	0.453128	0.633159	0.881224	1.10124	1.22102	0.0884009	0.134743	0.157923	0.180513	0.169567	0.141336	0.169993			796.01	0.042329	0.182258	0.295205	0.452647	0.711657	0.9599	1.05102
796.21	0.131023	0.317148	0.453415	0.633117	0.881349	1.10109	1.22144	0.0885743	0.135003	0.157849	0.180878	0.169942	0.14161	0.169873			796.21	0.0424484	0.182145	0.295566	0.45224	0.711408	0.959482	1.05156
796.41	0.131331	0.317163	0.453488	0.633235	0.881346	1.10083	1.2216	0.0883833	0.135141	0.158122	0.181191	0.170338	0.141442	0.169904			796.41	0.0429479	0.182022	0.295366	0.452043	0.711007	0.95939	1.0517
796.61	0.131461	0.317098	0.45402	0.633182	0.881632	1.10092	1.22163	0.088575	0.134961	0.158233	0.181339	0.170205	0.141133	0.170224			796.61	0.0428863	0.182136	0.295787	0.451843	0.711427	0.959786	1.05141
796.81	0.131483	0.317079	0.454029	0.633113	0.881492	1.10082	1.2215	0.0886678	0.134663	0.158696	0.181104	0.170551	0.14147	0.170426			796.81	0.0428152	0.182416	0.295332	0.452009	0.710941	0.959355	1.05107
797.01	0.13167	0.317175	0.454556	0.632757	0.881484	1.10049	1.22161	0.0884833	0.134573	0.158805	0.180944	0.170437	0.14154	0.170566			797.01	0.0431862	0.182601	0.295752	0.451813	0.711047	0.958954	1.05104
797.21	0.131351	0.317098	0.454558	0.632712	0.881616	1.09985	1.22165	0.0884614	0.134633	0.159284	0.181068	0.170308	0.141587	0.170798			797.21	0.0428894	0.182465	0.295274	0.451645	0.711308	0.958262	1.05085
797.41	0.131333	0.316981	0.454523	0.632895	0.881689	1.09966	1.22135	0.0885387	0.134656	0.159256	0.181649	0.170095	0.141242	0.170932			797.41	0.042794	0.182325	0.295268	0.451246	0.711594	0.958416	1.05042
797.61	0.131161	0.3168	0.454439	0.632898	0.881835	1.09972	1.22139	0.0885303	0.134286	0.15913	0.181648	0.169875	0.140784	0.170855			797.61	0.0426311	0.182514	0.29531	0.451249	0.71196	0.958941	1.05054
797.81	0.131192	0.31698	0.454264	0.632994	0.88156	1.09966	1.22166	0.0887035	0.133974	0.158578	0.181752	0.169633	0.140917	0.170785			797.81	0.0424888	0.183006	0.295686	0.451242	0.711927	0.958743	1.05087
798.01	0.130955	0.317209	0.45426	0.632979	0.88154	1.09989	1.22162	0.0888222	0.13425	0.158802	0.181531	0.169505	0.140353	0.170694			798.01	0.0421331	0.182959	0.295458	0.451448	0.712035	0.959542	1.05093
798.21	0.130708	0.317301	0.454298	0.632971	0.88166	1.0999	1.22174	0.0890334	0.134255	0.158793	0.181356	0.169367	0.140177	0.171093			798.21	0.0416742	0.183046	0.295505	0.451615	0.712293	0.959723	1.05064
798.41	0.130886	0.317139	0.454753	0.633094	0.881582	1.09987	1.22166	0.0888944	0.134142	0.158895	0.18109	0.169285	0.139786	0.170998			798.41	0.0419915	0.182998	0.295858	0.452003	0.712297	0.960082	1.05066
798.61	0.131375	0.317177	0.45437	0.633463	0.881977	1.10002	1.22173	0.0883446	0.13426	0.159073	0.180874	0.168869	0.139129	0.170693			798.61	0.0430308	0.182917	0.295297	0.452589	0.713107	0.960889	1.05104
798.81	0.131869	0.317209	0.454215	0.634065	0.881694	1.10062	1.22202	0.0883334	0.134211	0.158746	0.180317	0.16886	0.138526	0.170887			798.81	0.0435356	0.182998	0.295469	0.453748	0.712834	0.962097	1.05114
799.01	0.132028	0.317447	0.454165	0.634373	0.881684	1.1006	1.22248	0.0878629	0.134109	0.158703	0.179753	0.168628	0.138268	0.170428			799.01	0.0441656	0.183338	0.295462	0.45462	0.713057	0.962334	1.05206
799.21	0.131921	0.317584	0.453573	0.634391	0.882034	1.10076	1.22239	0.0876861	0.134111	0.158944	0.179638	0.168579	0.138158	0.170348			799.21	0.0442345	0.183473	0.294629	0.454753	0.713455	0.962601	1.05204
799.41	0.131963	0.317534	0.453618	0.634653	0.882162	1.10063	1.22209	0.0870101	0.13431	0.158939	0.179626	0.168547	0.13864	0.170456			799.41	0.0449526	0.183224	0.294679	0.455027	0.713614	0.961991	1.05163
799.61	0.131635	0.317541	0.453213	0.634541	0.881874	1.10081	1.22223	0.0869997	0.13452	0.15895	0.180026	0.168369	0.139202	0.170472			799.61	0.0446354	0.183021	0.294263	0.454514	0.713505	0.961605	1.05176
799.81	0.131388	0.317765	0.453179	0.634685	0.88188	1.10075	1.22226	0.0864565	0.134365	0.159255	0.18001	0.167906	0.139313	0.170436			799.81	0.0449318	0.1834	0.293924	0.454675	0.713974	0.961437	1.05182
800.01	0.131882	0.318378	0.453677	0.634795	0.88153	1.10112	1.22255	0.0862425	0.134281	0.159231	0.180048	0.168518	0.139613	0.170517			800.01	0.0456392	0.184097	0.294446	0.454748	0.713012	0.961502	1.05203
800.21	0.131998	0.318719	0.453793	0.634639	0.881449	1.10125	1.22246	0.0861812	0.134387	0.159276	0.180458	0.16832	0.139864	0.170465			800.21	0.0458171	0.184332	0.294517	0.454181	0.713129	0.961386	1.052
800.41	0.132103	0.318477	0.45396	0.634524	0.88151	1.10117	1.22232	0.0860598	0.134678	0.159269	0.180218	0.168294	0.140301	0.170848			800.41	0.0460433	0.183799	0.294691	0.454306	0.713216	0.960864	1.05148
800.61	0.132167	0.318574	0.454156	0.634705	0.881504	1.10119	1.22274	0.0863973	0.13443	0.159421	0.180282	0.168652	0.140533	0.171288			800.61	0.0457702	0.184144	0.294735	0.454422	0.712852	0.960656	1.05145
800.81	0.131832	0.318931	0.45402	0.634367	0.881381	1.101	1.223	0.0864848	0.134483	0.159694	0.180502	0.169143	0.140956	0.171478			800.81	0.0453468	0.184448	0.294325	0.453865	0.712238	0.960045	1.05152
801.01	0.131394	0.318636	0.454079	0.63441	0.88149	1.10096	1.22304	0.0866517	0.134997	0.159682	0.180824	0.169188	0.140951	0.171587			801.01	0.0447428	0.183639	0.294398	0.453587	0.712302	0.96001	1.05145
801.21	0.131015	0.318437	0.454528	0.634565	0.881668	1.10099	1.22274	0.0867272	0.13478	0.159627	0.181271	0.169132	0.140841	0.171905			801.21	0.0442876	0.183657	0.294901	0.453294	0.712535	0.960149	1.05084
801.41	0.130813	0.318404	0.455007	0.634517	0.881906	1.10123	1.22272	0.0871739	0.134722	0.159299	0.181349	0.16898	0.140783	0.171868			801.41	0.0436395	0.183683	0.295709	0.453168	0.712925	0.960448	1.05085
801.61	0.130427	0.318271	0.455348	0.63421	0.882243	1.10118	1.22277	0.0875009	0.134734	0.159512	0.181399	0.16908	0.1409	0.171966			801.61	0.042926	0.183537	0.295835	0.452811	0.713163	0.960284	1.05081
801.81	0.130658	0.318212	0.455779	0.634017	0.882371	1.10154	1.22266	0.0884211	0.135008	0.159778	0.181516	0.169403	0.140846	0.172125			801.81	0.0422366	0.183204	0.296001	0.452501	0.712968	0.960693	1.05054
802.01	0.130447	0.318258	0.456173	0.634394	0.882129	1.10164	1.22234	0.0885082	0.135148	0.1602	0.181468	0.169674	0.140474	0.172625			802.01	0.0419384	0.18311	0.295973	0.452925	0.712455	0.961169	1.04971
802.21	0.130597	0.31826	0.456094	0.634261	0.882141	1.10168	1.22254	0.0886612	0.135199	0.160335	0.181738	0.169677	0.140488	0.173079			802.21	0.0419361	0.183061	0.295759	0.452523	0.712464	0.961188	1.04946
802.41	0.131084	0.317927	0.45604	0.63406	0.882146	1.1018	1.22288	0.0885282	0.135181	0.160381	0.181791	0.169788	0.140052	0.172718			802.41	0.0425556	0.182746	0.295659	0.452269	0.712358	0.961743	1.05016
802.61	0.131457	0.317975	0.455742	0.634303	0.882143	1.10137	1.22279	0.0884375	0.13518	0.160897	0.181989	0.16938	0.139729	0.172663			802.61	0.0430196	0.182795	0.294845	0.452314	0.712763	0.961642	1.05013
802.81	0.131581	0.31793	0.455577	0.634779	0.881862	1.10154	1.22291	0.0888123	0.135198	0.160736	0.181574	0.169305	0.139293	0.172799			802.81	0.0427688	0.182732	0.294842	0.453205	0.712557	0.962246	1.05011
803.01	0.131667	0.317732	0.455547	0.635087	0.881713	1.10124	1.22296	0.0885463	0.134903	0.16097	0.181733	0.169083	0.139437	0.172509			803.01	0.0431212	0.182829	0.294577	0.453354	0.71263	0.961801	1.05045
803.21	0.131584	0.317648	0.455068	0.635057	0.881899	1.10129	1.22276	0.0885266	0.135204	0.161124	0.182136	0.16875	0.139535	0.1721			803.21	0.0430573	0.182444	0.293945	0.452921	0.713148	0.96176	1.05066
803.41	0.131469	0.317394	0.455032	0.635209	0.881618	1.10105	1.22269	0.088586	0.135069	0.161069	0.182589	0.168544	0.139656	0.171825			803.41	0.0428829	0.182325	0.293963	0.452619	0.713074	0.961397	1.05087
803.61	0.131529	0.317301	0.455082	0.635006	0.881318	1.10105	1.22309	0.0888121	0.134889	0.160869	0.182648	0.168405	0.139776	0.171882			803.61	0.0427166	0.182412	0.294213	0.452357	0.712913	0.961274	1.05121
803.81	0.131759	0.317411	0.455308	0.635359	0.880981	1.10082	1.22317	0.0888241	0.134817	0.161035	0.18265	0.168234	0.139361	0.171932			803.81	0.0429352	0.182594	0.294273	0.452709	0.712747	0.961456	1.05124
804.01	0.131806	0.317977	0.45554	0.635315	0.880781	1.1011	1.2234	0.0885544	0.13458	0.160776	0.182596	0.168481	0.13947	0.171757			804.01	0.0432518	0.183398	0.294764	0.452719	0.7123	0.961628	1.05164
804.21	0.131398	0.318124	0.455652	0.635094	0.881003	1.10085	1.22351	0.0882481	0.134514	0.160347	0.182206	0.168017	0.139006	0.171412			804.21	0.0431503	0.18361	0.295305	0.452887	0.712987	0.961847	1.0521
804.41	0.131308	0.318008	0.455711	0.635419	0.881292	1.10065	1.22426	0.0883437	0.134632	0.160285	0.182422	0.168271	0.139015	0.171148			804.41	0.0429646	0.183376	0.295426	0.452996	0.713021	0.961636	1.05311
804.61	0.131448	0.318074	0.456134	0.636074	0.881225	1.10085	1.22471	0.0884541	0.134428	0.16038	0.182422	0.168464	0.138937	0.171092			804.61	0.0429935	0.183646	0.295753	0.453653	0.712761	0.961914	1.05362
804.81	0.130812	0.318605	0.456426	0.636223	0.881536	1.10164	1.2244	0.0883353	0.134554	0.159896	0.182397	0.168236	0.13918	0.170862			804.81	0.0424765	0.184051	0.296529	0.453826	0.713301	0.962462	1.05354
805.01	0.130703	0.318649	0.456897	0.636252	0.881889	1.10176	1.22441	0.0884461	0.134551	0.159384	0.1826	0.168317	0.139222	0.170826			805.01	0.0422565	0.184098	0.297513	0.453651	0.713572	0.962535	1.05359
805.21	0.131016	0.318954	0.457476	0.636089	0.881988	1.10214	1.22458	0.0883588	0.134284	0.159086	0.182707	0.168485	0.139144	0.171182			805.21	0.0426567	0.18467	0.29839	0.453382	0.713503	0.962993	1.0534
805.41	0.130731	0.318704	0.457532	0.636053	0.882166	1.10225	1.22454	0.0885662	0.134308	0.159093	0.182554	0.168486	0.139002	0.171063			805.41	0.0421646	0.184396	0.298439	0.453499	0.71368	0.963247	1.05348
805.61	0.130832	0.31874	0.457782	0.63622	0.882396	1.10261	1.22487	0.0888308	0.134192	0.159063	0.182297	0.168732	0.139212	0.171045			805.61	0.0420015	0.184548	0.298719	0.453922	0.713664	0.963396	1.05383
805.81	0.131063	0.319011	0.457402	0.636153	0.882361	1.10311	1.22488	0.0890499	0.134009	0.159268	0.18216	0.169106	0.139168	0.171106			805.81	0.0420134	0.185001	0.298135	0.453993	0.713256	0.963946	1.05378
806.01	0.131148	0.3192	0.456997	0.636171	0.881977	1.10322	1.22502	0.0889984	0.134018	0.159476	0.182036	0.16933	0.139251	0.171121			806.01	0.0421495	0.185182	0.297521	0.454135	0.712647	0.963973	1.0539
806.21	0.131359	0.319044	0.456601	0.63574	0.882182	1.10319	1.22538	0.089028	0.134111	0.159416	0.182224	0.169096	0.139303	0.17127			806.21	0.0423308	0.184934	0.297185	0.453516	0.713085	0.963888	1.05411
806.41	0.131496	0.318983	0.456281	0.635713	0.882393	1.10319	1.22522	0.0891946	0.133748	0.159473	0.182083	0.16894	0.139009	0.171168			806.41	0.042301	0.185235	0.296808	0.45363	0.713453	0.96418	1.05406
806.61	0.131801	0.318978	0.455998	0.635869	0.88252	1.10298	1.22509	0.0890639	0.133723	0.159911	0.181909	0.168758	0.139232	0.171441			806.61	0.0427374	0.185254	0.296087	0.453961	0.713762	0.963745	1.05365
806.81	0.131801	0.318643	0.45626	0.635661	0.882547	1.10317	1.22506	0.0892717	0.134108	0.159785	0.181839	0.169145	0.139305	0.171536			806.81	0.0425296	0.184535	0.296475	0.453823	0.713402	0.963864	1.05352
807.01	0.132118	0.318853	0.455947	0.63581	0.882729	1.1028	1.22507	0.0893473	0.134334	0.160028	0.181957	0.168985	0.139602	0.171361			807.01	0.0427703	0.184519	0.29592	0.453854	0.713744	0.963197	1.05371
807.21	0.13248	0.319196	0.45566	0.63591	0.882641	1.10269	1.22475	0.0892913	0.134994	0.159786	0.182053	0.168874	0.139668	0.171554			807.21	0.043189	0.184202	0.295874	0.453858	0.713767	0.96302	1.0532
807.41	0.132833	0.318889	0.455746	0.635982	0.882691	1.10234	1.2249	0.0895714	0.135508	0.159681	0.181887	0.168939	0.139608	0.172084			807.41	0.0432613	0.183381	0.296065	0.454095	0.713752	0.962733	1.05282
807.61	0.133368	0.318899	0.455346	0.636132	0.882463	1.1019	1.22505	0.0894255	0.135912	0.159767	0.181698	0.169114	0.139339	0.172683			807.61	0.0439425	0.182987	0.295579	0.454434	0.713349	0.962561	1.05236
807.81	0.133703	0.318982	0.454947	0.636439	0.882081	1.10146	1.22495	0.0893292	0.136229	0.159851	0.181922	0.169143	0.138989	0.172717			807.81	0.0443734	0.182753	0.295096	0.454516	0.712939	0.96247	1.05223
808.01	0.133575	0.319158	0.455113	0.636319	0.882459	1.10143	1.22508	0.089101	0.136531	0.159669	0.181827	0.169191	0.13878	0.172545			808.01	0.0444739	0.182627	0.295444	0.454491	0.713268	0.962654	1.05254
808.21	0.13337	0.318859	0.455428	0.636624	0.882461	1.10097	1.22499	0.0891291	0.137031	0.159795	0.181567	0.169297	0.138726	0.172407			808.21	0.0442408	0.181828	0.295633	0.455057	0.713164	0.962246	1.05258
808.41	0.133315	0.318806	0.455846	0.636632	0.882622	1.10067	1.22519	0.0892492	0.137518	0.159796	0.182243	0.16979	0.138658	0.172382			808.41	0.0440656	0.181287	0.29605	0.454388	0.712832	0.962014	1.0528
808.61	0.133387	0.318771	0.456322	0.636862	0.882597	1.10077	1.22461	0.0892848	0.137443	0.15976	0.181888	0.169907	0.138701	0.172306			808.61	0.0441026	0.181328	0.296562	0.454975	0.71269	0.962066	1.0523
808.81	0.133053	0.31899	0.456336	0.636769	0.882666	1.10106	1.22421	0.0891396	0.137512	0.159675	0.18227	0.16975	0.138708	0.172192			808.81	0.0439137	0.181478	0.296661	0.454499	0.712916	0.962348	1.05202
809.01	0.133222	0.318634	0.45643	0.636503	0.882702	1.10056	1.22467	0.0893846	0.137285	0.15979	0.182253	0.169987	0.138419	0.172214			809.01	0.0438378	0.18135	0.29664	0.45425	0.712715	0.962143	1.05246
809.21	0.133094	0.318285	0.456444	0.637204	0.882277	1.10078	1.22479	0.0894113	0.137179	0.159959	0.18175	0.169666	0.13844	0.172421			809.21	0.0436831	0.181106	0.296485	0.455454	0.712611	0.962336	1.05236
809.41	0.132736	0.317686	0.456204	0.637857	0.882232	1.10101	1.2249	0.0896521	0.136543	0.160118	0.181494	0.1697	0.138355	0.172018			809.41	0.0430836	0.181142	0.296086	0.456362	0.712532	0.962656	1.05288
809.61	0.132914	0.317732	0.456166	0.638036	0.882273	1.10125	1.22545	0.0897386	0.136232	0.160108	0.181239	0.16952	0.13838	0.171817			809.61	0.0431752	0.181499	0.296058	0.456797	0.712753	0.962872	1.05364
809.81	0.132651	0.317716	0.455977	0.637848	0.882149	1.10156	1.22531	0.0896982	0.135867	0.160242	0.181314	0.169615	0.138403	0.171952			809.81	0.0429525	0.181849	0.295735	0.456534	0.712534	0.963161	1.05336
810.01	0.132114	0.317406	0.456029	0.637926	0.882512	1.10151	1.2254	0.0897283	0.135657	0.160016	0.18142	0.169327	0.13851	0.171808			810.01	0.0423857	0.181749	0.296013	0.456506	0.713184	0.962996	1.05359
810.21	0.131638	0.317493	0.456122	0.638118	0.88329	1.10108	1.22563	0.0898891	0.135145	0.159633	0.181394	0.168987	0.138429	0.171812			810.21	0.0417492	0.182347	0.296489	0.456723	0.714303	0.962653	1.05382
810.41	0.131475	0.317803	0.456139	0.637919	0.88341	1.10117	1.22558	0.09017	0.134698	0.159776	0.181351	0.16897	0.138204	0.171771			810.41	0.0413053	0.183105	0.296363	0.456568	0.71444	0.962964	1.05381
810.61	0.131366	0.317765	0.456401	0.637959	0.883409	1.10136	1.22581	0.0902881	0.134659	0.159699	0.181117	0.16883	0.138309	0.171738			810.61	0.0410784	0.183106	0.296701	0.456842	0.714579	0.963047	1.05407
810.81	0.131285	0.317888	0.457022	0.637599	0.883404	1.10144	1.22564	0.0910088	0.134591	0.159805	0.180976	0.169088	0.138468	0.171478			810.81	0.040276	0.183297	0.297216	0.456623	0.714317	0.962974	1.05416
811.01	0.131443	0.318659	0.456808	0.637871	0.883692	1.10133	1.22586	0.0914409	0.134661	0.160107	0.181086	0.16882	0.13858	0.17144			811.01	0.0400025	0.183998	0.296701	0.456785	0.714871	0.962745	1.05442
811.21	0.131524	0.318795	0.456631	0.637933	0.883344	1.10135	1.22601	0.0913285	0.134686	0.160141	0.181274	0.168825	0.13881	0.171657			811.21	0.0401953	0.184109	0.29649	0.456658	0.71452	0.962544	1.05435
811.41	0.131669	0.318662	0.456277	0.638086	0.883265	1.10123	1.22657	0.0916464	0.134412	0.160428	0.181352	0.168906	0.138645	0.171633			811.41	0.0400227	0.18425	0.295849	0.456734	0.714358	0.962587	1.05494
811.61	0.131844	0.318964	0.456213	0.638101	0.883003	1.10112	1.22686	0.0916664	0.134416	0.160232	0.181713	0.169239	0.13829	0.171726			811.61	0.0401774	0.184548	0.29598	0.456388	0.713765	0.962829	1.05513
811.81	0.131755	0.31912	0.456311	0.638097	0.882961	1.10096	1.22708	0.0916732	0.134756	0.159989	0.182071	0.169694	0.138603	0.171438			811.81	0.0400814	0.184363	0.296322	0.456027	0.713267	0.96236	1.05564
812.01	0.131604	0.319218	0.456913	0.637862	0.88354	1.10124	1.22718	0.091259	0.135247	0.160175	0.182182	0.170128	0.138949	0.171553			812.01	0.0403452	0.183971	0.296738	0.455681	0.713412	0.962287	1.05563
812.21	0.131662	0.319537	0.457307	0.637969	0.883392	1.10125	1.22668	0.0911774	0.135658	0.160407	0.182286	0.170133	0.139131	0.171378			812.21	0.040485	0.183879	0.2969	0.455684	0.713259	0.962115	1.05531
812.41	0.131783	0.319798	0.457642	0.637477	0.883457	1.10116	1.22667	0.0912141	0.135611	0.160919	0.183023	0.17027	0.139231	0.171331			812.41	0.040569	0.184187	0.296724	0.454455	0.713187	0.961927	1.05534
812.61	0.132099	0.319839	0.457713	0.637362	0.883291	1.1015	1.22646	0.0910412	0.135464	0.161345	0.1831	0.17029	0.13984	0.171282			812.61	0.0410579	0.184375	0.296367	0.454262	0.713001	0.961664	1.05518
812.81	0.132317	0.319898	0.458012	0.636699	0.883276	1.10161	1.22628	0.0905671	0.135483	0.161371	0.183095	0.170315	0.140114	0.171642			812.81	0.0417503	0.184415	0.296641	0.453604	0.712962	0.961498	1.05464
813.01	0.132495	0.319801	0.458229	0.636653	0.883301	1.10164	1.22678	0.0908051	0.135594	0.161242	0.183082	0.170638	0.140281	0.171757			813.01	0.0416896	0.184207	0.296988	0.453571	0.712663	0.961355	1.05502
813.21	0.132435	0.319787	0.458085	0.637193	0.883223	1.10201	1.22671	0.0903798	0.135395	0.160997	0.182995	0.170504	0.140482	0.171832			813.21	0.042055	0.184391	0.297088	0.454197	0.712719	0.961527	1.05488
813.41	0.132549	0.319677	0.458088	0.637369	0.883377	1.10243	1.22639	0.090511	0.135299	0.160886	0.183247	0.170386	0.140558	0.172027			813.41	0.0420379	0.184379	0.297202	0.454122	0.712992	0.961869	1.05436
813.61	0.132955	0.319452	0.458172	0.63742	0.883533	1.10229	1.22655	0.0903157	0.135298	0.160529	0.18312	0.169978	0.141099	0.172263			813.61	0.0426396	0.184153	0.297643	0.4543	0.713556	0.961194	1.05429
813.81	0.132512	0.319527	0.458409	0.637627	0.883765	1.10233	1.22635	0.0898969	0.135177	0.160159	0.182922	0.170026	0.141195	0.172424			813.81	0.0426147	0.184351	0.29825	0.454705	0.713739	0.961132	1.05393
814.01	0.132706	0.319741	0.458437	0.637835	0.884244	1.10177	1.22629	0.0896758	0.134997	0.159867	0.182593	0.16977	0.140985	0.172335			814.01	0.04303	0.184744	0.298571	0.455242	0.714474	0.96078	1.05396
814.21	0.132853	0.320022	0.458696	0.638103	0.88418	1.10161	1.22623	0.0903069	0.135016	0.159854	0.182451	0.169568	0.141381	0.172114			814.21	0.0425458	0.185006	0.298842	0.455652	0.714612	0.960228	1.05412
814.41	0.132489	0.320239	0.458851	0.638212	0.883809	1.10232	1.22616	0.0902335	0.13514	0.160315	0.182566	0.169521	0.141127	0.171924			814.41	0.042255	0.185099	0.298536	0.455646	0.714288	0.961196	1.05424
814.61	0.132291	0.320457	0.458574	0.638482	0.883879	1.10237	1.22599	0.0905411	0.134867	0.160273	0.182442	0.169553	0.141036	0.171726			814.61	0.0417503	0.18559	0.2983	0.45604	0.714326	0.961335	1.05426
814.81	0.13227	0.320949	0.458471	0.638449	0.883756	1.10276	1.22585	0.0910659	0.135032	0.160243	0.182555	0.169617	0.140667	0.171687			814.81	0.0412039	0.185917	0.298228	0.455894	0.714139	0.962094	1.05416
815.01	0.132364	0.321457	0.45808	0.638867	0.883828	1.10264	1.22603	0.0910321	0.135177	0.160587	0.182762	0.169551	0.140231	0.171497			815.01	0.0413314	0.18628	0.297493	0.456105	0.714277	0.962409	1.05453
815.21	0.1327	0.321425	0.457787	0.639054	0.883372	1.10295	1.22616	0.091292	0.135249	0.160502	0.182605	0.169794	0.139816	0.171442			815.21	0.0414081	0.186176	0.297285	0.456449	0.713578	0.96313	1.05472
815.41	0.132839	0.32123	0.457637	0.639112	0.883334	1.10297	1.22634	0.091259	0.135397	0.160518	0.182905	0.169792	0.13983	0.171173			815.41	0.0415795	0.185833	0.297118	0.456207	0.713541	0.963136	1.05517
815.61	0.132836	0.321188	0.45782	0.639296	0.883378	1.10347	1.22675	0.0908868	0.135864	0.160157	0.182973	0.16987	0.139306	0.170961			815.61	0.0419493	0.185323	0.297663	0.456323	0.713508	0.964161	1.05579
815.81	0.132711	0.32115	0.457789	0.639376	0.883573	1.10363	1.22677	0.0907164	0.136244	0.160418	0.183029	0.170086	0.139244	0.170813			815.81	0.041995	0.184907	0.297372	0.456347	0.713488	0.964388	1.05596
816.01	0.132832	0.321086	0.45819	0.639093	0.883885	1.10401	1.22669	0.0905419	0.136602	0.161069	0.183119	0.170294	0.139241	0.170853			816.01	0.0422899	0.184484	0.297121	0.455974	0.713591	0.964766	1.05584
816.21	0.133199	0.320891	0.458322	0.639055	0.883689	1.10375	1.22669	0.0906093	0.136515	0.161235	0.183626	0.170317	0.138764	0.170552			816.21	0.0425897	0.184376	0.297087	0.455429	0.713372	0.964985	1.05613
816.41	0.132934	0.32037	0.458489	0.638401	0.883541	1.10335	1.22705	0.0906601	0.136456	0.161739	0.183854	0.170808	0.138748	0.170743			816.41	0.042274	0.183914	0.29675	0.454548	0.712733	0.964603	1.05631
816.61	0.132704	0.320005	0.458546	0.637761	0.883718	1.10301	1.22728	0.0905758	0.136396	0.161744	0.183676	0.170867	0.138734	0.170877			816.61	0.0421281	0.183609	0.296802	0.454085	0.712851	0.964271	1.0564
816.81	0.132586	0.319632	0.458893	0.637567	0.88418	1.10241	1.22766	0.0905148	0.136516	0.161685	0.183412	0.171043	0.138028	0.171463			816.81	0.0420713	0.183116	0.297208	0.454155	0.713137	0.964377	1.0562
817.01	0.13256	0.319596	0.458942	0.637728	0.884655	1.10238	1.22835	0.0907175	0.136916	0.161798	0.183214	0.17129	0.13796	0.171419			817.01	0.0418424	0.182679	0.297144	0.454514	0.713365	0.964424	1.05693
817.21	0.132749	0.319356	0.458848	0.637997	0.884891	1.10251	1.22805	0.090363	0.136668	0.161528	0.183121	0.170876	0.138328	0.171868			817.21	0.042386	0.182688	0.29732	0.454877	0.714014	0.964181	1.05619
817.41	0.13288	0.319289	0.459008	0.637891	0.885013	1.10214	1.22804	0.0903272	0.13682	0.161398	0.182552	0.170911	0.138686	0.172223			817.41	0.0425525	0.182469	0.29761	0.455339	0.714101	0.963458	1.05582
817.61	0.133162	0.319322	0.458905	0.637969	0.885379	1.10146	1.22851	0.0897268	0.136464	0.161433	0.182157	0.17105	0.139133	0.172373			817.61	0.0434347	0.182859	0.297471	0.455811	0.714329	0.962329	1.05613
817.81	0.133252	0.31957	0.458716	0.638467	0.885608	1.10122	1.2285	0.0892898	0.135818	0.161644	0.182001	0.170725	0.139074	0.172205			817.81	0.0439623	0.183752	0.297071	0.456466	0.714883	0.962146	1.05629
818.01	0.133456	0.319635	0.458655	0.638436	0.885789	1.10089	1.22864	0.0894117	0.135801	0.161859	0.181817	0.170887	0.139187	0.171969			818.01	0.0440443	0.183835	0.296796	0.456619	0.714902	0.961706	1.05667
818.21	0.133229	0.319448	0.458724	0.638645	0.885873	1.1009	1.22876	0.09002	0.135729	0.162216	0.182044	0.170697	0.140041	0.171924			818.21	0.0432093	0.183719	0.296508	0.456601	0.715176	0.960863	1.05684
818.41	0.133255	0.319551	0.458319	0.638632	0.88599	1.10135	1.2291	0.0896329	0.135684	0.162499	0.182055	0.170462	0.139861	0.171793			818.41	0.043622	0.183867	0.29582	0.456577	0.715527	0.961489	1.0573
818.61	0.133355	0.319928	0.457789	0.638364	0.88625	1.10148	1.22922	0.0900837	0.13531	0.162203	0.181909	0.170353	0.139935	0.171548			818.61	0.0432715	0.184619	0.295586	0.456455	0.715897	0.961549	1.05768
818.81	0.133482	0.320309	0.45778	0.638582	0.886069	1.10184	1.22922	0.0905666	0.135815	0.161511	0.18167	0.170121	0.139553	0.17156			818.81	0.0429152	0.184494	0.296269	0.456912	0.715949	0.962284	1.05766
819.01	0.133604	0.320659	0.457972	0.638883	0.885996	1.10219	1.22916	0.0904276	0.135751	0.161258	0.181549	0.169979	0.139367	0.171511			819.01	0.0431765	0.184908	0.296715	0.457335	0.716017	0.962828	1.05764
819.21	0.133729	0.320654	0.457908	0.639261	0.885649	1.10266	1.22915	0.0905674	0.135861	0.160797	0.181573	0.170107	0.139427	0.171606			819.21	0.0431618	0.184793	0.297111	0.457688	0.715542	0.963232	1.05754
819.41	0.133819	0.320097	0.457544	0.639662	0.885613	1.10291	1.22933	0.0898794	0.135913	0.160567	0.181937	0.169827	0.139474	0.171553			819.41	0.0439397	0.184184	0.296977	0.457726	0.715785	0.963433	1.05777
819.61	0.133855	0.320251	0.45764	0.639966	0.885708	1.10329	1.22937	0.0897165	0.135884	0.160435	0.18187	0.170024	0.139179	0.171221			819.61	0.0441387	0.184367	0.297204	0.458096	0.715684	0.964107	1.05815
819.81	0.133522	0.320249	0.457871	0.640011	0.885832	1.10375	1.2293	0.090084	0.135986	0.160982	0.1821	0.170374	0.139239	0.170822			819.81	0.0434375	0.184263	0.29689	0.457912	0.715458	0.964508	1.05848
820.01	0.133735	0.320112	0.457918	0.639976	0.885611	1.10374	1.22927	0.0903312	0.135925	0.161082	0.181771	0.170782	0.13894	0.170281			820.01	0.0434039	0.184187	0.296836	0.458206	0.714829	0.964798	1.05899
820.21	0.133545	0.319938	0.458087	0.640207	0.885247	1.10323	1.22918	0.0904126	0.135756	0.160905	0.182052	0.170997	0.138555	0.169809			820.21	0.043132	0.184182	0.297182	0.458155	0.71425	0.964671	1.05938
820.41	0.133012	0.320078	0.458167	0.640018	0.885137	1.10313	1.22934	0.0907961	0.136077	0.160854	0.181919	0.170995	0.138487	0.169823			820.41	0.0422158	0.184001	0.297312	0.458098	0.714142	0.964641	1.05951
820.61	0.133007	0.320009	0.458492	0.640191	0.885506	1.10273	1.2294	0.0910812	0.136437	0.161047	0.181992	0.170644	0.138496	0.170254			820.61	0.0419262	0.183572	0.297444	0.4582	0.714862	0.964233	1.05915
820.81	0.132963	0.320006	0.45887	0.640297	0.885613	1.1025	1.22931	0.0910715	0.136793	0.161439	0.182325	0.1708	0.137798	0.170477			820.81	0.0418912	0.183213	0.297431	0.457972	0.714813	0.964699	1.05883
821.01	0.133205	0.320159	0.459026	0.63976	0.885448	1.10265	1.22917	0.0913752	0.137124	0.161341	0.182451	0.170799	0.138287	0.170607			821.01	0.04183	0.183034	0.297685	0.457309	0.714649	0.964359	1.05857
821.21	0.133411	0.320453	0.459201	0.639792	0.885233	1.10237	1.22898	0.0914672	0.137338	0.161398	0.182665	0.170643	0.138693	0.171225			821.21	0.0419434	0.183115	0.297802	0.457127	0.71459	0.963675	1.05776
821.41	0.133337	0.321045	0.459228	0.639773	0.885479	1.1015	1.22924	0.091016	0.137355	0.161757	0.182693	0.17066	0.138774	0.171637			821.41	0.0423211	0.183689	0.297471	0.45708	0.714819	0.96273	1.05761
821.61	0.133354	0.321076	0.459444	0.63977	0.885995	1.10134	1.22941	0.091457	0.137114	0.162476	0.182831	0.1703	0.139307	0.1716			821.61	0.041897	0.183963	0.296969	0.456939	0.715695	0.962037	1.05781
821.81	0.133664	0.321004	0.459538	0.639855	0.885989	1.10119	1.22927	0.0920075	0.136926	0.162871	0.182984	0.169615	0.139382	0.17181			821.81	0.0416567	0.184078	0.296667	0.456872	0.716374	0.961809	1.05746
822.01	0.133798	0.321052	0.459821	0.639242	0.886037	1.101	1.22922	0.0917755	0.137204	0.162991	0.182971	0.169585	0.139518	0.172177			822.01	0.0420227	0.183848	0.296829	0.456272	0.716452	0.961483	1.05705
822.21	0.133878	0.321082	0.459438	0.639193	0.886079	1.1009	1.22907	0.0918426	0.137092	0.162901	0.183228	0.168867	0.139855	0.172437			822.21	0.0420353	0.18399	0.296537	0.455966	0.717212	0.961046	1.05664
822.41	0.134059	0.321409	0.459088	0.639336	0.88587	1.10125	1.22924	0.0917382	0.137332	0.162971	0.183243	0.168664	0.139606	0.172545			822.41	0.0423212	0.184077	0.296117	0.456093	0.717206	0.961642	1.0567
822.61	0.13401	0.321564	0.458888	0.639227	0.885769	1.10137	1.22924	0.0919969	0.137293	0.162554	0.183334	0.168557	0.139191	0.172751			822.61	0.0420134	0.18427	0.296334	0.455893	0.717212	0.962181	1.05649
822.81	0.134069	0.321708	0.458903	0.639556	0.885589	1.10156	1.22924	0.0919025	0.137259	0.161989	0.183222	0.168677	0.138694	0.173288			822.81	0.0421662	0.18445	0.296914	0.456334	0.716912	0.962865	1.05595
823.01	0.134064	0.321739	0.458803	0.639585	0.88541	1.1018	1.22972	0.0914098	0.136977	0.161764	0.183885	0.168052	0.138654	0.173843			823.01	0.0426545	0.184762	0.297039	0.455701	0.717358	0.963148	1.05587
823.21	0.133997	0.321684	0.458332	0.639979	0.885262	1.10187	1.22994	0.0910076	0.136894	0.161646	0.184388	0.168175	0.139039	0.173936			823.21	0.0429898	0.184789	0.296686	0.455591	0.717087	0.962833	1.056
823.41	0.134025	0.321732	0.457925	0.640177	0.885426	1.10199	1.22982	0.0906354	0.136758	0.16145	0.184829	0.168397	0.13918	0.174012			823.41	0.0433892	0.184974	0.296474	0.455348	0.717029	0.96281	1.05581
823.61	0.133666	0.322221	0.457987	0.639889	0.885384	1.10221	1.22971	0.0904902	0.136594	0.161389	0.184634	0.168507	0.139143	0.173715			823.61	0.0431755	0.185626	0.296598	0.455255	0.716877	0.963066	1.056
823.81	0.133362	0.322079	0.458015	0.639521	0.885066	1.1026	1.2301	0.0903346	0.136333	0.160982	0.184892	0.168592	0.138839	0.173026			823.81	0.0430276	0.185746	0.297034	0.45463	0.716474	0.963759	1.05708
824.01	0.13376	0.322389	0.457709	0.63964	0.884824	1.10233	1.22994	0.0904653	0.13626	0.160708	0.184395	0.168813	0.138995	0.17308			824.01	0.0432949	0.186129	0.297001	0.455245	0.716011	0.963332	1.05686
824.21	0.133568	0.322034	0.457557	0.639629	0.884853	1.10211	1.22986	0.0902807	0.136625	0.160638	0.184726	0.168619	0.138978	0.173179			824.21	0.0432868	0.185408	0.296919	0.454903	0.716235	0.963128	1.05668
824.41	0.134058	0.322316	0.457813	0.639588	0.884708	1.10228	1.22991	0.0902398	0.137366	0.160763	0.184484	0.168807	0.13915	0.172995			824.41	0.0438183	0.18495	0.29705	0.455104	0.715901	0.96313	1.05692
824.61	0.134186	0.32188	0.458512	0.639662	0.885117	1.10196	1.22985	0.0901488	0.137492	0.161253	0.184778	0.168774	0.139158	0.172825			824.61	0.0440375	0.184388	0.297259	0.454884	0.716343	0.962802	1.05703
824.81	0.13455	0.321525	0.458392	0.639338	0.885165	1.10212	1.23003	0.0903802	0.137545	0.161275	0.184748	0.16914	0.138825	0.172542			824.81	0.0441695	0.183979	0.297118	0.45459	0.716025	0.96329	1.05749
825.01	0.134938	0.321677	0.45905	0.639478	0.885015	1.10207	1.23039	0.0911361	0.137883	0.160956	0.18441	0.169697	0.139333	0.172887			825.01	0.0438015	0.183795	0.298093	0.455068	0.715319	0.962737	1.0575
825.21	0.134738	0.322092	0.459696	0.640081	0.885193	1.10222	1.23091	0.0911646	0.138006	0.161165	0.183826	0.170172	0.139567	0.172913			825.21	0.0435737	0.184086	0.298531	0.456255	0.715021	0.962657	1.058
825.41	0.134366	0.321877	0.459981	0.639732	0.885507	1.10224	1.23091	0.0912418	0.137893	0.161679	0.183808	0.170407	0.139381	0.172569			825.41	0.0431239	0.183984	0.298301	0.455924	0.7151	0.962863	1.05834
825.61	0.134198	0.32161	0.460451	0.639348	0.885826	1.10269	1.23052	0.0917523	0.137957	0.162124	0.183224	0.170422	0.139061	0.172348			825.61	0.0424462	0.183653	0.298327	0.456124	0.715404	0.963633	1.05817
825.81	0.134387	0.321646	0.460954	0.639537	0.885994	1.10301	1.23034	0.0919307	0.138139	0.161939	0.18277	0.170538	0.138741	0.172449			825.81	0.042456	0.183507	0.299015	0.456766	0.715456	0.964274	1.05789
826.01	0.134319	0.321998	0.46076	0.639296	0.88597	1.10325	1.23024	0.0916271	0.138085	0.162058	0.18234	0.170695	0.13861	0.172056			826.01	0.0426918	0.183914	0.298702	0.456956	0.715275	0.964637	1.05818
826.21	0.133979	0.32213	0.461003	0.639712	0.88626	1.10364	1.23024	0.091893	0.138204	0.161932	0.182392	0.170744	0.138284	0.171666			826.21	0.0420865	0.183926	0.299072	0.45732	0.715515	0.965354	1.05858
826.41	0.133907	0.321915	0.461016	0.64015	0.886444	1.10422	1.23051	0.092148	0.138131	0.161805	0.182294	0.170896	0.13825	0.171778			826.41	0.041759	0.183783	0.299212	0.457856	0.715549	0.965973	1.05874
826.61	0.13374	0.322087	0.461177	0.63984	0.886811	1.10433	1.23079	0.0923334	0.137847	0.161648	0.182604	0.170824	0.138228	0.171448			826.61	0.0414068	0.18424	0.299529	0.457235	0.715987	0.966097	1.05934
826.81	0.133528	0.322057	0.461154	0.63968	0.887241	1.10457	1.2312	0.0921683	0.13758	0.161492	0.182602	0.171203	0.138054	0.171569			826.81	0.0413595	0.184477	0.299662	0.457078	0.716037	0.966517	1.05963
827.01	0.133108	0.322144	0.460847	0.639986	0.887305	1.10484	1.23148	0.09158	0.137478	0.161179	0.182946	0.170621	0.137732	0.171751			827.01	0.0415281	0.184666	0.299668	0.457039	0.716683	0.967113	1.05973
827.21	0.132886	0.322582	0.460659	0.640032	0.887554	1.10474	1.2313	0.0909795	0.137367	0.161378	0.183248	0.170577	0.137758	0.171712			827.21	0.0419068	0.185214	0.299281	0.456783	0.716977	0.966978	1.05959
827.41	0.132628	0.322739	0.46053	0.639825	0.887793	1.1046	1.23121	0.0908116	0.136857	0.161188	0.183157	0.170378	0.13776	0.171861			827.41	0.0418167	0.185882	0.299343	0.456668	0.717415	0.966836	1.05935
827.61	0.132367	0.322963	0.460264	0.639438	0.887804	1.10411	1.23135	0.0901074	0.136472	0.160727	0.183099	0.169793	0.137669	0.171574			827.61	0.0422601	0.186491	0.299537	0.456339	0.71801	0.966444	1.05978
827.81	0.132618	0.322897	0.460165	0.639247	0.888151	1.10375	1.23141	0.0894456	0.136262	0.16063	0.18342	0.169635	0.138188	0.171453			827.81	0.0431726	0.186635	0.299535	0.455827	0.718516	0.965559	1.05996
828.01	0.133119	0.323079	0.459809	0.639461	0.888203	1.10333	1.23126	0.0893513	0.136804	0.161101	0.18314	0.169482	0.138427	0.17197			828.01	0.0437674	0.186274	0.298708	0.456321	0.718721	0.964905	1.05929
828.21	0.133548	0.322547	0.459593	0.639584	0.88839	1.10285	1.23111	0.0887537	0.137238	0.161389	0.183106	0.169413	0.138483	0.172032			828.21	0.0447938	0.185309	0.298204	0.456478	0.718977	0.964367	1.05908
828.41	0.133944	0.32276	0.459843	0.639737	0.888519	1.10277	1.23096	0.0887317	0.137614	0.161591	0.183368	0.169602	0.138365	0.171744			828.41	0.0452119	0.185146	0.298252	0.456369	0.718918	0.964404	1.05922
828.61	0.133737	0.321924	0.459851	0.639773	0.888781	1.10251	1.23123	0.0888943	0.137539	0.161705	0.183961	0.169456	0.138431	0.171749			828.61	0.0448432	0.184385	0.298146	0.455812	0.719325	0.964075	1.05948
828.81	0.133737	0.321634	0.459801	0.639934	0.888595	1.10206	1.23158	0.0893394	0.137882	0.16156	0.183857	0.16992	0.138593	0.172231			828.81	0.0443976	0.183753	0.298242	0.456077	0.718676	0.963468	1.05935
829.01	0.133566	0.321908	0.46002	0.640025	0.888076	1.10153	1.23173	0.0898745	0.137819	0.161699	0.184147	0.170476	0.138682	0.172354			829.01	0.0436918	0.184089	0.298321	0.455878	0.7176	0.962853	1.05937
829.21	0.133635	0.321751	0.460247	0.639884	0.888094	1.10143	1.23172	0.0904123	0.137987	0.161935	0.183933	0.170595	0.138418	0.172298			829.21	0.0432226	0.183765	0.298312	0.455951	0.717499	0.963012	1.05942
829.41	0.133674	0.32162	0.46058	0.639547	0.887743	1.10128	1.23144	0.0910312	0.138159	0.162312	0.184438	0.170683	0.13794	0.172495			829.41	0.0426427	0.183462	0.298268	0.455109	0.71706	0.963342	1.05895
829.61	0.133787	0.321735	0.460783	0.639718	0.887828	1.10116	1.23143	0.0913828	0.138403	0.162272	0.184501	0.170462	0.137707	0.17293			829.61	0.0424043	0.183332	0.298511	0.455217	0.717366	0.963457	1.0585
829.81	0.133922	0.321829	0.461023	0.640266	0.887572	1.10143	1.23127	0.0922651	0.138702	0.161954	0.184562	0.170894	0.138052	0.172742			829.81	0.0416565	0.183127	0.299069	0.455704	0.716678	0.963383	1.05852
830.01	0.133916	0.322158	0.460895	0.640367	0.887161	1.10132	1.23127	0.0925581	0.138295	0.16186	0.184924	0.170802	0.13798	0.172545			830.01	0.0413581	0.183863	0.299035	0.455444	0.71636	0.963342	1.05872
830.21	0.133893	0.322279	0.461493	0.640694	0.887177	1.10186	1.23133	0.0924306	0.138177	0.161679	0.185495	0.171012	0.137659	0.1725			830.21	0.0414627	0.184102	0.299814	0.455199	0.716165	0.964203	1.05883
830.41	0.133977	0.322342	0.460767	0.640756	0.887034	1.10191	1.23151	0.092747	0.137852	0.161519	0.185705	0.171393	0.137919	0.172329			830.41	0.0412298	0.18449	0.299248	0.455051	0.715642	0.963989	1.05918
830.61	0.133364	0.322509	0.461216	0.640564	0.887125	1.10201	1.23178	0.0929065	0.137705	0.161906	0.185974	0.171688	0.137548	0.171808			830.61	0.0404577	0.184805	0.29931	0.454591	0.715437	0.964458	1.05997
830.81	0.133663	0.3225	0.461046	0.640641	0.886795	1.10259	1.23148	0.0925175	0.137682	0.162042	0.185482	0.171974	0.136963	0.171709			830.81	0.0411451	0.184818	0.299004	0.455158	0.714821	0.965631	1.05977
831.01	0.133383	0.322502	0.461119	0.64106	0.886929	1.10315	1.23112	0.0921595	0.137277	0.162383	0.185222	0.171839	0.137006	0.171461			831.01	0.041224	0.185225	0.298737	0.455838	0.71509	0.966148	1.05966
831.21	0.133617	0.322815	0.461311	0.640721	0.887056	1.10302	1.23135	0.0917937	0.136955	0.162619	0.185005	0.17152	0.137603	0.17118			831.21	0.0418229	0.18586	0.298692	0.455717	0.715536	0.965413	1.06017
831.41	0.133608	0.322986	0.461321	0.640896	0.887086	1.1034	1.23161	0.0913607	0.136683	0.162224	0.184395	0.171516	0.137695	0.170787			831.41	0.0422478	0.186303	0.299098	0.456501	0.71557	0.965703	1.06083
831.61	0.133832	0.323355	0.460953	0.640653	0.887262	1.10326	1.23136	0.0906143	0.136631	0.16222	0.184159	0.171716	0.137894	0.170438			831.61	0.0432178	0.186725	0.298733	0.456494	0.715546	0.965371	1.06092
831.81	0.13436	0.323029	0.461136	0.640465	0.887551	1.10328	1.23153	0.089539	0.136496	0.162257	0.18396	0.171841	0.137691	0.170652			831.81	0.0448209	0.186533	0.298879	0.456505	0.715709	0.96559	1.06087
832.01	0.134398	0.322912	0.460699	0.640568	0.887957	1.10297	1.23181	0.0896308	0.136851	0.16255	0.183544	0.172068	0.137318	0.170574			832.01	0.0447676	0.186061	0.298149	0.457024	0.71589	0.965648	1.06123
832.21	0.134461	0.323043	0.460517	0.640755	0.888602	1.10298	1.2317	0.0892184	0.136897	0.162611	0.183502	0.172598	0.137624	0.170276			832.21	0.0452423	0.186146	0.297906	0.457253	0.716004	0.965353	1.06142
832.41	0.133971	0.323197	0.460451	0.640244	0.888947	1.10313	1.23214	0.089387	0.137042	0.162041	0.183325	0.172378	0.137358	0.1704			832.41	0.0445839	0.186155	0.29841	0.456919	0.716569	0.965777	1.06174
832.61	0.134015	0.323186	0.460359	0.640208	0.889169	1.103	1.23263	0.0892184	0.13718	0.162295	0.183077	0.172067	0.137829	0.17038			832.61	0.0447961	0.186007	0.298064	0.457131	0.717102	0.965171	1.06225
832.81	0.134209	0.323549	0.460426	0.640275	0.889082	1.10272	1.23296	0.0894349	0.137413	0.162244	0.182973	0.172003	0.137945	0.170765			832.81	0.0447739	0.186137	0.298182	0.457302	0.717079	0.964776	1.0622
833.01	0.13462	0.323499	0.460027	0.640162	0.889344	1.10256	1.23297	0.0899115	0.137359	0.162408	0.183237	0.17172	0.13824	0.170708			833.01	0.0447089	0.18614	0.297619	0.456925	0.717624	0.964325	1.06226
833.21	0.134866	0.323448	0.460293	0.640255	0.889688	1.10314	1.2331	0.0905303	0.137735	0.162541	0.183065	0.171732	0.138057	0.170864			833.21	0.0443356	0.185714	0.297751	0.457191	0.717956	0.965083	1.06223
833.41	0.134775	0.323227	0.460583	0.640687	0.889612	1.10336	1.23328	0.0905896	0.137811	0.162468	0.183688	0.171645	0.138264	0.171115			833.41	0.044185	0.185416	0.298115	0.456998	0.717968	0.965096	1.06216
833.61	0.135025	0.323133	0.460513	0.640913	0.889914	1.10336	1.23336	0.0909687	0.137845	0.16251	0.183733	0.171371	0.138418	0.171296			833.61	0.0440565	0.185288	0.298003	0.45718	0.718543	0.964946	1.06206
833.81	0.134914	0.323281	0.460509	0.641271	0.889688	1.10349	1.23322	0.0913625	0.137662	0.162256	0.183696	0.171487	0.13835	0.171009			833.81	0.0435516	0.185618	0.298253	0.457575	0.7182	0.965138	1.06221
834.01	0.134862	0.323233	0.460723	0.641271	0.889515	1.10312	1.23309	0.091703	0.13751	0.162161	0.184028	0.171281	0.137959	0.171213			834.01	0.0431592	0.185723	0.298562	0.457242	0.718235	0.965165	1.06188
834.21	0.134979	0.323058	0.460628	0.641227	0.889424	1.10339	1.23315	0.0916675	0.137723	0.162411	0.184307	0.17107	0.138017	0.171482			834.21	0.0433112	0.185335	0.298218	0.456919	0.718354	0.965377	1.06167
834.41	0.134649	0.322914	0.460301	0.641289	0.889208	1.10321	1.23325	0.0922875	0.137771	0.162311	0.184634	0.171181	0.13835	0.171487			834.41	0.042361	0.185143	0.29799	0.456656	0.718027	0.964859	1.06177
834.61	0.134242	0.322735	0.460804	0.641674	0.889284	1.10363	1.233	0.0922118	0.138051	0.162721	0.184529	0.170886	0.138363	0.171742			834.61	0.0420297	0.184684	0.298083	0.457145	0.718398	0.965268	1.06126
834.81	0.134554	0.322823	0.460945	0.641827	0.889033	1.10373	1.23275	0.0922426	0.138171	0.162888	0.183988	0.170997	0.138795	0.171863			834.81	0.0423109	0.184651	0.298057	0.457839	0.718036	0.964935	1.06089
835.01	0.134139	0.322713	0.461331	0.641868	0.88924	1.10364	1.23312	0.0923623	0.137977	0.162808	0.18362	0.171059	0.139534	0.171868			835.01	0.0417771	0.184736	0.298523	0.458248	0.718181	0.964109	1.06125
835.21	0.134753	0.323008	0.461533	0.641284	0.888835	1.10354	1.23359	0.092589	0.13812	0.162917	0.183494	0.171173	0.139254	0.172347			835.21	0.0421644	0.184888	0.298616	0.457791	0.717662	0.96429	1.06124
835.41	0.134752	0.323132	0.46147	0.64109	0.888638	1.10368	1.23373	0.0923345	0.138181	0.163072	0.183852	0.171389	0.139229	0.172349			835.41	0.0424179	0.184951	0.298398	0.457238	0.717249	0.964449	1.06138
835.61	0.13453	0.323235	0.461571	0.640705	0.888763	1.1035	1.23356	0.0922761	0.1384	0.162777	0.18392	0.171619	0.139191	0.172646			835.61	0.0422538	0.184836	0.298794	0.456784	0.717144	0.964306	1.06091
835.81	0.134702	0.323004	0.461915	0.640673	0.888658	1.10311	1.23402	0.091944	0.138375	0.162567	0.183956	0.171769	0.138915	0.172684			835.81	0.0427578	0.184629	0.299348	0.456717	0.716889	0.964193	1.06133
836.01	0.134166	0.323416	0.462043	0.640596	0.888821	1.1029	1.23411	0.092293	0.138792	0.162933	0.183746	0.171757	0.138767	0.172701			836.01	0.0418728	0.184624	0.29911	0.45685	0.717064	0.964135	1.06141
836.21	0.134131	0.323703	0.46212	0.640685	0.888782	1.10304	1.23396	0.0922115	0.13891	0.162962	0.183441	0.171952	0.138657	0.172424			836.21	0.0419191	0.184793	0.299158	0.457243	0.71683	0.964383	1.06154
836.41	0.134198	0.324021	0.462089	0.640238	0.888994	1.10319	1.23436	0.0924538	0.138774	0.1626	0.182984	0.17133	0.138726	0.172643			836.41	0.0417446	0.185247	0.299488	0.457254	0.717664	0.964466	1.06172
836.61	0.134677	0.324073	0.462184	0.640369	0.888904	1.10331	1.23407	0.0920412	0.138711	0.163294	0.182766	0.171008	0.139058	0.172723			836.61	0.0426355	0.185362	0.298891	0.457603	0.717896	0.964253	1.06135
836.81	0.13465	0.323855	0.462289	0.640562	0.888851	1.10329	1.23421	0.0918194	0.139019	0.163424	0.18306	0.171311	0.139018	0.172521			836.81	0.0428303	0.184836	0.298865	0.457502	0.71754	0.964274	1.06168
837.01	0.134506	0.32339	0.462207	0.640488	0.889295	1.10316	1.23432	0.0917788	0.139012	0.163546	0.182931	0.171329	0.139242	0.172232			837.01	0.0427267	0.184378	0.29866	0.457557	0.717966	0.963923	1.06209
837.21	0.134511	0.323108	0.462646	0.640497	0.889248	1.10321	1.23446	0.0920507	0.138703	0.16365	0.182716	0.171798	0.13896	0.172142			837.21	0.0424604	0.184405	0.298996	0.457781	0.71745	0.964245	1.06232
837.41	0.134983	0.32259	0.462765	0.640563	0.889226	1.10295	1.23436	0.0920606	0.138229	0.163713	0.182907	0.171576	0.138779	0.172063			837.41	0.0429219	0.18436	0.299051	0.457656	0.717651	0.964175	1.0623
837.61	0.135046	0.322612	0.462627	0.640586	0.889291	1.10307	1.23448	0.092252	0.138005	0.163812	0.1832	0.171571	0.138565	0.17204			837.61	0.0427942	0.184607	0.298816	0.457386	0.71772	0.964502	1.06244
837.81	0.135201	0.322455	0.462646	0.640433	0.889364	1.10282	1.23425	0.0920225	0.138012	0.163496	0.18325	0.1719	0.138213	0.171716			837.81	0.0431786	0.184442	0.299151	0.457183	0.717464	0.964607	1.06254
838.01	0.134752	0.322096	0.462321	0.640761	0.889496	1.10283	1.23402	0.091849	0.138272	0.163374	0.183596	0.171706	0.13827	0.172075			838.01	0.0429034	0.183824	0.298947	0.457165	0.71779	0.964564	1.06195
838.21	0.13469	0.321913	0.46223	0.64144	0.889749	1.10314	1.23461	0.0915618	0.138002	0.163312	0.183736	0.171513	0.138396	0.171875			838.21	0.0431282	0.183911	0.298917	0.457703	0.718236	0.964741	1.06274
838.41	0.1344	0.322184	0.462264	0.641865	0.890068	1.10328	1.23475	0.0917228	0.137859	0.163107	0.183846	0.172015	0.13811	0.1716			838.41	0.0426775	0.184324	0.299157	0.458019	0.718053	0.96517	1.06315
838.61	0.134327	0.322417	0.462669	0.642534	0.890157	1.10358	1.23502	0.0913232	0.137609	0.163356	0.183518	0.171911	0.138542	0.171486			838.61	0.0430036	0.184808	0.299312	0.459016	0.718246	0.965041	1.06353
838.81	0.134487	0.322414	0.462898	0.642651	0.890194	1.10364	1.23548	0.0917318	0.137193	0.16316	0.18346	0.172089	0.138901	0.171274			838.81	0.0427555	0.185221	0.299739	0.459191	0.718105	0.964735	1.06421
839.01	0.134671	0.322676	0.463145	0.642901	0.89004	1.10429	1.23568	0.0920411	0.137144	0.163039	0.183574	0.172169	0.138925	0.171527			839.01	0.0426301	0.185533	0.300106	0.459327	0.717871	0.965366	1.06415
839.21	0.1352	0.323175	0.463185	0.642795	0.889603	1.10465	1.23525	0.0923855	0.13729	0.163241	0.183773	0.172172	0.138349	0.171817			839.21	0.0428141	0.185884	0.299944	0.459022	0.717431	0.966303	1.06343
839.41	0.134918	0.323694	0.463327	0.64334	0.889547	1.10498	1.23526	0.0923407	0.137188	0.163277	0.184442	0.172077	0.138494	0.171932			839.41	0.0425772	0.186505	0.300049	0.458898	0.71747	0.96649	1.06333
839.61	0.134788	0.323743	0.463661	0.643718	0.889651	1.10485	1.23515	0.0922999	0.137637	0.16313	0.184178	0.17197	0.138259	0.172278			839.61	0.0424882	0.186106	0.300531	0.459539	0.717681	0.966589	1.06287
839.81	0.134862	0.323702	0.463733	0.643882	0.888978	1.10455	1.23493	0.092304	0.137401	0.163378	0.184074	0.171998	0.137957	0.172385			839.81	0.0425577	0.186301	0.300355	0.459808	0.716979	0.966594	1.06255
840.01	0.135057	0.323933	0.464014	0.643926	0.889055	1.10441	1.23456	0.0925441	0.137279	0.163497	0.18426	0.171673	0.137308	0.172402			840.01	0.0425129	0.186654	0.300517	0.459667	0.717382	0.967099	1.06216
840.21	0.135312	0.324253	0.464021	0.644401	0.889074	1.10418	1.23396	0.0926745	0.137174	0.163597	0.18406	0.171757	0.137463	0.172229			840.21	0.0426378	0.187079	0.300424	0.460342	0.717317	0.966718	1.06173
840.41	0.135673	0.324515	0.463892	0.64414	0.888986	1.1043	1.23362	0.0925778	0.136892	0.163345	0.184162	0.171603	0.137666	0.172394			840.41	0.0430957	0.187624	0.300546	0.459977	0.717383	0.966639	1.06122
840.61	0.135779	0.324379	0.463795	0.644441	0.888358	1.10383	1.23311	0.0921932	0.136872	0.163493	0.184317	0.171716	0.137181	0.172458			840.61	0.0435862	0.187507	0.300302	0.460125	0.716642	0.966646	1.06065
840.81	0.135736	0.324122	0.463996	0.644302	0.888261	1.10319	1.23314	0.0922102	0.137212	0.163394	0.184703	0.172095	0.137254	0.172279			840.81	0.0435255	0.186909	0.300602	0.459598	0.716166	0.965935	1.06086
841.01	0.135728	0.324071	0.463711	0.643537	0.888253	1.10267	1.2332	0.0924373	0.137041	0.16337	0.184579	0.171967	0.137445	0.172333			841.01	0.043291	0.18703	0.300341	0.458957	0.716286	0.965221	1.06087
841.21	0.135814	0.323891	0.463618	0.643255	0.888359	1.10268	1.23274	0.0924676	0.136696	0.163623	0.18479	0.172142	0.137126	0.1721			841.21	0.0433465	0.187196	0.299995	0.458464	0.716217	0.965555	1.06064
841.41	0.136171	0.323802	0.463123	0.642898	0.888494	1.10304	1.2327	0.0924394	0.136944	0.163561	0.184982	0.172168	0.136914	0.172323			841.41	0.0437312	0.186858	0.299562	0.457915	0.716326	0.966123	1.06037
841.61	0.136099	0.323876	0.462955	0.642702	0.888552	1.10317	1.23245	0.092251	0.137081	0.163501	0.185524	0.172595	0.137442	0.172496			841.61	0.0438482	0.186795	0.299454	0.457178	0.715957	0.965729	1.05995
841.81	0.136253	0.323854	0.46287	0.642338	0.888878	1.10295	1.23225	0.0921619	0.137345	0.163005	0.185473	0.172467	0.137522	0.172273			841.81	0.0440912	0.186509	0.299865	0.456865	0.716411	0.965426	1.05997
842.01	0.13546	0.324045	0.462617	0.642615	0.889018	1.10313	1.23263	0.0918485	0.137442	0.16321	0.185362	0.172074	0.137725	0.172			842.01	0.0436118	0.186603	0.299407	0.457252	0.716944	0.965408	1.06063
842.21	0.135856	0.323984	0.462778	0.642378	0.889246	1.10324	1.23338	0.0918568	0.137382	0.1632	0.185361	0.171863	0.137775	0.17167			842.21	0.0439991	0.186602	0.299578	0.457017	0.717383	0.965465	1.06171
842.41	0.135519	0.324138	0.46259	0.641981	0.889432	1.10337	1.23393	0.0919756	0.13748	0.162851	0.185156	0.171848	0.137534	0.171441			842.41	0.0435437	0.186657	0.29974	0.456825	0.717585	0.965837	1.06249
842.61	0.135487	0.323948	0.463116	0.642115	0.889749	1.1038	1.2342	0.0919402	0.137325	0.163053	0.185094	0.171721	0.137999	0.17135			842.61	0.0435467	0.186623	0.300063	0.457021	0.718028	0.965797	1.06285
842.81	0.135682	0.323838	0.463349	0.642057	0.890056	1.10419	1.23446	0.0921257	0.137625	0.163373	0.184989	0.172127	0.137995	0.17157			842.81	0.043556	0.186213	0.299976	0.457068	0.717929	0.966191	1.06289
843.01	0.135691	0.323783	0.463492	0.64204	0.890295	1.10459	1.23485	0.0922795	0.138077	0.163825	0.184512	0.172085	0.137906	0.1718			843.01	0.0434117	0.185706	0.299667	0.457528	0.71821	0.966681	1.06305
843.21	0.136023	0.324055	0.46353	0.642082	0.890454	1.10444	1.23509	0.0922113	0.13844	0.163699	0.184522	0.171936	0.137613	0.171679			843.21	0.0438122	0.185615	0.299832	0.45756	0.718518	0.966824	1.06341
843.41	0.136126	0.324166	0.463497	0.642382	0.890627	1.10449	1.23576	0.0921208	0.138418	0.164024	0.184769	0.171796	0.137432	0.172136			843.41	0.0440054	0.185749	0.299474	0.457613	0.718831	0.967061	1.06362
843.61	0.13625	0.323943	0.463569	0.642099	0.890718	1.1039	1.23621	0.0916689	0.138634	0.1642	0.184399	0.171542	0.137419	0.172405			843.61	0.0445813	0.18531	0.299369	0.4577	0.719176	0.966484	1.0638
843.81	0.136635	0.323607	0.463599	0.641998	0.890504	1.10342	1.23629	0.0915241	0.138502	0.164249	0.184265	0.171561	0.137357	0.172552			843.81	0.045111	0.185105	0.29935	0.457732	0.718943	0.966063	1.06374
844.01	0.136995	0.323864	0.464081	0.64242	0.890408	1.10334	1.2366	0.0910919	0.13854	0.164167	0.184475	0.171386	0.13713	0.172673			844.01	0.0459027	0.185324	0.299913	0.457945	0.719023	0.96621	1.06393
844.21	0.136797	0.323971	0.46413	0.64288	0.890114	1.10315	1.23655	0.090748	0.138812	0.164452	0.184396	0.171756	0.137006	0.172801			844.21	0.0460486	0.185158	0.299677	0.458484	0.718357	0.96614	1.06375
844.41	0.136818	0.323767	0.464232	0.643163	0.889784	1.10352	1.23669	0.0907653	0.138643	0.164562	0.18439	0.171798	0.136805	0.172675			844.41	0.0460532	0.185123	0.299671	0.458773	0.717986	0.966716	1.06402
844.61	0.136569	0.32408	0.464528	0.643517	0.889458	1.10312	1.23679	0.0907181	0.138731	0.164549	0.184721	0.171942	0.136343	0.172459			844.61	0.0458513	0.185348	0.299979	0.458796	0.717516	0.966781	1.06433
844.81	0.136664	0.324403	0.464822	0.643588	0.889473	1.10306	1.23695	0.0907837	0.138844	0.164671	0.184551	0.172247	0.136674	0.172599			844.81	0.0458802	0.185559	0.300151	0.459037	0.717226	0.96639	1.06435
845.01	0.136653	0.324764	0.464275	0.643681	0.889538	1.10326	1.23676	0.0906259	0.138775	0.164518	0.184264	0.172393	0.136807	0.172508			845.01	0.046027	0.185988	0.299758	0.459417	0.717145	0.966456	1.06425
845.21	0.136875	0.324834	0.463809	0.644272	0.889308	1.10327	1.23614	0.0908567	0.138527	0.16458	0.184499	0.172374	0.13702	0.172738			845.21	0.0460178	0.186307	0.299229	0.459774	0.716934	0.966247	1.06341
845.41	0.137296	0.325121	0.463632	0.644294	0.888869	1.10329	1.23611	0.0912633	0.138691	0.164432	0.1842	0.172464	0.137356	0.173081			845.41	0.0460324	0.186429	0.2992	0.460094	0.716405	0.965937	1.06303
845.61	0.137268	0.325309	0.463666	0.644422	0.8887	1.10307	1.23566	0.0916968	0.138564	0.164201	0.184152	0.172599	0.137808	0.172867			845.61	0.0455712	0.186745	0.299465	0.46027	0.716101	0.965262	1.06279
845.81	0.137449	0.325273	0.463339	0.644659	0.88859	1.10313	1.2358	0.0922182	0.138611	0.163983	0.184137	0.172263	0.137905	0.173075			845.81	0.045231	0.186662	0.299356	0.460521	0.716327	0.965225	1.06273
846.01	0.137259	0.325326	0.463633	0.644614	0.888345	1.10367	1.2362	0.0921285	0.138476	0.164027	0.183923	0.17223	0.13803	0.172502			846.01	0.0451302	0.18685	0.299606	0.460691	0.716115	0.965641	1.0637
846.21	0.137534	0.325123	0.463777	0.644305	0.888725	1.10421	1.23622	0.0925564	0.138851	0.163467	0.184244	0.172081	0.138153	0.172579			846.21	0.0449779	0.186271	0.300309	0.460062	0.716644	0.966059	1.06364
846.41	0.136884	0.32507	0.464088	0.644237	0.888955	1.10457	1.23617	0.0929086	0.139015	0.163057	0.184132	0.172408	0.137986	0.172232			846.41	0.0439751	0.186056	0.301031	0.460105	0.716547	0.966584	1.06394
846.61	0.136972	0.325224	0.464309	0.644308	0.889728	1.10483	1.23576	0.0932712	0.139119	0.163358	0.184172	0.172322	0.138392	0.172282			846.61	0.0437004	0.186105	0.300951	0.460136	0.717406	0.966438	1.06348
846.81	0.136944	0.324945	0.464175	0.644243	0.889856	1.10481	1.23608	0.0934302	0.139217	0.16351	0.183939	0.172308	0.138464	0.172407			846.81	0.0435142	0.185728	0.300665	0.460304	0.717548	0.966342	1.06367
847.01	0.136966	0.324845	0.464014	0.644041	0.890379	1.10495	1.23653	0.0938231	0.139706	0.163197	0.183992	0.171922	0.138283	0.172205			847.01	0.0431428	0.18514	0.300818	0.460049	0.718457	0.966665	1.06433
847.21	0.137104	0.325	0.463769	0.644264	0.890268	1.10493	1.23695	0.0938172	0.139743	0.16278	0.184637	0.171372	0.138228	0.172116			847.21	0.0432863	0.185257	0.300988	0.459627	0.718897	0.966698	1.06483
847.41	0.136885	0.324956	0.463669	0.644044	0.890337	1.10495	1.23733	0.0934164	0.139476	0.163089	0.184766	0.171443	0.137957	0.172463			847.41	0.0434682	0.18548	0.300581	0.459278	0.718894	0.966988	1.06487
847.61	0.136576	0.324763	0.463763	0.643497	0.890572	1.10475	1.23731	0.092768	0.139362	0.163391	0.184665	0.171513	0.138097	0.172825			847.61	0.043808	0.185401	0.300373	0.458831	0.71906	0.966651	1.06448
847.81	0.136864	0.324347	0.463534	0.643542	0.891154	1.10491	1.23746	0.0923777	0.13944	0.163305	0.184841	0.171543	0.13775	0.172731			847.81	0.0444865	0.184906	0.30023	0.458701	0.719611	0.967158	1.06473
848.01	0.136535	0.324634	0.463665	0.643622	0.891253	1.10519	1.23733	0.0920426	0.139666	0.163218	0.18511	0.171435	0.137529	0.172666			848.01	0.0444928	0.184968	0.300447	0.458512	0.719818	0.967663	1.06466
848.21	0.136263	0.324835	0.463859	0.643993	0.891537	1.10543	1.23707	0.0918917	0.139689	0.163652	0.185529	0.171651	0.137144	0.172439			848.21	0.0443712	0.185146	0.300206	0.458464	0.719886	0.968284	1.06463
848.41	0.135923	0.324917	0.463903	0.643933	0.891952	1.10537	1.23697	0.0920739	0.139629	0.16378	0.185523	0.171664	0.137004	0.171988			848.41	0.0438495	0.185288	0.300122	0.45841	0.720288	0.968371	1.06498
848.61	0.135902	0.325131	0.463676	0.643648	0.892113	1.10453	1.23655	0.0922299	0.139674	0.163851	0.185979	0.171819	0.136678	0.171891			848.61	0.0436719	0.185457	0.299825	0.457669	0.720294	0.967856	1.06466
848.81	0.135905	0.325059	0.463682	0.643945	0.892164	1.10423	1.2361	0.0925828	0.139576	0.163952	0.18596	0.172113	0.137012	0.172091			848.81	0.043322	0.185483	0.29973	0.457985	0.720051	0.967213	1.06401
849.01	0.135704	0.324855	0.463073	0.644014	0.891926	1.10391	1.2357	0.0924793	0.139763	0.164062	0.185844	0.172299	0.137515	0.172051			849.01	0.0432245	0.185092	0.299011	0.45817	0.719627	0.966397	1.06365
849.21	0.136011	0.324599	0.463162	0.644339	0.89187	1.10343	1.23582	0.0930413	0.139658	0.164465	0.185665	0.172366	0.13793	0.171975			849.21	0.0429693	0.184941	0.298697	0.458675	0.719503	0.965499	1.06384
849.41	0.136112	0.324403	0.463347	0.644092	0.892014	1.10301	1.23593	0.093483	0.139669	0.164476	0.185335	0.172885	0.138371	0.171662			849.41	0.0426292	0.184734	0.298871	0.458757	0.719129	0.964634	1.06427
849.61	0.1361	0.324395	0.463642	0.644315	0.891854	1.10267	1.23576	0.0939763	0.139663	0.164106	0.185213	0.173256	0.138956	0.172047			849.61	0.0421239	0.184732	0.299536	0.459102	0.718598	0.963718	1.06371
849.81	0.136538	0.324241	0.463779	0.644496	0.891629	1.10256	1.23612	0.0942311	0.139331	0.163861	0.185463	0.173258	0.139127	0.172541			849.81	0.0423069	0.18491	0.299918	0.459033	0.718371	0.96343	1.06358
850.01	0.136619	0.324071	0.464316	0.644233	0.891549	1.10243	1.23635	0.094178	0.139041	0.163473	0.185398	0.17311	0.139267	0.172375			850.01	0.0424411	0.18503	0.300844	0.458835	0.718439	0.963166	1.06397
850.21	0.136488	0.324102	0.464493	0.644498	0.891707	1.10176	1.23663	0.0943392	0.139005	0.163198	0.185393	0.172942	0.139528	0.172945			850.21	0.0421488	0.185097	0.301295	0.459104	0.718765	0.962228	1.06369
850.41	0.136142	0.32424	0.464595	0.644689	0.891388	1.10171	1.23706	0.0943809	0.138666	0.163555	0.18507	0.173158	0.139277	0.17301			850.41	0.0417614	0.185573	0.30104	0.459619	0.71823	0.962434	1.06405
850.61	0.136115	0.324227	0.464401	0.645026	0.891234	1.10156	1.23768	0.0941385	0.138667	0.163776	0.184989	0.172946	0.139239	0.173515			850.61	0.041976	0.18556	0.300626	0.460036	0.718288	0.962317	1.06417
850.81	0.136453	0.323856	0.464444	0.645122	0.891262	1.10157	1.23844	0.0939498	0.138431	0.163825	0.184925	0.17281	0.138813	0.173958			850.81	0.0425031	0.185425	0.300618	0.460197	0.718453	0.962757	1.06449
851.01	0.136244	0.324203	0.464416	0.644808	0.890801	1.10193	1.2389	0.0937796	0.138468	0.163939	0.185326	0.173074	0.138688	0.17373			851.01	0.0424641	0.185735	0.300477	0.459482	0.717727	0.963241	1.06517
851.21	0.136276	0.324119	0.464259	0.644516	0.890219	1.10215	1.23945	0.0930425	0.138174	0.163842	0.185752	0.173362	0.138488	0.173716			851.21	0.0432335	0.185945	0.300417	0.458764	0.716857	0.963661	1.06573
851.41	0.13621	0.32429	0.464449	0.644472	0.889851	1.1026	1.23981	0.0924714	0.138282	0.163877	0.185831	0.17362	0.137627	0.173808			851.41	0.0437384	0.186007	0.300573	0.458642	0.716231	0.964974	1.066
851.61	0.136174	0.324092	0.464151	0.644196	0.889656	1.10288	1.24001	0.0926561	0.138318	0.163902	0.185816	0.173541	0.137487	0.173935			851.61	0.043518	0.185774	0.300249	0.45838	0.716116	0.965396	1.06608
851.81	0.136294	0.323963	0.464388	0.644272	0.889895	1.10334	1.24036	0.0925694	0.138702	0.163969	0.186162	0.173306	0.137073	0.173439			851.81	0.0437248	0.185261	0.30042	0.45811	0.71659	0.966271	1.06692
852.01	0.136081	0.32434	0.464429	0.644145	0.889916	1.1038	1.24011	0.0928386	0.138902	0.163994	0.186212	0.173027	0.136997	0.173636			852.01	0.0432427	0.185437	0.300435	0.457933	0.716889	0.966805	1.06647
852.21	0.13596	0.324474	0.464788	0.644123	0.889964	1.10437	1.24002	0.0929412	0.138854	0.164576	0.185957	0.173063	0.136672	0.173483			852.21	0.0430186	0.18562	0.300212	0.458165	0.716901	0.967695	1.06654
852.41	0.136271	0.324442	0.464549	0.643537	0.890315	1.10431	1.23987	0.0934944	0.139298	0.164829	0.185688	0.172835	0.136721	0.173139			852.41	0.0427761	0.185143	0.29972	0.457849	0.717481	0.967586	1.06673
852.61	0.136234	0.324474	0.464545	0.643391	0.890141	1.10425	1.23958	0.0942661	0.139522	0.164923	0.18581	0.172789	0.13674	0.173021			852.61	0.041968	0.184952	0.299622	0.45758	0.717353	0.967506	1.06656
852.81	0.136275	0.324648	0.464821	0.643526	0.890247	1.10466	1.23973	0.0943029	0.139711	0.165038	0.185336	0.173144	0.136967	0.172512			852.81	0.0419723	0.184937	0.299783	0.45819	0.717104	0.967697	1.06722
853.01	0.13619	0.32485	0.464506	0.643487	0.890148	1.10466	1.23976	0.094382	0.140059	0.165299	0.184944	0.173315	0.137385	0.172191			853.01	0.0418076	0.184791	0.299207	0.458543	0.716833	0.967271	1.06757
853.21	0.136717	0.324861	0.464547	0.643614	0.890746	1.10396	1.23967	0.0949385	0.140353	0.164965	0.184476	0.17359	0.137634	0.172191			853.21	0.0417786	0.184509	0.299583	0.459139	0.717156	0.96633	1.06748
853.41	0.136575	0.325246	0.464279	0.643551	0.890935	1.10389	1.23947	0.0953894	0.140232	0.16474	0.184553	0.173535	0.137717	0.172293			853.41	0.0411856	0.185014	0.299539	0.458998	0.7174	0.966173	1.06718
853.61	0.136775	0.325644	0.464588	0.64361	0.890606	1.10412	1.23901	0.095163	0.140325	0.164743	0.184403	0.173439	0.137601	0.172753			853.61	0.0416118	0.185319	0.299845	0.459207	0.717166	0.96652	1.06626
853.81	0.137022	0.325455	0.464474	0.644121	0.890618	1.1036	1.23893	0.0951637	0.140071	0.164574	0.184369	0.173191	0.137047	0.172666			853.81	0.0418583	0.185385	0.2999	0.459752	0.717427	0.966551	1.06626
854.01	0.136886	0.325552	0.464683	0.644419	0.891014	1.10357	1.23876	0.0949838	0.140174	0.164575	0.184202	0.172985	0.136986	0.172771			854.01	0.0419026	0.185378	0.300107	0.460217	0.718029	0.96658	1.06599
854.21	0.136539	0.326084	0.464476	0.644808	0.89118	1.10319	1.23891	0.0947409	0.140087	0.164259	0.184244	0.172939	0.136857	0.17297			854.21	0.0417979	0.185997	0.300217	0.460564	0.718241	0.966338	1.06594
854.41	0.136372	0.326142	0.463968	0.64491	0.891195	1.10344	1.23834	0.0944577	0.140269	0.164434	0.184453	0.173258	0.136803	0.172636			854.41	0.0419138	0.185872	0.299534	0.460457	0.717937	0.966639	1.06571
854.61	0.136313	0.326084	0.464286	0.645195	0.891099	1.10347	1.23821	0.0939513	0.140464	0.163927	0.1846	0.17333	0.136642	0.172898			854.61	0.0423613	0.18562	0.300359	0.460595	0.717768	0.966832	1.06531
854.81	0.136393	0.326005	0.463958	0.644987	0.891643	1.10363	1.23836	0.093875	0.140259	0.163559	0.184959	0.173238	0.136631	0.172637			854.81	0.0425184	0.185746	0.300399	0.460028	0.718406	0.967004	1.06572
855.01	0.135925	0.32585	0.464073	0.644879	0.891234	1.10363	1.23811	0.0935945	0.140527	0.163271	0.185673	0.174061	0.136828	0.171909			855.01	0.0423306	0.185324	0.300802	0.459205	0.717174	0.966799	1.0662
855.21	0.136011	0.325922	0.463933	0.645368	0.891343	1.10356	1.23811	0.0932049	0.141023	0.162769	0.18599	0.174127	0.136663	0.171694			855.21	0.0428065	0.184898	0.301164	0.459379	0.717216	0.9669	1.06641
855.41	0.135728	0.325707	0.464084	0.645847	0.890924	1.1037	1.23863	0.0933026	0.141153	0.162712	0.186294	0.173692	0.136674	0.171713			855.41	0.0424252	0.184555	0.301372	0.459553	0.717232	0.967026	1.06691
855.61	0.13553	0.325434	0.464286	0.645472	0.891046	1.10349	1.2392	0.093486	0.140747	0.162459	0.186699	0.173758	0.136809	0.171743			855.61	0.0420442	0.184687	0.301826	0.458774	0.717288	0.966686	1.06746
855.81	0.135486	0.325558	0.464964	0.645285	0.891626	1.10376	1.2395	0.0930682	0.140842	0.162632	0.187081	0.173218	0.136782	0.171919			855.81	0.0424177	0.184716	0.302331	0.458204	0.718408	0.966975	1.06758
856.01	0.135674	0.325903	0.464938	0.645065	0.891743	1.1037	1.23952	0.0934111	0.140413	0.162721	0.187305	0.173046	0.136966	0.172121			856.01	0.0422628	0.18549	0.302217	0.45776	0.718697	0.966735	1.0674
856.21	0.135796	0.326021	0.465542	0.644585	0.891877	1.10342	1.23979	0.0933776	0.140091	0.162962	0.186978	0.172928	0.137042	0.171917			856.21	0.0424181	0.185929	0.30258	0.457607	0.718949	0.966382	1.06787
856.41	0.136112	0.326048	0.465505	0.644567	0.892069	1.10291	1.24025	0.0937728	0.139784	0.163165	0.187233	0.172959	0.137407	0.171927			856.41	0.0423391	0.186263	0.302339	0.457334	0.71911	0.965507	1.06833
856.61	0.136085	0.326358	0.46571	0.644211	0.891795	1.10257	1.24048	0.0941594	0.139685	0.163157	0.187174	0.173186	0.137383	0.171888			856.61	0.0419259	0.186673	0.302553	0.457036	0.718609	0.965192	1.06859
856.81	0.136514	0.326677	0.466066	0.644351	0.891536	1.10247	1.24059	0.09399	0.139446	0.16362	0.18704	0.173127	0.137551	0.172127			856.81	0.0425241	0.187231	0.302446	0.457311	0.71841	0.964922	1.06846
857.01	0.136762	0.326869	0.465902	0.644405	0.891419	1.10242	1.24023	0.0937939	0.139425	0.164145	0.187178	0.173437	0.137953	0.172115			857.01	0.0429676	0.187444	0.301757	0.457228	0.717982	0.964462	1.06811
857.21	0.137323	0.32689	0.466035	0.644509	0.891238	1.10221	1.24011	0.0937638	0.139449	0.164432	0.187617	0.173263	0.137871	0.172381			857.21	0.0435595	0.187441	0.301603	0.456892	0.717975	0.964342	1.06773
857.41	0.137254	0.327001	0.466344	0.64408	0.8912	1.10278	1.24018	0.0938392	0.13909	0.164981	0.187705	0.173303	0.137489	0.172438			857.41	0.0434148	0.18791	0.301363	0.456375	0.717897	0.965289	1.06774
857.61	0.137496	0.326598	0.466745	0.644148	0.891197	1.10325	1.23994	0.0933215	0.139242	0.165023	0.187722	0.173433	0.137684	0.172279			857.61	0.0441748	0.187356	0.301722	0.456426	0.717763	0.965561	1.06767
857.81	0.137477	0.326282	0.466632	0.644674	0.891409	1.10298	1.2401	0.0934944	0.139291	0.164991	0.187538	0.173205	0.137436	0.172401			857.81	0.0439831	0.186992	0.301641	0.457136	0.718204	0.965543	1.06769
858.01	0.137093	0.326607	0.466501	0.644724	0.891854	1.10334	1.24	0.093456	0.139504	0.16501	0.187527	0.173242	0.137321	0.172447			858.01	0.0436374	0.187102	0.301491	0.457197	0.718613	0.966023	1.06755
858.21	0.137006	0.326728	0.465931	0.644922	0.891636	1.10341	1.23976	0.0934462	0.139449	0.164979	0.187562	0.173463	0.137163	0.17249			858.21	0.0435597	0.187279	0.300952	0.45736	0.718173	0.966247	1.06727
858.41	0.136908	0.326702	0.465722	0.645051	0.891673	1.10348	1.23928	0.0935039	0.139662	0.165491	0.187544	0.173877	0.137271	0.17239			858.41	0.0434038	0.18704	0.300231	0.457507	0.717795	0.966211	1.06689
858.61	0.137017	0.326528	0.466148	0.645543	0.891552	1.10378	1.23955	0.0937282	0.139817	0.165326	0.187071	0.174265	0.137251	0.172381			858.61	0.0432893	0.186711	0.300823	0.458472	0.717287	0.96653	1.06717
858.81	0.137038	0.326049	0.465969	0.645837	0.892222	1.10391	1.23986	0.0937885	0.139927	0.165297	0.186851	0.17427	0.137459	0.172025			858.81	0.043249	0.186122	0.300672	0.458986	0.717952	0.966447	1.06783
859.01	0.137143	0.325787	0.466154	0.646517	0.891996	1.10363	1.23929	0.0939167	0.140161	0.165015	0.186764	0.17447	0.137219	0.171967			859.01	0.0432267	0.185626	0.301139	0.459753	0.717526	0.966409	1.06732
859.21	0.137187	0.326148	0.465857	0.646668	0.892284	1.10394	1.23937	0.093838	0.14003	0.164607	0.186631	0.174057	0.136792	0.172			859.21	0.0433494	0.186118	0.30125	0.460037	0.718226	0.967143	1.06737
859.41	0.137427	0.325877	0.466088	0.646382	0.892019	1.10386	1.24004	0.0937726	0.13983	0.164133	0.186471	0.173782	0.136486	0.171816			859.41	0.0436548	0.186047	0.301955	0.459911	0.718237	0.967372	1.06822
859.61	0.137588	0.326076	0.466135	0.646783	0.891982	1.10352	1.24047	0.0939632	0.139838	0.164039	0.186509	0.173521	0.136273	0.172085			859.61	0.0436249	0.186238	0.302096	0.460274	0.718461	0.967244	1.06838
859.81	0.13733	0.326321	0.465998	0.646866	0.892429	1.10413	1.24055	0.0940828	0.140507	0.164402	0.186023	0.173203	0.136258	0.172375			859.81	0.0432469	0.185814	0.301596	0.460843	0.719226	0.967875	1.06817
860.01	0.13743	0.32666	0.465815	0.646867	0.892355	1.10406	1.24047	0.0943986	0.140175	0.164546	0.185696	0.173218	0.13636	0.172424			860.01	0.0430318	0.186486	0.301269	0.461171	0.719137	0.967701	1.06804
860.21	0.137585	0.326641	0.465905	0.646959	0.892535	1.10393	1.24071	0.0944459	0.140248	0.164626	0.185444	0.173264	0.136476	0.172827			860.21	0.0431389	0.186393	0.301279	0.461515	0.719271	0.967453	1.06789
860.41	0.137787	0.326769	0.46613	0.647027	0.892423	1.10392	1.24085	0.094485	0.140201	0.165031	0.185298	0.172988	0.136265	0.173073			860.41	0.0433021	0.186568	0.301099	0.461729	0.719435	0.96766	1.06778
860.61	0.137776	0.326947	0.466339	0.646821	0.892312	1.10402	1.2405	0.0944926	0.140661	0.164968	0.185323	0.17257	0.136313	0.172969			860.61	0.0432838	0.186286	0.301371	0.461498	0.719742	0.96771	1.06753
860.81	0.13803	0.327069	0.466645	0.64712	0.892041	1.10435	1.24025	0.0941354	0.14088	0.165023	0.185376	0.172656	0.136575	0.172874			860.81	0.0438948	0.186188	0.301622	0.461743	0.719385	0.967772	1.06738
861.01	0.138321	0.327243	0.466553	0.646935	0.892269	1.10439	1.24006	0.0937639	0.141344	0.165177	0.185379	0.17278	0.136515	0.172703			861.01	0.0445573	0.185899	0.301376	0.461556	0.719489	0.967872	1.06736
861.21	0.138332	0.326977	0.46684	0.646839	0.892269	1.10419	1.24014	0.093885	0.141466	0.164998	0.185867	0.172709	0.135807	0.173096			861.21	0.044447	0.185512	0.301842	0.460972	0.71956	0.968381	1.06704
861.41	0.138094	0.326591	0.467022	0.646625	0.892966	1.10437	1.24004	0.0937167	0.141292	0.164617	0.185621	0.172858	0.135512	0.173392			861.41	0.044377	0.185299	0.302405	0.461004	0.720108	0.968853	1.06665
861.61	0.137822	0.326485	0.467224	0.646703	0.893218	1.10507	1.24025	0.093926	0.141229	0.164745	0.185713	0.173023	0.135637	0.173368			861.61	0.0438961	0.185256	0.302479	0.46099	0.720196	0.969435	1.06688
861.81	0.137482	0.32662	0.467298	0.646661	0.8933	1.10495	1.24018	0.0942343	0.141265	0.164741	0.185788	0.173137	0.135245	0.173589			861.81	0.0432479	0.185356	0.302557	0.460873	0.720163	0.969704	1.06659
862.01	0.137092	0.327123	0.467292	0.646612	0.893388	1.1052	1.24015	0.0941497	0.141363	0.164891	0.185975	0.173506	0.134982	0.173456			862.01	0.0429424	0.18576	0.302401	0.460637	0.719883	0.970218	1.06669
862.21	0.137395	0.327292	0.467334	0.646644	0.89329	1.10497	1.24037	0.0944973	0.141382	0.165531	0.185912	0.174221	0.135303	0.173385			862.21	0.0428972	0.185909	0.301804	0.460732	0.719069	0.969663	1.06698
862.41	0.137237	0.327589	0.467343	0.646403	0.893802	1.10465	1.24093	0.0948174	0.141193	0.166053	0.185766	0.174463	0.135695	0.173532			862.41	0.0424193	0.186397	0.30129	0.460638	0.719338	0.96896	1.0674
862.61	0.137396	0.327587	0.467614	0.646855	0.893869	1.1047	1.24148	0.0952107	0.14101	0.166081	0.185388	0.174499	0.13599	0.17341			862.61	0.0421851	0.186578	0.301533	0.461468	0.719371	0.968707	1.06807
862.81	0.137226	0.327474	0.467818	0.647094	0.894253	1.10462	1.24172	0.095155	0.140782	0.166342	0.185471	0.17407	0.135842	0.173711			862.81	0.0420707	0.186692	0.301475	0.461623	0.720182	0.968776	1.06801
863.01	0.137113	0.327702	0.467871	0.646942	0.894011	1.10434	1.24143	0.0952995	0.140601	0.166159	0.18585	0.174134	0.135653	0.17353			863.01	0.0418131	0.187101	0.301712	0.461093	0.719878	0.968691	1.0679
863.21	0.137233	0.328035	0.467886	0.646566	0.894319	1.10423	1.24218	0.0951284	0.140498	0.166023	0.185744	0.174182	0.135594	0.173246			863.21	0.0421048	0.187536	0.301863	0.460822	0.720137	0.968639	1.06893
863.41	0.137668	0.327886	0.467554	0.646801	0.894089	1.10411	1.24247	0.0954442	0.140729	0.166085	0.185554	0.174679	0.136314	0.17344			863.41	0.0422237	0.187156	0.301469	0.461247	0.71941	0.967792	1.06903
863.61	0.137598	0.327845	0.466939	0.647215	0.893852	1.10391	1.24264	0.0955682	0.141024	0.166673	0.185445	0.174934	0.136735	0.173735			863.61	0.0420297	0.186821	0.300266	0.46177	0.718918	0.967173	1.0689
863.81	0.137564	0.328038	0.466421	0.647119	0.894242	1.10394	1.2426	0.0955636	0.140733	0.166715	0.185058	0.175046	0.136904	0.173831			863.81	0.042	0.187305	0.299705	0.462061	0.719196	0.967034	1.06877
864.01	0.138102	0.32767	0.466298	0.647542	0.894056	1.1036	1.2426	0.0954228	0.140341	0.166344	0.185594	0.175123	0.137447	0.174035			864.01	0.0426788	0.187329	0.299954	0.461948	0.718933	0.966149	1.06857
864.21	0.138371	0.327015	0.466657	0.648117	0.894174	1.10348	1.24267	0.0954063	0.140469	0.166306	0.186	0.175124	0.137672	0.173891			864.21	0.0429644	0.186546	0.300351	0.462117	0.719049	0.965806	1.06878
864.41	0.138691	0.32669	0.4668	0.648042	0.894012	1.10318	1.24269	0.0954205	0.14051	0.165658	0.186152	0.174869	0.137687	0.173819			864.41	0.043271	0.18618	0.301142	0.46189	0.719143	0.965489	1.06887
[truncated: 4,077 more rows]

## Sheet: Figure 2E
Figure 2E_mItln2 binding to purified porcine mucins_Dot Blot

[truncated: 45 more sheets: Figure 2G, Figure 2I, Figure 4E, Figure 4H, Figure 4I, Figure 5B-5C, Figure 5D, Figure 5G, Figure 6E, Figure 6G, Figure 7A, Figure 7G, Figure 7H, Figure S1D, Figure S1E, Figure S1F-G, Figure S1H-I, Figure S2C, Figure S3G, Figure S3H-I …]
